# Supplementary material for: Temperature alters the predator-prey size relationships and size-selectivity of Southern Ocean fish
Source: Nat Commun. 2024 May 10;15:3979. doi: 10.1038/s41467-024-48279-0 (PMC11087476; doi:10.1038/s41467-024-48279-0)
Supplement: Supplementary file 4 — Source Data [file 41467_2024_48279_MOESM4_ESM.xlsx]

## Sheet: Figure 2
Cruise	Event	Species	ID_unique	fish_mass_g	fish_mass_log10	SST	CHL	weighted_prey_mass_g	prey_mass_log10	Lat	Lon	PPMR_log10
JR161	106	ELN	JR161_106_ELN_1	8.55333	0.932135	-1.86986	0.173975	0.001	-3	-60.4986	-44.6488	3.93214
JR161	106	ELN	JR161_106_ELN_2	9.89177	0.972782	-1.86986	0.173975	0.0178	-1.74958	-60.4986	-44.6488	2.74485
JR161	106	ELN	JR161_106_ELN_3	6.26204	0.796716	-1.86986	0.173975	0.001	-3	-60.4986	-44.6488	3.79672
JR161	106	ELN	JR161_106_ELN_4	3.17466	0.501697	-1.86986	0.173975	0.095	-1.02228	-60.4986	-44.6488	1.52397
JR161	106	ELN	JR161_106_ELN_6	7.06354	0.849022	-1.86986	0.173975	0.00803922	-2.09479	-60.4986	-44.6488	2.94381
JR161	106	ELN	JR161_106_ELN_7	3.67964	0.565805	-1.86986	0.173975	0.003	-2.52288	-60.4986	-44.6488	3.08868
JR161	114	ELN	JR161_114_ELN_1	8.23943	0.915897	-1.86832	0.195934	0.001	-3	-60.4531	-44.4347	3.9159
JR161	114	ELN	JR161_114_ELN_14	5.76427	0.760744	-1.86832	0.195934	0.015	-1.82391	-60.4531	-44.4347	2.58465
JR161	114	ELN	JR161_114_ELN_16	9.89221	0.995293	-1.86832	0.195934	0.006	-2.22185	-60.4531	-44.4347	3.21714
JR161	114	ELN	JR161_114_ELN_2	10.6133	1.02585	-1.86832	0.195934	0.041	-1.38722	-60.4531	-44.4347	2.41307
JR161	114	ELN	JR161_114_ELN_22	7.06354	0.849022	-1.86832	0.195934	0.001	-3	-60.4531	-44.4347	3.84902
JR161	114	ELN	JR161_114_ELN_28	4.43626	0.647017	-1.86832	0.195934	0.0308	-1.51145	-60.4531	-44.4347	2.15847
JR161	114	ELN	JR161_114_ELN_29	11.7621	1.07049	-1.86832	0.195934	0.068	-1.16749	-60.4531	-44.4347	2.23798
JR161	114	ELN	JR161_114_ELN_30	10.9871	1.04089	-1.86832	0.195934	0.617	-0.209715	-60.4531	-44.4347	1.2506
JR161	114	ELN	JR161_114_ELN_58	1.83799	0.264343	-1.86832	0.195934	0.001	-3	-60.4531	-44.4347	3.26434
JR161	114	ELN	JR161_114_ELN_69	3.01765	0.479668	-1.86832	0.195934	0.001	-3	-60.4531	-44.4347	3.47967
JR161	114	ELN	JR161_114_ELN_86	3.33726	0.52339	-1.86832	0.195934	0.03	-1.52288	-60.4531	-44.4347	2.04627
JR161	114	ELN	JR161_114_ELN_87	6.78891	0.8318	-1.86832	0.195934	0.058	-1.23657	-60.4531	-44.4347	2.06837
JR161	114	ELN	JR161_114_ELN_89	9.89221	0.995293	-1.86832	0.195934	0.037	-1.4318	-60.4531	-44.4347	2.42709
JR161	114	ELN	JR161_114_ELN_97	4.85229	0.685946	-1.86832	0.195934	0.034	-1.46852	-60.4531	-44.4347	2.15447
JR161	114	GYN	JR161_114_GYN_1	46.6275	1.66864	-1.86832	0.195934	0.00785	-2.10513	-60.4531	-44.4347	3.77377
JR161	114	GYN	JR161_114_GYN_2	42.1875	1.62518	-1.86832	0.195934	0.003	-2.52288	-60.4531	-44.4347	4.14806
JR161	114	GYN	JR161_114_GYN_3	29.278	1.46654	-1.86832	0.195934	0.001	-3	-60.4531	-44.4347	4.46654
JR161	114	GYN	JR161_114_GYN_4	28.6174	1.45663	-1.86832	0.195934	0.0012	-2.92082	-60.4531	-44.4347	4.37745
JR161	118	ELN	JR161_118_ELN_21	12.9946	1.11376	-1.87091	0.205703	0.02	-1.69897	-60.4474	-44.3055	2.81273
JR161	118	ELN	JR161_118_ELN_22	14.314	1.15576	-1.87091	0.205703	0.019	-1.72125	-60.4474	-44.3055	2.87701
JR161	118	ELN	JR161_118_ELN_23	5.76427	0.760744	-1.87091	0.205703	0.016	-1.79588	-60.4474	-44.3055	2.55662
JR161	118	ELN	JR161_118_ELN_24	6.26204	0.796716	-1.87091	0.205703	0.001	-3	-60.4474	-44.3055	3.79672
JR161	118	ELN	JR161_118_ELN_25	8.55333	0.932135	-1.87091	0.205703	0.0132	-1.87943	-60.4474	-44.3055	2.81156
JR161	118	ELN	JR161_118_ELN_27	1.25956	0.100219	-1.87091	0.205703	0.021	-1.67778	-60.4474	-44.3055	1.778
JR161	118	ELN	JR161_118_ELN_32	6.00958	0.778844	-1.87091	0.205703	0.003	-2.52288	-60.4474	-44.3055	3.30172
JR161	118	ELN	JR161_118_ELN_34	1.34562	0.128924	-1.87091	0.205703	0.001	-3	-60.4474	-44.3055	3.12892
JR161	118	GYR	JR161_118_GYR_35	7.16687	0.85533	-1.87091	0.205703	0.002	-2.69897	-60.4474	-44.3055	3.5543
JR161	118	GYR	JR161_118_GYR_36	12.1104	1.08316	-1.87091	0.205703	0.0005	-3.30103	-60.4474	-44.3055	4.38419
JR161	118	GYR	JR161_118_GYR_37	7.87173	0.89607	-1.87091	0.205703	0.034	-1.46852	-60.4474	-44.3055	2.36459
JR161	118	GYR	JR161_118_GYR_38	10.8579	1.03575	-1.87091	0.205703	0.002	-2.69897	-60.4474	-44.3055	3.73472
JR161	118	GYR	JR161_118_GYR_39	13.1117	1.11766	-1.87091	0.205703	0.062	-1.20761	-60.4474	-44.3055	2.32527
JR161	118	GYR	JR161_118_GYR_40	21.2597	1.32756	-1.87091	0.205703	0.004	-2.39794	-60.4474	-44.3055	3.7255
JR161	134	ELN	JR161_134_ELN_43	5.76427	0.760744	-1.60779	0.29065	0.00466667	-2.33099	-59.6598	-44.0498	3.09174
JR161	134	ELN	JR161_134_ELN_44	2.86611	0.457293	-1.60779	0.29065	0.039	-1.40894	-59.6598	-44.0498	1.86623
JR161	134	ELN	JR161_134_ELN_45	2.44326	0.387971	-1.60779	0.29065	0.009	-2.04576	-59.6598	-44.0498	2.43373
JR161	134	KRA	JR161_134_KRA_57	2.10391	0.323028	-1.60779	0.29065	0.027	-1.56864	-59.6598	-44.0498	1.89166
JR161	134	LAC	JR161_134_LAC_55	1.22401	0.0877857	-1.60779	0.29065	0.05	-1.30103	-59.6598	-44.0498	1.38882
JR161	136	ELN	JR161_136_ELN_1	12.5743	1.09948	-1.54876	0.283464	0.045	-1.34679	-59.5633	-44.2685	2.44627
JR161	136	ELN	JR161_136_ELN_10	2.86611	0.457293	-1.54876	0.283464	0.00328571	-2.48337	-59.5633	-44.2685	2.94066
JR161	136	ELN	JR161_136_ELN_12	1.52985	0.184649	-1.54876	0.283464	0.001	-3	-59.5633	-44.2685	3.18465
JR161	136	ELN	JR161_136_ELN_13	1.1774	0.0709228	-1.54876	0.283464	0.00212121	-2.67342	-59.5633	-44.2685	2.74434
JR161	136	ELN	JR161_136_ELN_14	1.83799	0.264343	-1.54876	0.283464	0.00146154	-2.83519	-59.5633	-44.2685	3.09953
JR161	136	ELN	JR161_136_ELN_15	1.52985	0.184649	-1.54876	0.283464	0.00557143	-2.25403	-59.5633	-44.2685	2.43868
JR161	136	ELN	JR161_136_ELN_16	2.86611	0.457293	-1.54876	0.283464	0.00171429	-2.76592	-59.5633	-44.2685	3.22321
JR161	136	ELN	JR161_136_ELN_17	4.64104	0.666615	-1.54876	0.283464	0.001	-3	-59.5633	-44.2685	3.66662
JR161	136	ELN	JR161_136_ELN_18	3.50555	0.544756	-1.54876	0.283464	0.005	-2.30103	-59.5633	-44.2685	2.84579
JR161	136	ELN	JR161_136_ELN_19	3.50555	0.544756	-1.54876	0.283464	0.002125	-2.67264	-59.5633	-44.2685	3.2174
JR161	136	ELN	JR161_136_ELN_2	6.52178	0.814366	-1.54876	0.283464	0.001	-3	-59.5633	-44.2685	3.81437
JR161	136	ELN	JR161_136_ELN_20	1.52985	0.184649	-1.54876	0.283464	0.00514286	-2.2888	-59.5633	-44.2685	2.47344
JR161	136	ELN	JR161_136_ELN_3	7.34579	0.866038	-1.54876	0.283464	0.02	-1.69897	-59.5633	-44.2685	2.56501
JR161	136	ELN	JR161_136_ELN_4	6.78891	0.8318	-1.54876	0.283464	0.001	-3	-59.5633	-44.2685	3.8318
JR161	136	ELN	JR161_136_ELN_5	2.57903	0.411456	-1.54876	0.283464	0.001	-3	-59.5633	-44.2685	3.41146
JR161	136	ELN	JR161_136_ELN_6	6.26204	0.796716	-1.54876	0.283464	0.00466667	-2.33099	-59.5633	-44.2685	3.12771
JR161	136	ELN	JR161_136_ELN_7	4.43626	0.647017	-1.54876	0.283464	0.002	-2.69897	-59.5633	-44.2685	3.34599
JR161	136	ELN	JR161_136_ELN_8	2.44326	0.387971	-1.54876	0.283464	0.003	-2.52288	-59.5633	-44.2685	2.91085
JR161	136	ELN	JR161_136_ELN_89	1.1774	0.0709228	-1.54876	0.283464	0.001	-3	-59.5633	-44.2685	3.07092
JR161	136	ELN	JR161_136_ELN_9	3.50555	0.544756	-1.54876	0.283464	0.0055	-2.25964	-59.5633	-44.2685	2.80439
JR161	136	ELN	JR161_136_ELN_90	1.7309	0.238272	-1.54876	0.283464	0.006	-2.22185	-59.5633	-44.2685	2.46012
JR161	136	ELN	JR161_136_ELN_91	1.1774	0.0709228	-1.54876	0.283464	0.00452941	-2.34396	-59.5633	-44.2685	2.41488
JR161	136	ELN	JR161_136_ELN_92	1.7309	0.238272	-1.54876	0.283464	0.00175	-2.75696	-59.5633	-44.2685	2.99523
JR161	136	ELN	JR161_136_ELN_93	1.1774	0.0709228	-1.54876	0.283464	0.026	-1.58503	-59.5633	-44.2685	1.65595
JR161	136	ELN	JR161_136_ELN_94	2.06582	0.315092	-1.54876	0.283464	0.002375	-2.62434	-59.5633	-44.2685	2.93943
JR161	136	ELN	JR161_136_ELN_95	1.7309	0.238272	-1.54876	0.283464	0.0015	-2.82391	-59.5633	-44.2685	3.06218
JR161	136	ELN	JR161_136_ELN_96	1.52985	0.184649	-1.54876	0.283464	0.00214286	-2.66901	-59.5633	-44.2685	2.85366
JR161	136	ELN	JR161_136_ELN_97	3.01765	0.479668	-1.54876	0.283464	0.00162069	-2.7903	-59.5633	-44.2685	3.26997
JR161	136	ELN	JR161_136_ELN_98	12.5743	1.09948	-1.54876	0.283464	0.144	-0.841638	-59.5633	-44.2685	1.94112
JR161	136	GYN	JR161_136_GYN_100	38.0492	1.58034	-1.54876	0.283464	0.002	-2.69897	-59.5633	-44.2685	4.27931
JR161	136	GYN	JR161_136_GYN_101	38.0492	1.58034	-1.54876	0.283464	0.0586923	-1.23142	-59.5633	-44.2685	2.81176
JR161	136	GYN	JR161_136_GYN_99	25.4686	1.406	-1.54876	0.283464	0.0038	-2.42022	-59.5633	-44.2685	3.82622
JR161	136	GYR	JR161_136_GYR_1	14.5321	1.16233	-1.54876	0.283464	0.0973333	-1.01174	-59.5633	-44.2685	2.17407
JR161	136	GYR	JR161_136_GYR_2	14.1677	1.1513	-1.54876	0.283464	0.017	-1.76955	-59.5633	-44.2685	2.92085
JR161	136	GYR	JR161_136_GYR_3	8.88276	0.948548	-1.54876	0.283464	0.2105	-0.676748	-59.5633	-44.2685	1.6253
JR161	136	GYR	JR161_136_GYR_38	4.77359	0.678845	-1.54876	0.283464	0.028	-1.55284	-59.5633	-44.2685	2.23169
JR161	136	GYR	JR161_136_GYR_4	7.16687	0.85533	-1.54876	0.283464	0.0035	-2.45593	-59.5633	-44.2685	3.31126
JR161	136	GYR	JR161_136_GYR_43	3.52309	0.546923	-1.54876	0.283464	0.015	-1.82391	-59.5633	-44.2685	2.37083
JR161	136	GYR	JR161_136_GYR_44	3.52309	0.546923	-1.54876	0.283464	0.003	-2.52288	-59.5633	-44.2685	3.0698
JR161	136	GYR	JR161_136_GYR_45	6.9418	0.841472	-1.54876	0.283464	0.0045	-2.34679	-59.5633	-44.2685	3.18826
JR161	136	GYR	JR161_136_GYR_46	4.43662	0.647053	-1.54876	0.283464	0.003	-2.52288	-59.5633	-44.2685	3.16993
JR161	136	GYR	JR161_136_GYR_47	2.41382	0.342485	-1.54876	0.283464	0.003	-2.52288	-59.5633	-44.2685	2.90558
JR161	136	GYR	JR161_136_GYR_48	3.91785	0.534672	-1.54876	0.283464	0.0059	-2.22915	-59.5633	-44.2685	2.8222
JR161	136	GYR	JR161_136_GYR_49	3.52309	0.546923	-1.54876	0.283464	0.004875	-2.31203	-59.5633	-44.2685	2.85895
JR161	136	GYR	JR161_136_GYR_5	12.4382	1.09476	-1.54876	0.283464	0.036	-1.4437	-59.5633	-44.2685	2.53846
JR161	136	GYR	JR161_136_GYR_50	3.16052	0.462756	-1.54876	0.283464	0.00383333	-2.41642	-59.5633	-44.2685	2.91618
JR161	136	GYR	JR161_136_GYR_51	3.79531	0.53945	-1.54876	0.283464	0.0151111	-1.8207	-59.5633	-44.2685	2.39995
JR161	136	GYR	JR161_136_GYR_52	3.10593	0.450777	-1.54876	0.283464	0.00371429	-2.43012	-59.5633	-44.2685	2.92232
JR161	136	GYR	JR161_136_GYR_53	2.40587	0.381272	-1.54876	0.283464	0.00138462	-2.85867	-59.5633	-44.2685	3.23994
JR161	136	GYR	JR161_136_GYR_54	3.52309	0.546923	-1.54876	0.283464	0.014	-1.85387	-59.5633	-44.2685	2.4008
JR161	136	GYR	JR161_136_GYR_55	3.52309	0.546923	-1.54876	0.283464	0.001	-3	-59.5633	-44.2685	3.54692
JR161	136	GYR	JR161_136_GYR_56	3.81181	0.581131	-1.54876	0.283464	0.0015	-2.82391	-59.5633	-44.2685	3.40504
JR161	136	GYR	JR161_136_GYR_57	9.1486	0.961355	-1.54876	0.283464	0.048	-1.31876	-59.5633	-44.2685	2.28011
JR161	136	GYR	JR161_136_GYR_58	9.4198	0.974041	-1.54876	0.283464	0.0155	-1.80967	-59.5633	-44.2685	2.78371
JR161	136	GYR	JR161_136_GYR_59	5.49884	0.740271	-1.54876	0.283464	0.003	-2.52288	-59.5633	-44.2685	3.26315
JR161	136	GYR	JR161_136_GYR_60	3.52309	0.546923	-1.54876	0.283464	0.014	-1.85387	-59.5633	-44.2685	2.4008
JR161	136	GYR	JR161_136_GYR_62	9.69639	0.98661	-1.54876	0.283464	0.024	-1.61979	-59.5633	-44.2685	2.6064
JR161	136	GYR	JR161_136_GYR_64	8.11675	0.909382	-1.54876	0.283464	0.014	-1.85387	-59.5633	-44.2685	2.76325
JR161	136	GYR	JR161_136_GYR_65	4.94841	0.694466	-1.54876	0.283464	0.003	-2.52288	-59.5633	-44.2685	3.21734
JR161	136	PRM	JR161_136_PRM_103	1.12471	0.0510388	-1.54876	0.283464	0.000333333	-3.47712	-59.5633	-44.2685	3.52816
JR161	136	PRM	JR161_136_PRM_104	1.12471	0.0510388	-1.54876	0.283464	0.000764706	-3.11651	-59.5633	-44.2685	3.16754
JR161	136	PRM	JR161_136_PRM_105	0.860542	-0.0652278	-1.54876	0.283464	0.000842105	-3.07463	-59.5633	-44.2685	3.00941
JR161	136	PRM	JR161_136_PRM_106	1.35408	0.131645	-1.54876	0.283464	0.00075	-3.12494	-59.5633	-44.2685	3.25658
JR161	136	PRM	JR161_136_PRM_107	0.922294	-0.0351308	-1.54876	0.283464	0.0015	-2.82391	-59.5633	-44.2685	2.78878
JR161	136	PRM	JR161_136_PRM_108	0.860542	-0.0652278	-1.54876	0.283464	0.000473684	-3.32451	-59.5633	-44.2685	3.25928
JR161	136	PRM	JR161_136_PRM_109	0.986865	-0.00574204	-1.54876	0.283464	0.000375	-3.42597	-59.5633	-44.2685	3.42023
JR161	136	PRM	JR161_136_PRM_110	0.745266	-0.127689	-1.54876	0.283464	0.00055	-3.25964	-59.5633	-44.2685	3.13195
JR161	136	PRM	JR161_136_PRM_111	1.12471	0.0510388	-1.54876	0.283464	0.000333333	-3.47712	-59.5633	-44.2685	3.52816
JR161	142	ELN	JR161_142_ELN_1	0.596903	-0.224096	-1.60779	0.29065	0.001	-3	-59.6662	-44.0596	2.7759
JR161	142	ELN	JR161_142_ELN_13	8.55333	0.932135	-1.60779	0.29065	0.002	-2.69897	-59.6662	-44.0596	3.63111
JR161	142	ELN	JR161_142_ELN_14	6.26204	0.796716	-1.60779	0.29065	0.012	-1.92082	-59.6662	-44.0596	2.71753
JR161	142	ELN	JR161_142_ELN_18	6.00958	0.778844	-1.60779	0.29065	0.1325	-0.877784	-59.6662	-44.0596	1.65663
JR161	142	ELN	JR161_142_ELN_19	7.34579	0.866038	-1.60779	0.29065	0.00425	-2.37161	-59.6662	-44.0596	3.23765
JR161	142	ELN	JR161_142_ELN_23	13.8644	1.1419	-1.60779	0.29065	0.0465	-1.33255	-59.6662	-44.0596	2.47445
JR161	142	ELN	JR161_142_ELN_24	9.89221	0.995293	-1.60779	0.29065	0.00825	-2.08355	-59.6662	-44.0596	3.07884
JR161	142	ELN	JR161_142_ELN_25	7.93361	0.899471	-1.60779	0.29065	0.001	-3	-59.6662	-44.0596	3.89947
JR161	142	ELN	JR161_142_ELN_4	1.52985	0.184649	-1.60779	0.29065	0.017	-1.76955	-59.6662	-44.0596	1.9542
JR161	142	ELN	JR161_142_ELN_7	4.64104	0.666615	-1.60779	0.29065	0.034	-1.46852	-59.6662	-44.0596	2.13514
JR161	142	ELN	JR161_142_ELN_9	3.33726	0.52339	-1.60779	0.29065	0.032	-1.49485	-59.6662	-44.0596	2.01824
JR161	142	GYR	JR161_142_GYR_75	7.63178	0.882626	-1.60779	0.29065	0.0015	-2.82391	-59.6662	-44.0596	3.70653
JR161	142	GYR	JR161_142_GYR_76	9.97845	0.999063	-1.60779	0.29065	0.000333333	-3.47712	-59.6662	-44.0596	4.47618
JR161	142	GYR	JR161_142_GYR_77	12.4382	1.09476	-1.60779	0.29065	0.004	-2.39794	-59.6662	-44.0596	3.4927
JR161	142	GYR	JR161_142_GYR_78	14.1677	1.1513	-1.60779	0.29065	0.046	-1.33724	-59.6662	-44.0596	2.48854
JR161	142	GYR	JR161_142_GYR_79	9.4198	0.974041	-1.60779	0.29065	0.002	-2.69897	-59.6662	-44.0596	3.67301
JR161	142	GYR	JR161_142_GYR_81	11.1624	1.04776	-1.60779	0.29065	0.0165	-1.78252	-59.6662	-44.0596	2.83027
JR161	142	GYR	JR161_142_GYR_82	6.9418	0.841472	-1.60779	0.29065	0.0285	-1.54516	-59.6662	-44.0596	2.38663
JR161	142	GYR	JR161_142_GYR_83	6.50613	0.813322	-1.60779	0.29065	0.003	-2.52288	-59.6662	-44.0596	3.3362
JR161	142	GYR	JR161_142_GYR_84	4.27436	0.630871	-1.60779	0.29065	0.021	-1.67778	-59.6662	-44.0596	2.30865
JR161	157	ELN	JR161_157_ELN_1	10.6133	1.02585	-0.918442	0.191031	0.00957895	-2.01868	-57.4469	-42.6264	3.04453
JR161	157	ELN	JR161_157_ELN_2	7.63577	0.882853	-0.918442	0.191031	0.025	-1.60206	-57.4469	-42.6264	2.48491
JR161	157	ELN	JR161_157_ELN_25	11.7621	1.07049	-0.918442	0.191031	0.119333	-0.923238	-57.4469	-42.6264	1.99372
JR161	157	ELN	JR161_157_ELN_26	5.52599	0.74241	-0.918442	0.191031	0.008	-2.09691	-57.4469	-42.6264	2.83932
JR161	157	ELN	JR161_157_ELN_27	1.94959	0.289944	-0.918442	0.191031	0.001	-3	-57.4469	-42.6264	3.28994
JR161	157	ELN	JR161_157_ELN_28	2.71994	0.434559	-0.918442	0.191031	0.001	-3	-57.4469	-42.6264	3.43456
JR161	157	ELN	JR161_157_ELN_29	1.7309	0.238272	-0.918442	0.191031	0.002	-2.69897	-57.4469	-42.6264	2.93724
JR161	157	ELN	JR161_157_ELN_3	6.26204	0.796716	-0.918442	0.191031	0.018	-1.74473	-57.4469	-42.6264	2.54144
JR161	157	ELN	JR161_157_ELN_30	0.821544	-0.0853691	-0.918442	0.191031	0.000666667	-3.17609	-57.4469	-42.6264	3.09072
JR161	157	ELN	JR161_157_ELN_4	6.52178	0.814366	-0.918442	0.191031	0.0502	-1.2993	-57.4469	-42.6264	2.11366
JR161	157	KRA	JR161_157_KRA_18	2.93538	0.467664	-0.918442	0.191031	0.00075	-3.12494	-57.4469	-42.6264	3.5926
JR161	157	KRA	JR161_157_KRA_19	2.10391	0.323028	-0.918442	0.191031	0.02	-1.69897	-57.4469	-42.6264	2.022
JR161	157	KRA	JR161_157_KRA_20	2.80514	0.447954	-0.918442	0.191031	0.0025122	-2.59995	-57.4469	-42.6264	3.0479
JR161	157	KRA	JR161_157_KRA_21	2.67881	0.427942	-0.918442	0.191031	0.00160638	-2.79415	-57.4469	-42.6264	3.22209
JR161	157	KRA	JR161_157_KRA_22	2.32277	0.366007	-0.918442	0.191031	0.0073	-2.13668	-57.4469	-42.6264	2.50268
JR161	157	KRA	JR161_157_KRA_23	2.32277	0.366007	-0.918442	0.191031	0.00145122	-2.83827	-57.4469	-42.6264	3.20427
JR161	157	LAC	JR161_157_LAC_5	0.816655	-0.0879612	-0.918442	0.191031	0.026	-1.58503	-57.4469	-42.6264	1.49707
JR161	159	ELN	JR161_159_ELN_44	3.50555	0.544756	-0.866805	0.186304	0.0035	-2.45593	-57.2788	-42.7514	3.00069
JR161	159	ELN	JR161_159_ELN_45	7.93361	0.899471	-0.866805	0.186304	0.0055	-2.25964	-57.2788	-42.7514	3.15911
JR161	159	ELN	JR161_159_ELN_46	7.34579	0.866038	-0.866805	0.186304	0.008	-2.09691	-57.2788	-42.7514	2.96295
JR161	159	ELN	JR161_159_ELN_47	2.71994	0.434559	-0.866805	0.186304	0.001	-3	-57.2788	-42.7514	3.43456
JR161	159	ELN	JR161_159_ELN_49	0.885717	-0.052705	-0.866805	0.186304	0.001	-3	-57.2788	-42.7514	2.9473
JR161	159	ELN	JR161_159_ELN_50	5.29465	0.723837	-0.866805	0.186304	0.022	-1.65758	-57.2788	-42.7514	2.38141
JR161	159	ELN	JR161_159_ELN_51	2.86611	0.457293	-0.866805	0.186304	0.001	-3	-57.2788	-42.7514	3.45729
JR161	159	ELN	JR161_159_ELN_53	7.34579	0.866038	-0.866805	0.186304	0.0032	-2.49485	-57.2788	-42.7514	3.36089
JR161	159	ELN	JR161_159_ELN_57	13.8644	1.1419	-0.866805	0.186304	0.006	-2.22185	-57.2788	-42.7514	3.36375
JR161	159	ELN	JR161_159_ELN_58	13.8644	1.1419	-0.866805	0.186304	0.02	-1.69897	-57.2788	-42.7514	2.84087
JR161	159	GYN	JR161_159_GYN_62	15.673	1.19515	-0.866805	0.186304	0.0072	-2.14267	-57.2788	-42.7514	3.33782
JR161	159	GYN	JR161_159_GYN_63	24.869	1.39566	-0.866805	0.186304	0.004	-2.39794	-57.2788	-42.7514	3.7936
JR161	159	GYN	JR161_159_GYN_64	32.0261	1.5055	-0.866805	0.186304	0.00883333	-2.05388	-57.2788	-42.7514	3.55938
JR161	159	GYN	JR161_159_GYN_65	35.7061	1.55274	-0.866805	0.186304	0.00496	-2.30452	-57.2788	-42.7514	3.85726
JR161	159	GYR	JR161_159_GYR_11	3.38446	0.529489	-0.866805	0.186304	0.0265	-1.57675	-57.2788	-42.7514	2.10624
JR161	159	GYR	JR161_159_GYR_13	3.52309	0.546923	-0.866805	0.186304	0.00285714	-2.54407	-57.2788	-42.7514	3.09099
JR161	159	GYR	JR161_159_GYR_14	6.72157	0.82747	-0.866805	0.186304	0.00277778	-2.5563	-57.2788	-42.7514	3.38377
JR161	159	GYR	JR161_159_GYR_15	10.266	1.0114	-0.866805	0.186304	0.003	-2.52288	-57.2788	-42.7514	3.53428
JR161	159	GYR	JR161_159_GYR_16	4.43662	0.647053	-0.866805	0.186304	0.005	-2.30103	-57.2788	-42.7514	2.94808
JR161	159	GYR	JR161_159_GYR_17	7.63178	0.882626	-0.866805	0.186304	0.01175	-1.92996	-57.2788	-42.7514	2.81259
JR161	159	GYR	JR161_159_GYR_18	6.74799	0.766255	-0.866805	0.186304	0.00711111	-2.14806	-57.2788	-42.7514	2.97724
JR161	159	GYR	JR161_159_GYR_19	10.266	1.0114	-0.866805	0.186304	0.0485	-1.31426	-57.2788	-42.7514	2.32566
JR161	159	GYR	JR161_159_GYR_20	10.5124	1.0154	-0.866805	0.186304	0.0442	-1.35458	-57.2788	-42.7514	2.37628
JR161	159	PRM	JR161_159_PRM_70	1.96326	0.270994	-0.866805	0.186304	0.00141667	-2.84873	-57.2788	-42.7514	3.14171
JR161	159	PRM	JR161_159_PRM_71	0.986865	-0.00574204	-0.866805	0.186304	0.0005	-3.30103	-57.2788	-42.7514	3.29529
JR161	159	PRM	JR161_159_PRM_72	1.12471	0.0510388	-0.866805	0.186304	0.0015	-2.82391	-57.2788	-42.7514	2.87495
JR161	159	PRM	JR161_159_PRM_73	1.52276	0.18263	-0.866805	0.186304	0.004	-2.39794	-57.2788	-42.7514	2.58057
JR161	159	PRM	JR161_159_PRM_74	1.70457	0.231616	-0.866805	0.186304	0.000280702	-3.55175	-57.2788	-42.7514	3.78337
JR161	159	PRM	JR161_159_PRM_75	1.12471	0.0510388	-0.866805	0.186304	0.0006	-3.22185	-57.2788	-42.7514	3.27289
JR161	159	PRM	JR161_159_PRM_76	0.922294	-0.0351308	-0.866805	0.186304	0.000625	-3.20412	-57.2788	-42.7514	3.16899
JR161	160	ELN	JR161_160_ELN_1	13.4246	1.1279	-0.925108	0.194679	0.0236667	-1.62586	-57.3299	-42.9787	2.75376
JR161	199	KRA	JR161_199_KRA_11	2.55635	0.40762	1.80198	0.173239	0.00869231	-2.06086	-55.2064	-41.2513	2.46849
JR161	199	KRA	JR161_199_KRA_13	2.67881	0.427942	1.80198	0.173239	0.01125	-1.94885	-55.2064	-41.2513	2.37679
JR161	199	KRA	JR161_199_KRA_14	1.70843	0.232597	1.80198	0.173239	0.0125	-1.90309	-55.2064	-41.2513	2.13569
JR161	199	KRA	JR161_199_KRA_16	2.10391	0.323028	1.80198	0.173239	0.014	-1.85387	-55.2064	-41.2513	2.1769
JR161	199	KRA	JR161_199_KRA_17	2.85495	0.454001	1.80198	0.173239	0.00180189	-2.74427	-55.2064	-41.2513	3.19987
JR161	199	KRA	JR161_199_KRA_18	2.21513	0.344337	1.80198	0.173239	0.0183333	-1.73676	-55.2064	-41.2513	2.08216
JR161	199	KRA	JR161_199_KRA_19	2.55635	0.40762	1.80198	0.173239	0.019	-1.72125	-55.2064	-41.2513	2.12887
JR161	199	KRA	JR161_199_KRA_20	1.70843	0.232597	1.80198	0.173239	0.018	-1.74473	-55.2064	-41.2513	1.97732
JR161	199	KRA	JR161_199_KRA_21	1.70843	0.232597	1.80198	0.173239	0.028	-1.55284	-55.2064	-41.2513	1.78544
JR161	199	LAC	JR161_199_LAC_9	1.14923	0.0604072	1.80198	0.173239	0.007	-2.1549	-55.2064	-41.2513	2.21531
JR161	201	ELC	JR161_201_ELC_11	6.914	0.837165	1.52443	0.171777	0.00102174	-2.99066	-55.2144	-41.5643	3.83039
JR161	201	ELC	JR161_201_ELC_12	6.31792	0.795702	1.52443	0.171777	0.000563265	-3.24929	-55.2144	-41.5643	4.04986
JR161	201	ELC	JR161_201_ELC_13	5.5464	0.742898	1.52443	0.171777	0.00383582	-2.41614	-55.2144	-41.5643	3.16015
JR161	201	ELC	JR161_201_ELC_14	6.53363	0.815081	1.52443	0.171777	0.00264583	-2.57744	-55.2144	-41.5643	3.39259
JR161	201	ELC	JR161_201_ELC_15	5.23196	0.704131	1.52443	0.171777	0.002625	-2.58087	-55.2144	-41.5643	3.29954
JR161	201	ELC	JR161_201_ELC_16	5.65536	0.746319	1.52443	0.171777	0.00255102	-2.59329	-55.2144	-41.5643	3.34575
JR161	201	ELC	JR161_201_ELC_17	6.10372	0.783871	1.52443	0.171777	0.00172917	-2.76216	-55.2144	-41.5643	3.54776
JR161	201	ELC	JR161_201_ELC_18	5.39727	0.730908	1.52443	0.171777	0.00212162	-2.67333	-55.2144	-41.5643	3.40551
JR161	201	ELC	JR161_201_ELC_19	5.72037	0.756451	1.52443	0.171777	0.0019375	-2.71276	-55.2144	-41.5643	3.47018
JR161	201	ELC	JR161_201_ELC_20	6.02702	0.778362	1.52443	0.171777	0.00137984	-2.86017	-55.2144	-41.5643	3.64027
JR161	201	ELC	JR161_201_ELC_21	6.64065	0.822211	1.52443	0.171777	0.00151429	-2.81979	-55.2144	-41.5643	3.642
JR161	201	ELC	JR161_201_ELC_22	6.64065	0.822211	1.52443	0.171777	0.00260241	-2.58462	-55.2144	-41.5643	3.40684
JR161	201	ELC	JR161_201_ELC_23	6.76065	0.829126	1.52443	0.171777	0.00339583	-2.46905	-55.2144	-41.5643	3.29904
JR161	201	ELC	JR161_201_ELC_24	4.67631	0.669903	1.52443	0.171777	0.00117073	-2.93154	-55.2144	-41.5643	3.60145
JR161	201	ELC	JR161_201_ELC_25	5.29653	0.719911	1.52443	0.171777	0.0026129	-2.58288	-55.2144	-41.5643	3.30687
JR161	201	ELC	JR161_201_ELC_26	7.5573	0.878303	1.52443	0.171777	0.0032037	-2.49435	-55.2144	-41.5643	3.37271
JR161	201	ELC	JR161_201_ELC_27	5.93345	0.768433	1.52443	0.171777	0.0017	-2.76955	-55.2144	-41.5643	3.54286
JR161	201	ELC	JR161_201_ELC_28	7.14898	0.85341	1.52443	0.171777	0.00241667	-2.61678	-55.2144	-41.5643	3.47103
JR161	201	ELC	JR161_201_ELC_29	6.81489	0.832436	1.52443	0.171777	0.00143263	-2.84387	-55.2144	-41.5643	3.67732
JR161	201	ELC	JR161_201_ELC_30	7.13992	0.853693	1.52443	0.171777	0.00165714	-2.78064	-55.2144	-41.5643	3.63433
JR161	201	ELC	JR161_201_ELC_31	6.51637	0.808145	1.52443	0.171777	0.00318868	-2.49639	-55.2144	-41.5643	3.31039
JR161	201	ELC	JR161_201_ELC_32	4.87265	0.687765	1.52443	0.171777	0.00285756	-2.544	-55.2144	-41.5643	3.23177
JR161	201	ELC	JR161_201_ELC_34	7.39851	0.869144	1.52443	0.171777	0.00301786	-2.5203	-55.2144	-41.5643	3.38945
JR161	201	ELC	JR161_201_ELC_35	6.88732	0.838051	1.52443	0.171777	0.00202899	-2.69272	-55.2144	-41.5643	3.53077
JR161	201	ELC	JR161_201_ELC_36	6.39985	0.806169	1.52443	0.171777	0.00161905	-2.79074	-55.2144	-41.5643	3.59691
JR161	214	ELC	JR161_214_ELC_11	6.9449	0.840939	1.68794	0.170823	0.00180556	-2.74339	-55.2456	-41.1518	3.58506
JR161	214	ELC	JR161_214_ELC_12	6.32151	0.800753	1.68794	0.170823	0.00423946	-2.37269	-55.2456	-41.1518	3.17351
JR161	214	ELC	JR161_214_ELC_13	6.5982	0.818264	1.68794	0.170823	0.00640741	-2.19332	-55.2456	-41.1518	3.01274
JR161	214	ELC	JR161_214_ELC_14	5.80249	0.763409	1.68794	0.170823	0.00680556	-2.16714	-55.2456	-41.1518	2.93075
JR161	214	ELC	JR161_214_ELC_15	6.23016	0.793013	1.68794	0.170823	0.00425714	-2.37088	-55.2456	-41.1518	3.16538
JR161	214	ELC	JR161_214_ELC_16	4.68426	0.669525	1.68794	0.170823	0.00327273	-2.48509	-55.2456	-41.1518	3.15573
JR161	214	ELC	JR161_214_ELC_17	6.55335	0.809593	1.68794	0.170823	0.00642857	-2.19189	-55.2456	-41.1518	3.00835
JR161	214	ELC	JR161_214_ELC_18	5.18145	0.707924	1.68794	0.170823	0.00332759	-2.47787	-55.2456	-41.1518	3.19232
JR161	214	ELC	JR161_214_ELC_19	7.20192	0.851606	1.68794	0.170823	0.00394545	-2.4039	-55.2456	-41.1518	3.26135
JR161	214	ELC	JR161_214_ELC_20	5.87768	0.76722	1.68794	0.170823	0.003	-2.52288	-55.2456	-41.1518	3.29208
JR161	214	ELC	JR161_214_ELC_21	6.67149	0.824191	1.68794	0.170823	0.00627586	-2.20233	-55.2456	-41.1518	3.02655
JR161	214	ELC	JR161_214_ELC_22	7.24122	0.859577	1.68794	0.170823	0.00218571	-2.66041	-55.2456	-41.1518	3.52022
JR161	214	ELC	JR161_214_ELC_23	6.40847	0.805854	1.68794	0.170823	0.003	-2.52288	-55.2456	-41.1518	3.32963
JR161	214	ELC	JR161_214_ELC_24	6.16483	0.789921	1.68794	0.170823	0.00386364	-2.413	-55.2456	-41.1518	3.20292
JR161	214	ELC	JR161_214_ELC_25	6.89615	0.83775	1.68794	0.170823	0.00436111	-2.3604	-55.2456	-41.1518	3.19901
JR161	214	ELC	JR161_214_ELC_26	5.57585	0.745138	1.68794	0.170823	0.00260256	-2.5846	-55.2456	-41.1518	3.33091
JR161	214	ELC	JR161_214_ELC_27	5.82657	0.765013	1.68794	0.170823	0.00434375	-2.36214	-55.2456	-41.1518	3.12755
JR161	214	ELC	JR161_214_ELC_28	6.76072	0.828893	1.68794	0.170823	0.00242647	-2.61502	-55.2456	-41.1518	3.44502
JR161	214	ELC	JR161_214_ELC_29	5.543	0.737748	1.68794	0.170823	0.00418966	-2.37782	-55.2456	-41.1518	3.12157
JR161	214	ELC	JR161_214_ELC_30	6.33994	0.795945	1.68794	0.170823	0.00408571	-2.38873	-55.2456	-41.1518	3.19082
JR161	214	ELC	JR161_214_ELC_31	6.39985	0.806169	1.68794	0.170823	0.00554545	-2.25606	-55.2456	-41.1518	3.06223
JR161	214	ELC	JR161_214_ELC_32	5.28136	0.722746	1.68794	0.170823	0.00219048	-2.65946	-55.2456	-41.1518	3.38221
JR161	214	ELC	JR161_214_ELC_35	6.39985	0.806169	1.68794	0.170823	0.00373333	-2.4279	-55.2456	-41.1518	3.23407
JR161	214	ELC	JR161_214_ELC_36	5.07431	0.705377	1.68794	0.170823	0.00306977	-2.51289	-55.2456	-41.1518	3.21827
JR161	214	ELC	JR161_214_ELC_51	5.28136	0.722746	1.68794	0.170823	0.003	-2.52288	-55.2456	-41.1518	3.24562
JR161	214	ELC	JR161_214_ELC_52	6.88732	0.838051	1.68794	0.170823	0.00195455	-2.70895	-55.2456	-41.1518	3.547
JR161	214	ELC	JR161_214_ELC_53	6.88732	0.838051	1.68794	0.170823	0.0053125	-2.2747	-55.2456	-41.1518	3.11275
JR161	214	ELC	JR161_214_ELC_54	5.49387	0.739879	1.68794	0.170823	0.00190244	-2.72069	-55.2456	-41.1518	3.46057
JR161	214	ELC	JR161_214_ELC_55	7.39851	0.869144	1.68794	0.170823	0.00495833	-2.30466	-55.2456	-41.1518	3.17381
JR161	214	ELC	JR161_214_ELC_56	8.21091	0.914391	1.68794	0.170823	0.0016	-2.79588	-55.2456	-41.1518	3.71027
JR161	214	ELC	JR161_214_ELC_57	5.71191	0.756781	1.68794	0.170823	0.00284416	-2.54605	-55.2456	-41.1518	3.30283
JR161	214	ELC	JR161_214_ELC_59	5.93554	0.77346	1.68794	0.170823	0.00311111	-2.50708	-55.2456	-41.1518	3.28054
JR161	214	ELC	JR161_214_ELC_60	5.71191	0.756781	1.68794	0.170823	0.00517857	-2.28579	-55.2456	-41.1518	3.04257
JR161	214	ELC	JR161_214_ELC_62	6.88732	0.838051	1.68794	0.170823	0.005	-2.30103	-55.2456	-41.1518	3.13908
JR161	214	ELC	JR161_214_ELC_63	6.39985	0.806169	1.68794	0.170823	0.0198	-1.70333	-55.2456	-41.1518	2.5095
JR161	214	ELC	JR161_214_ELC_64	6.64065	0.822211	1.68794	0.170823	0.00412121	-2.38498	-55.2456	-41.1518	3.20719
JR161	214	ELC	JR161_214_ELC_65	6.64065	0.822211	1.68794	0.170823	0.003125	-2.50515	-55.2456	-41.1518	3.32736
JR161	214	ELC	JR161_214_ELC_66	6.64065	0.822211	1.68794	0.170823	0.0019125	-2.7184	-55.2456	-41.1518	3.54061
JR161	214	GYF	JR161_214_GYF_116	3.96847	0.598624	1.68794	0.170823	0.00101087	-2.9953	-55.2456	-41.1518	3.59393
JR161	214	GYF	JR161_214_GYF_117	3.01824	0.479754	1.68794	0.170823	0.00212121	-2.67342	-55.2456	-41.1518	3.15317
JR161	214	GYN	JR161_214_GYN_55	16.1091	1.20707	1.68794	0.170823	0.00175	-2.75696	-55.2456	-41.1518	3.96403
JR161	214	GYN	JR161_214_GYN_56	35.7061	1.55274	1.68794	0.170823	0.00771429	-2.1127	-55.2456	-41.1518	3.66545
JR161	214	GYN	JR161_214_GYN_57	22.0169	1.34276	1.68794	0.170823	0.00257576	-2.5891	-55.2456	-41.1518	3.93185
JR161	214	GYN	JR161_214_GYN_58	20.4192	1.31004	1.68794	0.170823	0.000875	-3.05799	-55.2456	-41.1518	4.36803
JR161	214	GYN	JR161_214_GYN_59	17.9376	1.25376	1.68794	0.170823	0.00112	-2.95078	-55.2456	-41.1518	4.20455
JR161	214	GYR	JR161_214_GYR_100	5.12752	0.709907	1.68794	0.170823	0.002	-2.69897	-55.2456	-41.1518	3.40888
JR161	214	GYR	JR161_214_GYR_101	6.08939	0.784574	1.68794	0.170823	0.011	-1.95861	-55.2456	-41.1518	2.74318
JR161	214	GYR	JR161_214_GYR_103	2.29905	0.361547	1.68794	0.170823	0.016	-1.79588	-55.2456	-41.1518	2.15743
JR161	214	GYR	JR161_214_GYR_104	5.88799	0.769967	1.68794	0.170823	0.001	-3	-55.2456	-41.1518	3.76997
JR161	214	GYR	JR161_214_GYR_105	4.94841	0.694466	1.68794	0.170823	0.005	-2.30103	-55.2456	-41.1518	2.9955
JR161	214	GYR	JR161_214_GYR_106	6.72157	0.82747	1.68794	0.170823	0.041	-1.38722	-55.2456	-41.1518	2.21469
JR161	214	GYR	JR161_214_GYR_108	2.29905	0.361547	1.68794	0.170823	0.007	-2.1549	-55.2456	-41.1518	2.51645
JR161	214	GYR	JR161_214_GYR_109	1.55753	0.192436	1.68794	0.170823	0.01	-2	-55.2456	-41.1518	2.19244
JR161	214	GYR	JR161_214_GYR_42	5.69116	0.755201	1.68794	0.170823	0.004	-2.39794	-55.2456	-41.1518	3.15314
JR161	214	GYR	JR161_214_GYR_44	14.9028	1.17327	1.68794	0.170823	0.002	-2.69897	-55.2456	-41.1518	3.87224
JR161	214	GYR	JR161_214_GYR_45	14.9028	1.17327	1.68794	0.170823	0.002	-2.69897	-55.2456	-41.1518	3.87224
JR161	214	GYR	JR161_214_GYR_46	7.16687	0.85533	1.68794	0.170823	0.015	-1.82391	-55.2456	-41.1518	2.67924
JR161	214	GYR	JR161_214_GYR_50	5.12752	0.709907	1.68794	0.170823	0.015	-1.82391	-55.2456	-41.1518	2.53382
JR161	214	GYR	JR161_214_GYR_51	10.8579	1.03575	1.68794	0.170823	0.002	-2.69897	-55.2456	-41.1518	3.73472
JR161	214	GYR	JR161_214_GYR_52	1.63972	0.214769	1.68794	0.170823	0.002	-2.69897	-55.2456	-41.1518	2.91374
JR161	214	GYR	JR161_214_GYR_53	5.88799	0.769967	1.68794	0.170823	0.00633333	-2.19837	-55.2456	-41.1518	2.96833
JR161	214	GYR	JR161_214_GYR_54	12.7719	1.10626	1.68794	0.170823	0.017	-1.76955	-55.2456	-41.1518	2.87581
JR161	214	KRA	JR161_214_KRA_67	3.49679	0.54367	1.68794	0.170823	0.00336364	-2.47319	-55.2456	-41.1518	3.01686
JR161	214	PRE	JR161_214_PRE_72	1.13523	0.0550829	1.68794	0.170823	0.0016	-2.79588	-55.2456	-41.1518	2.85096
JR161	214	PRE	JR161_214_PRE_74	1.28311	0.108263	1.68794	0.170823	0.00270588	-2.56769	-55.2456	-41.1518	2.67595
JR161	214	PRE	JR161_214_PRE_76	1.5279	0.184096	1.68794	0.170823	0.00372727	-2.42861	-55.2456	-41.1518	2.61271
JR161	214	PRE	JR161_214_PRE_77	1.06571	0.0276378	1.68794	0.170823	0.0035	-2.45593	-55.2456	-41.1518	2.48357
JR161	214	PRE	JR161_214_PRE_78	1.13523	0.0550829	1.68794	0.170823	0.001	-3	-55.2456	-41.1518	3.05508
JR161	214	PRE	JR161_214_PRE_79	1.13523	0.0550829	1.68794	0.170823	0.001	-3	-55.2456	-41.1518	3.05508
JR161	214	PRE	JR161_214_PRE_80	1.36159	0.134045	1.68794	0.170823	0.0015	-2.82391	-55.2456	-41.1518	2.95795
JR161	214	PRE	JR161_214_PRE_81	1.13523	0.0550829	1.68794	0.170823	0.00283333	-2.5477	-55.2456	-41.1518	2.60279
JR161	214	PRE	JR161_214_PRE_90	0.874124	-0.0584271	1.68794	0.170823	0.001	-3	-55.2456	-41.1518	2.94157
JR161	214	PRE	JR161_214_PRE_91	0.999055	-0.000410469	1.68794	0.170823	0.001	-3	-55.2456	-41.1518	2.99959
JR161	214	PRE	JR161_214_PRE_92	1.13523	0.0550829	1.68794	0.170823	0.000789474	-3.10266	-55.2456	-41.1518	3.15775
JR161	214	PRE	JR161_214_PRE_93	1.13523	0.0550829	1.68794	0.170823	0.0015	-2.82391	-55.2456	-41.1518	2.87899
JR161	214	PRE	JR161_214_PRE_94	1.13523	0.0550829	1.68794	0.170823	0.005	-2.30103	-55.2456	-41.1518	2.35611
JR161	214	PRM	JR161_214_PRM_68	1.19809	0.0784897	1.68794	0.170823	0.00128125	-2.89237	-55.2456	-41.1518	2.97086
JR161	214	PRM	JR161_214_PRM_69	1.27453	0.10535	1.68794	0.170823	0.0012	-2.92082	-55.2456	-41.1518	3.02617
JR161	214	PRM	JR161_214_PRM_70	1.35408	0.131645	1.68794	0.170823	0.00036	-3.4437	-55.2456	-41.1518	3.57534
JR161	214	PRM	JR161_214_PRM_71	1.19809	0.0784897	1.68794	0.170823	0.00614286	-2.21163	-55.2456	-41.1518	2.29012
JR161	214	PRM	JR161_214_PRM_72	0.986865	-0.00574204	1.68794	0.170823	0.0025	-2.60206	-55.2456	-41.1518	2.59632
JR161	214	PRM	JR161_214_PRM_73	2.33347	0.368002	1.68794	0.170823	0.00133333	-2.87506	-55.2456	-41.1518	3.24306
JR161	214	PRM	JR161_214_PRM_74	1.80055	0.255406	1.68794	0.170823	0.00115789	-2.93633	-55.2456	-41.1518	3.19174
JR161	214	PRM	JR161_214_PRM_75	1.27453	0.10535	1.68794	0.170823	0.00128571	-2.89086	-55.2456	-41.1518	2.99621
JR161	214	PRM	JR161_214_PRM_76	1.05432	0.022971	1.68794	0.170823	0.0018	-2.74473	-55.2456	-41.1518	2.7677
JR161	214	PRM	JR161_214_PRM_77	1.80055	0.255406	1.68794	0.170823	0.00166667	-2.77815	-55.2456	-41.1518	3.03356
JR161	217	KRA	JR161_217_KRA_12	2.80514	0.447954	1.86214	0.174278	0.052	-1.284	-55.148	-41.2456	1.73195
JR161	217	KRA	JR161_217_KRA_13	2.21153	0.344693	1.86214	0.174278	0.041	-1.38722	-55.148	-41.2456	1.73191
JR161	217	KRA	JR161_217_KRA_14	1.28828	0.110009	1.86214	0.174278	0.00136	-2.86646	-55.148	-41.2456	2.97647
JR161	217	KRA	JR161_217_KRA_15	2.93538	0.467664	1.86214	0.174278	0.00134211	-2.87221	-55.148	-41.2456	3.33988
JR161	217	KRA	JR161_217_KRA_16	2.93538	0.467664	1.86214	0.174278	0.00265	-2.57675	-55.148	-41.2456	3.04442
JR161	217	KRA	JR161_217_KRA_17	2.43769	0.386979	1.86214	0.174278	0.00370667	-2.43102	-55.148	-41.2456	2.818
JR161	217	KRA	JR161_217_KRA_18	2.32277	0.366007	1.86214	0.174278	0.013	-1.88606	-55.148	-41.2456	2.25206
JR161	217	KRA	JR161_217_KRA_19	1.89929	0.278592	1.86214	0.174278	0.013	-1.88606	-55.148	-41.2456	2.16465
JR161	217	KRA	JR161_217_KRA_20	1.99985	0.300998	1.86214	0.174278	0.00406383	-2.39106	-55.148	-41.2456	2.69206
JR161	217	KRA	JR161_217_KRA_33	0.45027	-0.346527	1.86214	0.174278	0.004	-2.39794	-55.148	-41.2456	2.05141
JR161	217	KRA	JR161_217_KRA_35	0.346278	-0.460575	1.86214	0.174278	0.000666667	-3.17609	-55.148	-41.2456	2.71552
JR161	217	KRA	JR161_217_KRA_37	0.315567	-0.500908	1.86214	0.174278	0.002	-2.69897	-55.148	-41.2456	2.19806
JR161	217	KRA	JR161_217_KRA_39	0.378926	-0.421446	1.86214	0.174278	0.005	-2.30103	-55.148	-41.2456	1.87958
JR161	217	LAC	JR161_217_LAC_78	1.35497	0.13193	1.86214	0.174278	0.004	-2.39794	-55.148	-41.2456	2.52987
JR161	217	LAC	JR161_217_LAC_79	1.55186	0.190853	1.86214	0.174278	0.12	-0.920819	-55.148	-41.2456	1.11167
JR161	217	PRM	JR161_217_PRM_22	1.61199	0.207363	1.86214	0.174278	0.011	-1.95861	-55.148	-41.2456	2.16597
JR161	217	PRM	JR161_217_PRM_24	1.12471	0.0510388	1.86214	0.174278	0.001375	-2.8617	-55.148	-41.2456	2.91274
JR161	217	PRM	JR161_217_PRM_25	3.38363	0.529382	1.86214	0.174278	0.00178571	-2.74819	-55.148	-41.2456	3.27757
JR161	217	PRM	JR161_217_PRM_26	2.82681	0.451297	1.86214	0.174278	0.0103333	-1.98576	-55.148	-41.2456	2.43706
JR161	217	PRM	JR161_217_PRM_27	1.61199	0.207363	1.86214	0.174278	0.00228571	-2.64098	-55.148	-41.2456	2.84834
JR161	217	PRM	JR161_217_PRM_28	1.52276	0.18263	1.86214	0.174278	0.0032	-2.49485	-55.148	-41.2456	2.67748
JR161	217	PRM	JR161_217_PRM_30	2.00295	0.301669	1.86214	0.174278	0.00175	-2.75696	-55.148	-41.2456	3.05863
JR161	218	KRA	JR161_218_KRA_1	0.489087	-0.310614	1.44347	0.167089	0.00095082	-3.0219	-55.3113	-41.3736	2.71129
JR161	218	KRA	JR161_218_KRA_10	0.41357	-0.383451	1.44347	0.167089	0.000711538	-3.1478	-55.3113	-41.3736	2.76435
JR161	218	KRA	JR161_218_KRA_2	0.489087	-0.310614	1.44347	0.167089	0.000804348	-3.09456	-55.3113	-41.3736	2.78394
JR161	218	KRA	JR161_218_KRA_3	0.41357	-0.383451	1.44347	0.167089	0.000846154	-3.07255	-55.3113	-41.3736	2.6891
JR161	218	KRA	JR161_218_KRA_4	0.41357	-0.383451	1.44347	0.167089	0.000985915	-3.00616	-55.3113	-41.3736	2.62271
JR161	218	KRA	JR161_218_KRA_5	0.315567	-0.500908	1.44347	0.167089	0.000607843	-3.21621	-55.3113	-41.3736	2.7153
JR161	218	KRA	JR161_218_KRA_6	0.573308	-0.241612	1.44347	0.167089	0.0104681	-1.98013	-55.3113	-41.3736	1.73852
JR161	218	KRA	JR161_218_KRA_7	0.378926	-0.421446	1.44347	0.167089	0.00168182	-2.77422	-55.3113	-41.3736	2.35278
JR161	218	KRA	JR161_218_KRA_8	0.315567	-0.500908	1.44347	0.167089	0.000869565	-3.0607	-55.3113	-41.3736	2.55979
JR161	218	KRA	JR161_218_KRA_9	0.378926	-0.421446	1.44347	0.167089	0.000966667	-3.01472	-55.3113	-41.3736	2.59328
JR161	253	ELC	JR161_253_ELC_1	6.16483	0.789921	1.38422	0.357629	0.00270732	-2.56746	-53.0306	-40.5179	3.35738
JR161	253	ELC	JR161_253_ELC_2	6.16483	0.789921	1.38422	0.357629	0.00305	-2.5157	-53.0306	-40.5179	3.30562
JR161	253	ELN	JR161_253_ELN_10	3.50555	0.544756	1.38422	0.357629	0.0216667	-1.66421	-53.0306	-40.5179	2.20896
JR161	253	ELN	JR161_253_ELN_11	1.43569	0.15706	1.38422	0.357629	0.003	-2.52288	-53.0306	-40.5179	2.67994
JR161	253	ELN	JR161_253_ELN_3	17.2269	1.23621	1.38422	0.357629	0.106846	-0.971241	-53.0306	-40.5179	2.20745
JR161	253	ELN	JR161_253_ELN_4	15.7237	1.19655	1.38422	0.357629	0.453	-0.343902	-53.0306	-40.5179	1.54046
JR161	253	ELN	JR161_253_ELN_40	2.44326	0.387971	1.38422	0.357629	0.001	-3	-53.0306	-40.5179	3.38797
JR161	253	ELN	JR161_253_ELN_41	1.43569	0.15706	1.38422	0.357629	0.005	-2.30103	-53.0306	-40.5179	2.45809
JR161	253	ELN	JR161_253_ELN_42	2.06582	0.315092	1.38422	0.357629	0.578	-0.238072	-53.0306	-40.5179	0.553164
JR161	253	ELN	JR161_253_ELN_43	2.18677	0.339802	1.38422	0.357629	0.043	-1.36653	-53.0306	-40.5179	1.70633
JR161	253	ELN	JR161_253_ELN_44	1.7309	0.238272	1.38422	0.357629	0.005	-2.30103	-53.0306	-40.5179	2.5393
JR161	253	ELN	JR161_253_ELN_46	0.703007	-0.15304	1.38422	0.357629	0.0055	-2.25964	-53.0306	-40.5179	2.1066
JR161	253	ELN	JR161_253_ELN_5	7.34579	0.866038	1.38422	0.357629	0.041	-1.38722	-53.0306	-40.5179	2.25325
JR161	253	ELN	JR161_253_ELN_7	3.50555	0.544756	1.38422	0.357629	0.01	-2	-53.0306	-40.5179	2.54476
JR161	253	ELN	JR161_253_ELN_8	4.43626	0.647017	1.38422	0.357629	0.15	-0.823909	-53.0306	-40.5179	1.47093
JR161	253	ELN	JR161_253_ELN_9	2.71994	0.434559	1.38422	0.357629	0.001	-3	-53.0306	-40.5179	3.43456
JR161	253	GYR	JR161_253_GYR_1	13.1117	1.11766	1.38422	0.357629	0.004	-2.39794	-53.0306	-40.5179	3.5156
JR161	253	GYR	JR161_253_GYR_10	2.62953	0.419879	1.38422	0.357629	0.00333333	-2.47712	-53.0306	-40.5179	2.897
JR161	253	GYR	JR161_253_GYR_12	1.40162	0.146631	1.38422	0.357629	0.031	-1.50864	-53.0306	-40.5179	1.65527
JR161	253	GYR	JR161_253_GYR_13	8.36688	0.922564	1.38422	0.357629	0.0626667	-1.20296	-53.0306	-40.5179	2.12553
JR161	253	GYR	JR161_253_GYR_14	9.4198	0.974041	1.38422	0.357629	0.004	-2.39794	-53.0306	-40.5179	3.37198
JR161	253	GYR	JR161_253_GYR_15	8.11675	0.909382	1.38422	0.357629	0.0018	-2.74473	-53.0306	-40.5179	3.65411
JR161	253	GYR	JR161_253_GYR_16	5.69116	0.755201	1.38422	0.357629	0.0036	-2.4437	-53.0306	-40.5179	3.1989
JR161	253	GYR	JR161_253_GYR_18	7.63178	0.882626	1.38422	0.357629	0.084	-1.07572	-53.0306	-40.5179	1.95835
JR161	253	GYR	JR161_253_GYR_19	3.52309	0.546923	1.38422	0.357629	0.0015	-2.82391	-53.0306	-40.5179	3.37083
JR161	253	GYR	JR161_253_GYR_2	5.49884	0.740271	1.38422	0.357629	0.00375	-2.42597	-53.0306	-40.5179	3.16624
JR161	253	GYR	JR161_253_GYR_20	7.87173	0.89607	1.38422	0.357629	0.00116667	-2.93305	-53.0306	-40.5179	3.82912
JR161	253	GYR	JR161_253_GYR_22	3.96201	0.597915	1.38422	0.357629	0.002	-2.69897	-53.0306	-40.5179	3.29689
JR161	253	GYR	JR161_253_GYR_23	6.50613	0.813322	1.38422	0.357629	0.004	-2.39794	-53.0306	-40.5179	3.21126
JR161	253	GYR	JR161_253_GYR_24	4.11618	0.614494	1.38422	0.357629	0.022375	-1.65024	-53.0306	-40.5179	2.26473
JR161	253	GYR	JR161_253_GYR_3	5.49884	0.740271	1.38422	0.357629	0.02	-1.69897	-53.0306	-40.5179	2.43924
JR161	253	GYR	JR161_253_GYR_4	1.47818	0.169728	1.38422	0.357629	0.023	-1.63827	-53.0306	-40.5179	1.808
JR161	253	GYR	JR161_253_GYR_5	6.08939	0.784574	1.38422	0.357629	0.0165	-1.78252	-53.0306	-40.5179	2.56709
JR161	253	GYR	JR161_253_GYR_6	7.16687	0.85533	1.38422	0.357629	0.001	-3	-53.0306	-40.5179	3.85533
JR161	253	GYR	JR161_253_GYR_7	6.50613	0.813322	1.38422	0.357629	0.0463333	-1.33411	-53.0306	-40.5179	2.14743
JR161	253	GYR	JR161_253_GYR_8	3.81181	0.581131	1.38422	0.357629	0.0075	-2.12494	-53.0306	-40.5179	2.70607
JR161	253	PRM	JR161_253_PRM_51	1.70457	0.231616	1.38422	0.357629	0.017	-1.76955	-53.0306	-40.5179	2.00117
JR161	253	PRM	JR161_253_PRM_52	2.21963	0.34628	1.38422	0.357629	0.00185714	-2.73115	-53.0306	-40.5179	3.07743
JR161	253	PRM	JR161_253_PRM_53	2.82681	0.451297	1.38422	0.357629	0.023	-1.63827	-53.0306	-40.5179	2.08957
JR161	253	PRM	JR161_253_PRM_55	2.33347	0.368002	1.38422	0.357629	0.008	-2.09691	-53.0306	-40.5179	2.46491
JR161	253	PRM	JR161_253_PRM_57	1.43681	0.157398	1.38422	0.357629	0.003	-2.52288	-53.0306	-40.5179	2.68028
JR161	253	PRM	JR161_253_PRM_58	2.21963	0.34628	1.38422	0.357629	0.0024	-2.61979	-53.0306	-40.5179	2.96607
JR161	253	PRM	JR161_253_PRM_59	1.80055	0.255406	1.38422	0.357629	0.0052	-2.284	-53.0306	-40.5179	2.5394
JR161	253	PRM	JR161_253_PRM_60	1.61199	0.207363	1.38422	0.357629	0.019	-1.72125	-53.0306	-40.5179	1.92861
JR161	265	ELN	JR161_265_ELN_10	2.31255	0.364091	1.45502	0.348492	0.015	-1.82391	-52.9054	-40.4035	2.188
JR161	265	ELN	JR161_265_ELN_12	2.71994	0.434559	1.45502	0.348492	0.0015	-2.82391	-52.9054	-40.4035	3.25847
JR161	265	ELN	JR161_265_ELN_14	3.85965	0.586548	1.45502	0.348492	0.007	-2.1549	-52.9054	-40.4035	2.74145
JR161	265	ELN	JR161_265_ELN_15	1.1774	0.0709228	1.45502	0.348492	0.0038	-2.42022	-52.9054	-40.4035	2.49114
JR161	265	ELN	JR161_265_ELN_17	1.09903	0.0410097	1.45502	0.348492	0.00933333	-2.02996	-52.9054	-40.4035	2.07097
JR161	265	ELN	JR161_265_ELN_7	4.04568	0.606991	1.45502	0.348492	0.0115	-1.9393	-52.9054	-40.4035	2.54629
JR161	265	ELN	JR161_265_ELN_8	6.78891	0.8318	1.45502	0.348492	0.003	-2.52288	-52.9054	-40.4035	3.35468
JR161	265	ELN	JR161_265_ELN_9	2.44326	0.387971	1.45502	0.348492	0.00125	-2.90309	-52.9054	-40.4035	3.29106
JR161	265	GYF	JR161_265_GYF_33	2.74023	0.437787	1.45502	0.348492	0.00133333	-2.87506	-52.9054	-40.4035	3.31285
JR161	265	GYF	JR161_265_GYF_34	3.79749	0.579497	1.45502	0.348492	0.00208	-2.68194	-52.9054	-40.4035	3.26143
JR161	265	GYF	JR161_265_GYF_35	2.74023	0.437787	1.45502	0.348492	0.00525	-2.27984	-52.9054	-40.4035	2.71763
JR161	265	GYR	JR161_265_GYR_18	1.81283	0.258358	1.45502	0.348492	0.005	-2.30103	-52.9054	-40.4035	2.55939
JR161	267	ELN	JR161_267_ELN_23	5.52599	0.74241	1.53429	0.32631	0.067	-1.17393	-52.8061	-40.0033	1.91634
JR161	267	ELN	JR161_267_ELN_24	5.76427	0.760744	1.53429	0.32631	0.085	-1.07058	-52.8061	-40.0033	1.83133
JR161	267	ELN	JR161_267_ELN_25	5.07012	0.705018	1.53429	0.32631	0.008	-2.09691	-52.8061	-40.0033	2.80193
JR161	267	ELN	JR161_267_ELN_27	7.06354	0.849022	1.53429	0.32631	0.035	-1.45593	-52.8061	-40.0033	2.30495
JR161	267	ELN	JR161_267_ELN_28	8.87544	0.94819	1.53429	0.32631	0.0815	-1.08884	-52.8061	-40.0033	2.03703
JR161	267	ELN	JR161_267_ELN_31	5.52599	0.74241	1.53429	0.32631	0.053	-1.27572	-52.8061	-40.0033	2.01813
JR161	267	ELN	JR161_267_ELN_34	5.52599	0.74241	1.53429	0.32631	0.08	-1.09691	-52.8061	-40.0033	1.83932
JR161	267	ELN	JR161_267_ELN_35	9.89221	0.995293	1.53429	0.32631	0.069	-1.16115	-52.8061	-40.0033	2.15644
JR161	267	ELN	JR161_267_ELN_36	16.7152	1.22311	1.53429	0.32631	0.028	-1.55284	-52.8061	-40.0033	2.77595
JR161	267	ELN	JR161_267_ELN_37	14.314	1.15576	1.53429	0.32631	0.138167	-0.859597	-52.8061	-40.0033	2.01536
JR161	267	GYR	JR161_267_GYR_38	14.1677	1.1513	1.53429	0.32631	0.003	-2.52288	-52.8061	-40.0033	3.67418
JR161	267	GYR	JR161_267_GYR_39	4.60302	0.663043	1.53429	0.32631	0.00766667	-2.11539	-52.8061	-40.0033	2.77844
JR161	267	GYR	JR161_267_GYR_40	1.55753	0.192436	1.53429	0.32631	0.0014375	-2.84239	-52.8061	-40.0033	3.03483
JR161	267	GYR	JR161_267_GYR_41	10.8579	1.03575	1.53429	0.32631	0.00666667	-2.17609	-52.8061	-40.0033	3.21184
JR161	267	GYR	JR161_267_GYR_42	2.62953	0.419879	1.53429	0.32631	0.0015	-2.82391	-52.8061	-40.0033	3.24379
JR161	267	GYR	JR161_267_GYR_43	2.09514	0.321212	1.53429	0.32631	0.001	-3	-52.8061	-40.0033	3.32121
JR161	267	GYR	JR161_267_GYR_44	9.4198	0.974041	1.53429	0.32631	0.0273333	-1.56331	-52.8061	-40.0033	2.53735
JR161	267	GYR	JR161_267_GYR_45	6.50613	0.813322	1.53429	0.32631	0.013	-1.88606	-52.8061	-40.0033	2.69938
JR161	267	GYR	JR161_267_GYR_47	4.27436	0.630871	1.53429	0.32631	0.002	-2.69897	-52.8061	-40.0033	3.32984
JR161	267	KRA	JR161_267_KRA_104	2.43769	0.386979	1.53429	0.32631	0.001	-3	-52.8061	-40.0033	3.38698
JR161	267	KRA	JR161_267_KRA_110	1.53084	0.184929	1.53429	0.32631	0.00266667	-2.57403	-52.8061	-40.0033	2.75896
JR161	267	KRA	JR161_267_KRA_4	1.618	0.208979	1.53429	0.32631	0.00233333	-2.63202	-52.8061	-40.0033	2.841
JR161	267	KRA	JR161_267_KRA_43	0.378926	-0.421446	1.53429	0.32631	0.007	-2.1549	-52.8061	-40.0033	1.73346
JR161	267	KRA	JR161_267_KRA_44	0.530079	-0.275659	1.53429	0.32631	0.024	-1.61979	-52.8061	-40.0033	1.34413
JR161	267	KRA	JR161_267_KRA_45	0.286733	-0.542522	1.53429	0.32631	0.005	-2.30103	-52.8061	-40.0033	1.75851
JR161	267	KRA	JR161_267_KRA_46	0.346278	-0.460575	1.53429	0.32631	0.0113333	-1.94564	-52.8061	-40.0033	1.48507
JR161	267	KRA	JR161_267_KRA_47	0.346278	-0.460575	1.53429	0.32631	0.018	-1.74473	-52.8061	-40.0033	1.28415
JR161	267	KRA	JR161_267_KRA_48	0.315567	-0.500908	1.53429	0.32631	0.00666667	-2.17609	-52.8061	-40.0033	1.67518
JR161	267	KRA	JR161_267_KRA_49	0.489087	-0.310614	1.53429	0.32631	0.038	-1.42022	-52.8061	-40.0033	1.1096
JR161	267	KRA	JR161_267_KRA_52	0.530079	-0.275659	1.53429	0.32631	0.026	-1.58503	-52.8061	-40.0033	1.30937
JR161	267	KRA	JR161_267_KRA_53	0.346278	-0.460575	1.53429	0.32631	0.012	-1.92082	-52.8061	-40.0033	1.46024
JR161	267	KRA	JR161_267_KRA_54	0.530079	-0.275659	1.53429	0.32631	0.005	-2.30103	-52.8061	-40.0033	2.02537
JR161	267	KRA	JR161_267_KRA_6	2.93538	0.467664	1.53429	0.32631	0.00275	-2.56067	-52.8061	-40.0033	3.02833
JR161	267	KRA	JR161_267_KRA_7	3.06961	0.487083	1.53429	0.32631	0.0184444	-1.73413	-52.8061	-40.0033	2.22122
JR161	267	KRA	JR161_267_KRA_72	1.44687	0.160428	1.53429	0.32631	0.003	-2.52288	-52.8061	-40.0033	2.68331
JR161	267	KRA	JR161_267_KRA_73	2.32277	0.366007	1.53429	0.32631	0.024	-1.61979	-52.8061	-40.0033	1.9858
JR161	267	KRA	JR161_267_KRA_74	1.89929	0.278592	1.53429	0.32631	0.0133333	-1.87506	-52.8061	-40.0033	2.15365
JR161	267	KRA	JR161_267_KRA_75	3.06961	0.487083	1.53429	0.32631	0.0188182	-1.72542	-52.8061	-40.0033	2.21251
JR161	267	KRA	JR161_267_KRA_77	2.21153	0.344693	1.53429	0.32631	0.013	-1.88606	-52.8061	-40.0033	2.23075
JR161	267	KRA	JR161_267_KRA_78	2.93538	0.467664	1.53429	0.32631	0.026	-1.58503	-52.8061	-40.0033	2.05269
JR161	267	KRA	JR161_267_KRA_8	2.80514	0.447954	1.53429	0.32631	0.032	-1.49485	-52.8061	-40.0033	1.9428
JR161	267	KRA	JR161_267_KRA_80	1.89929	0.278592	1.53429	0.32631	0.00781818	-2.10689	-52.8061	-40.0033	2.38549
JR161	267	KRA	JR161_267_KRA_84	1.28828	0.110009	1.53429	0.32631	0.003	-2.52288	-52.8061	-40.0033	2.63289
JR161	267	KRA	JR161_267_KRA_89	2.43769	0.386979	1.53429	0.32631	0.00281818	-2.55003	-52.8061	-40.0033	2.93701
JR161	267	KRA	JR161_267_KRA_90	2.43769	0.386979	1.53429	0.32631	0.00905882	-2.04293	-52.8061	-40.0033	2.42991
JR161	267	KRA	JR161_267_KRA_92	2.21153	0.344693	1.53429	0.32631	0.01975	-1.70443	-52.8061	-40.0033	2.04913
JR161	267	KRA	JR161_267_KRA_94	3.35025	0.525078	1.53429	0.32631	0.0826	-1.08302	-52.8061	-40.0033	1.6081
JR161	267	KRA	JR161_267_KRA_95	1.36603	0.135461	1.53429	0.32631	0.008	-2.09691	-52.8061	-40.0033	2.23237
JR161	267	LAC	JR161_267_LAC_1	2.1335	0.329092	1.53429	0.32631	0.0255	-1.59346	-52.8061	-40.0033	1.92255
JR161	267	LAC	JR161_267_LAC_2	2.24133	0.350506	1.53429	0.32631	0.001	-3	-52.8061	-40.0033	3.35051
JR161	267	LAC	JR161_267_LAC_3	1.82886	0.26218	1.53429	0.32631	0.001	-3	-52.8061	-40.0033	3.26218
JR161	267	LAC	JR161_267_LAC_4	1.55186	0.190853	1.53429	0.32631	0.0535	-1.27165	-52.8061	-40.0033	1.4625
JR161	267	LAC	JR161_267_LAC_5	1.76495	0.246731	1.53429	0.32631	0.011	-1.95861	-52.8061	-40.0033	2.20534
JR161	267	LAC	JR161_267_LAC_6	1.49398	0.174343	1.53429	0.32631	0.007	-2.1549	-52.8061	-40.0033	2.32925
JR161	267	LAC	JR161_267_LAC_90	1.35497	0.13193	1.53429	0.32631	0.007	-2.1549	-52.8061	-40.0033	2.28683
JR161	267	LAC	JR161_267_LAC_91	0.963422	-0.0161836	1.53429	0.32631	0.002	-2.69897	-52.8061	-40.0033	2.68279
JR161	267	LAC	JR161_267_LAC_92	1.5813	0.199015	1.53429	0.32631	0.00955556	-2.01974	-52.8061	-40.0033	2.21876
JR161	267	PRE	JR161_267_PRE_85	0.874124	-0.0584271	1.53429	0.32631	0.000333333	-3.47712	-52.8061	-40.0033	3.41869
JR161	267	PRM	JR161_267_PRM_75	2.33347	0.368002	1.53429	0.32631	0.00233333	-2.63202	-52.8061	-40.0033	3.00002
JR161	267	PRM	JR161_267_PRM_76	1.19809	0.0784897	1.53429	0.32631	0.00214286	-2.66901	-52.8061	-40.0033	2.7475
JR161	267	PRM	JR161_267_PRM_77	1.19809	0.0784897	1.53429	0.32631	0.00133333	-2.87506	-52.8061	-40.0033	2.95355
JR161	267	PRM	JR161_267_PRM_78	1.43681	0.157398	1.53429	0.32631	0.00191667	-2.71745	-52.8061	-40.0033	2.87485
JR161	267	PRM	JR161_267_PRM_79	1.70457	0.231616	1.53429	0.32631	0.000546667	-3.26228	-52.8061	-40.0033	3.49389
JR161	267	PRM	JR161_267_PRM_80	2.95992	0.471281	1.53429	0.32631	0.00136364	-2.8653	-52.8061	-40.0033	3.33658
JR161	267	PRM	JR161_267_PRM_81	1.80055	0.255406	1.53429	0.32631	0.00295455	-2.52951	-52.8061	-40.0033	2.78492
JR161	267	PRM	JR161_267_PRM_82	2.00295	0.301669	1.53429	0.32631	0.003	-2.52288	-52.8061	-40.0033	2.82455
JR161	267	PRM	JR161_267_PRM_84	1.43681	0.157398	1.53429	0.32631	0.00146429	-2.83437	-52.8061	-40.0033	2.99177
JR161	273	KRA	JR161_273_KRA_12	0.530079	-0.275659	3.48907	0.296025	0.0054	-2.26761	-49.9633	-37.9627	1.99195
JR161	273	KRA	JR161_273_KRA_13	0.573308	-0.241612	3.48907	0.296025	0.00333333	-2.47712	-49.9633	-37.9627	2.23551
JR161	273	KRA	JR161_273_KRA_14	2.32277	0.366007	3.48907	0.296025	0.00282609	-2.54881	-49.9633	-37.9627	2.91482
JR161	273	KRA	JR161_273_KRA_15	1.99985	0.300998	3.48907	0.296025	0.00496154	-2.30438	-49.9633	-37.9627	2.60538
JR161	273	KRA	JR161_273_KRA_17	0.41357	-0.383451	3.48907	0.296025	0.002	-2.69897	-49.9633	-37.9627	2.31552
JR161	273	KRA	JR161_273_KRA_19	0.573308	-0.241612	3.48907	0.296025	0.0045	-2.34679	-49.9633	-37.9627	2.10518
JR161	273	KRA	JR161_273_KRA_20	0.45027	-0.346527	3.48907	0.296025	0.00213043	-2.67153	-49.9633	-37.9627	2.32501
JR161	273	KRA	JR161_273_KRA_21	0.618832	-0.208427	3.48907	0.296025	0.024	-1.61979	-49.9633	-37.9627	1.41136
JR161	273	KRA	JR161_273_KRA_23	0.573308	-0.241612	3.48907	0.296025	0.00117391	-2.93036	-49.9633	-37.9627	2.68875
JR161	273	KRA	JR161_273_KRA_24	0.618832	-0.208427	3.48907	0.296025	0.021	-1.67778	-49.9633	-37.9627	1.46935
JR161	273	KRA	JR161_273_KRA_25	0.346278	-0.460575	3.48907	0.296025	0.00108475	-2.96467	-49.9633	-37.9627	2.5041
JR161	273	LAC	JR161_273_LAC_1	1.86133	0.269822	3.48907	0.296025	0.001	-3	-49.9633	-37.9627	3.26982
JR161	273	LAC	JR161_273_LAC_11	1.5813	0.199015	3.48907	0.296025	0.0301111	-1.52127	-49.9633	-37.9627	1.72029
JR161	275	ELN	JR161_275_ELN_49	0.459386	-0.337823	3.6251	0.34035	0.004	-2.39794	-50.1032	-38.1295	2.06012
JR161	275	ELN	JR161_275_ELN_50	0.381035	-0.419035	3.6251	0.34035	0.0025	-2.60206	-50.1032	-38.1295	2.18303
JR161	275	GYF	JR161_275_GYF_69	7.21259	0.858091	3.6251	0.34035	0.00142667	-2.84568	-50.1032	-38.1295	3.70377
JR161	275	GYF	JR161_275_GYF_70	2.0128	0.303802	3.6251	0.34035	0.00182353	-2.73909	-50.1032	-38.1295	3.04289
JR161	275	GYF	JR161_275_GYF_71	5.10765	0.708221	3.6251	0.34035	0.00144444	-2.8403	-50.1032	-38.1295	3.54852
JR161	275	GYN	JR161_275_GYN_72	0.274027	-0.562206	3.6251	0.34035	0.00333898	-2.47639	-50.1032	-38.1295	1.91418
JR161	275	GYN	JR161_275_GYN_73	14.414	1.15878	3.6251	0.34035	0.0037381	-2.42735	-50.1032	-38.1295	3.58613
JR161	275	GYN	JR161_275_GYN_74	4.99165	0.698244	3.6251	0.34035	0.00347154	-2.45948	-50.1032	-38.1295	3.15772
JR161	275	GYN	JR161_275_GYN_75	14.8256	1.17101	3.6251	0.34035	0.01225	-1.91186	-50.1032	-38.1295	3.08287
JR161	275	GYN	JR161_275_GYN_76	12.4739	1.096	3.6251	0.34035	0.00242969	-2.61445	-50.1032	-38.1295	3.71045
JR161	275	GYR	JR161_275_GYR_1	13.1117	1.11766	3.6251	0.34035	0.00383333	-2.41642	-50.1032	-38.1295	3.53408
JR161	275	GYR	JR161_275_GYR_10	8.36688	0.922564	3.6251	0.34035	0.001	-3	-50.1032	-38.1295	3.92256
JR161	275	GYR	JR161_275_GYR_11	0.51348	-0.289477	3.6251	0.34035	0.00444444	-2.35218	-50.1032	-38.1295	2.06271
JR161	275	GYR	JR161_275_GYR_12	0.997905	-0.00091099	3.6251	0.34035	0.00214286	-2.66901	-50.1032	-38.1295	2.6681
JR161	275	GYR	JR161_275_GYR_13	1.63972	0.214769	3.6251	0.34035	0.00133333	-2.87506	-50.1032	-38.1295	3.08983
JR161	275	GYR	JR161_275_GYR_14	0.51348	-0.289477	3.6251	0.34035	0.00311111	-2.50708	-50.1032	-38.1295	2.21761
JR161	275	GYR	JR161_275_GYR_15	3.81181	0.581131	3.6251	0.34035	0.00375	-2.42597	-50.1032	-38.1295	3.0071
JR161	275	GYR	JR161_275_GYR_16	2.99085	0.475795	3.6251	0.34035	0.005	-2.30103	-50.1032	-38.1295	2.77683
JR161	275	GYR	JR161_275_GYR_17	9.1486	0.961355	3.6251	0.34035	0.002	-2.69897	-50.1032	-38.1295	3.66032
JR161	275	GYR	JR161_275_GYR_18	7.63178	0.882626	3.6251	0.34035	0.005	-2.30103	-50.1032	-38.1295	3.18366
JR161	275	GYR	JR161_275_GYR_19	9.69639	0.98661	3.6251	0.34035	0.069	-1.16115	-50.1032	-38.1295	2.14776
JR161	275	GYR	JR161_275_GYR_2	6.29542	0.799025	3.6251	0.34035	0.00275	-2.56067	-50.1032	-38.1295	3.35969
JR161	275	GYR	JR161_275_GYR_25	2.29905	0.361547	3.6251	0.34035	0.00425	-2.37161	-50.1032	-38.1295	2.73316
JR161	275	GYR	JR161_275_GYR_26	1.47818	0.169728	3.6251	0.34035	0.00366667	-2.43573	-50.1032	-38.1295	2.60546
JR161	275	GYR	JR161_275_GYR_27	0.552479	-0.257684	3.6251	0.34035	0.0056	-2.25181	-50.1032	-38.1295	1.99413
JR161	275	GYR	JR161_275_GYR_28	1.55753	0.192436	3.6251	0.34035	0.005	-2.30103	-50.1032	-38.1295	2.49347
JR161	275	GYR	JR161_275_GYR_29	0.552479	-0.257684	3.6251	0.34035	0.009	-2.04576	-50.1032	-38.1295	1.78807
JR161	275	GYR	JR161_275_GYR_3	9.4198	0.974041	3.6251	0.34035	0.00236364	-2.62642	-50.1032	-38.1295	3.60046
JR161	275	GYR	JR161_275_GYR_4	6.29542	0.799025	3.6251	0.34035	0.0015	-2.82391	-50.1032	-38.1295	3.62293
JR161	275	GYR	JR161_275_GYR_5	13.4575	1.12897	3.6251	0.34035	0.00475	-2.32331	-50.1032	-38.1295	3.45227
JR161	275	GYR	JR161_275_GYR_6	7.87173	0.89607	3.6251	0.34035	0.0055	-2.25964	-50.1032	-38.1295	3.15571
JR161	275	GYR	JR161_275_GYR_7	10.266	1.0114	3.6251	0.34035	0.008	-2.09691	-50.1032	-38.1295	3.10831
JR161	275	GYR	JR161_275_GYR_8	9.69639	0.98661	3.6251	0.34035	0.00344444	-2.46288	-50.1032	-38.1295	3.44949
JR161	275	GYR	JR161_275_GYR_9	12.7719	1.10626	3.6251	0.34035	0.00333333	-2.47712	-50.1032	-38.1295	3.58338
JR161	275	KRA	JR161_275_KRA_21	2.10391	0.323028	3.6251	0.34035	0.002	-2.69897	-50.1032	-38.1295	3.022
JR161	275	KRA	JR161_275_KRA_22	3.06961	0.487083	3.6251	0.34035	0.00205882	-2.68638	-50.1032	-38.1295	3.17346
JR161	275	KRA	JR161_275_KRA_23	1.618	0.208979	3.6251	0.34035	0.00138095	-2.85982	-50.1032	-38.1295	3.0688
JR161	275	KRA	JR161_275_KRA_24	1.80217	0.255796	3.6251	0.34035	0.00366667	-2.43573	-50.1032	-38.1295	2.69152
JR161	275	KRA	JR161_275_KRA_25	2.43769	0.386979	3.6251	0.34035	0.00147368	-2.8316	-50.1032	-38.1295	3.21857
JR161	275	KRA	JR161_275_KRA_26	1.53084	0.184929	3.6251	0.34035	0.0015625	-2.80618	-50.1032	-38.1295	2.99111
JR161	275	KRA	JR161_275_KRA_27	2.67881	0.427942	3.6251	0.34035	0.00114286	-2.94201	-50.1032	-38.1295	3.36995
JR161	275	KRA	JR161_275_KRA_28	0.769778	-0.113635	3.6251	0.34035	0.000559671	-3.25207	-50.1032	-38.1295	3.13843
JR161	275	KRA	JR161_275_KRA_29	2.43769	0.386979	3.6251	0.34035	0.002	-2.69897	-50.1032	-38.1295	3.08595
JR161	275	KRA	JR161_275_KRA_30	2.67881	0.427942	3.6251	0.34035	0.0015	-2.82391	-50.1032	-38.1295	3.25185
JR161	275	PRM	JR161_275_PRM_100	0.287381	-0.541542	3.6251	0.34035	0.00233333	-2.63202	-50.1032	-38.1295	2.09048
JR161	275	PRM	JR161_275_PRM_101	0.502287	-0.299048	3.6251	0.34035	0.0026	-2.58503	-50.1032	-38.1295	2.28598
JR161	275	PRM	JR161_275_PRM_102	0.287381	-0.541542	3.6251	0.34035	0.0005	-3.30103	-50.1032	-38.1295	2.75949
JR161	275	PRM	JR161_275_PRM_103	0.287381	-0.541542	3.6251	0.34035	0.000357143	-3.44716	-50.1032	-38.1295	2.90562
JR161	275	PRM	JR161_275_PRM_104	0.20745	-0.683086	3.6251	0.34035	0.001	-3	-50.1032	-38.1295	2.31691
JR161	275	PRM	JR161_275_PRM_40	2.33347	0.368002	3.6251	0.34035	0.00248276	-2.60507	-50.1032	-38.1295	2.97307
JR161	275	PRM	JR161_275_PRM_41	1.80055	0.255406	3.6251	0.34035	0.00228571	-2.64098	-50.1032	-38.1295	2.89638
JR161	275	PRM	JR161_275_PRM_42	0.258843	-0.586964	3.6251	0.34035	0.004	-2.39794	-50.1032	-38.1295	1.81098
JR161	275	PRM	JR161_275_PRM_43	1.80055	0.255406	3.6251	0.34035	0.00211429	-2.67484	-50.1032	-38.1295	2.93024
JR161	275	PRM	JR161_275_PRM_44	2.00295	0.301669	3.6251	0.34035	0.00145	-2.83863	-50.1032	-38.1295	3.1403
JR161	275	PRM	JR161_275_PRM_45	1.61199	0.207363	3.6251	0.34035	0.000892857	-3.04922	-50.1032	-38.1295	3.25658
JR161	275	PRM	JR161_275_PRM_46	1.629	0.205048	3.6251	0.34035	0.0024375	-2.61306	-50.1032	-38.1295	2.82498
JR161	275	PRM	JR161_275_PRM_47	1.71859	0.177419	3.6251	0.34035	0.000529412	-3.27621	-50.1032	-38.1295	3.51138
JR161	275	PRM	JR161_275_PRM_48	1.27453	0.10535	3.6251	0.34035	0.00176471	-2.75333	-50.1032	-38.1295	2.85868
JR161	275	PRM	JR161_275_PRM_49	2.21963	0.34628	3.6251	0.34035	0.00158333	-2.80043	-50.1032	-38.1295	3.14671
JR161	275	PRM	JR161_275_PRM_50	2.45105	0.389352	3.6251	0.34035	0.0113333	-1.94564	-50.1032	-38.1295	2.33499
JR161	275	PRM	JR161_275_PRM_51	2.82681	0.451297	3.6251	0.34035	0.0015	-2.82391	-50.1032	-38.1295	3.27521
JR161	275	PRM	JR161_275_PRM_52	2.21963	0.34628	3.6251	0.34035	0.0016875	-2.77276	-50.1032	-38.1295	3.11904
JR161	275	PRM	JR161_275_PRM_53	2.00295	0.301669	3.6251	0.34035	0.00283333	-2.5477	-50.1032	-38.1295	2.84937
JR161	275	PRM	JR161_275_PRM_54	1.75439	0.235594	3.6251	0.34035	0.0023871	-2.62213	-50.1032	-38.1295	2.86626
JR161	275	PRM	JR161_275_PRM_55	2.21963	0.34628	3.6251	0.34035	0.00188	-2.72584	-50.1032	-38.1295	3.07212
JR161	275	PRM	JR161_275_PRM_71	0.691622	-0.160131	3.6251	0.34035	0.00125	-2.90309	-50.1032	-38.1295	2.74296
JR161	275	PRM	JR161_275_PRM_72	2.69766	0.430988	3.6251	0.34035	0.0026875	-2.57065	-50.1032	-38.1295	3.00164
JR161	275	PRM	JR161_275_PRM_73	1.43681	0.157398	3.6251	0.34035	0.001625	-2.78915	-50.1032	-38.1295	2.94654
JR161	275	PRM	JR161_275_PRM_74	1.80055	0.255406	3.6251	0.34035	0.0028	-2.55284	-50.1032	-38.1295	2.80825
JR161	275	PRM	JR161_275_PRM_75	2.82681	0.451297	3.6251	0.34035	0.00175	-2.75696	-50.1032	-38.1295	3.20826
JR161	275	PRM	JR161_275_PRM_76	2.21963	0.34628	3.6251	0.34035	0.01325	-1.87778	-50.1032	-38.1295	2.22406
JR161	275	PRM	JR161_275_PRM_77	1.70457	0.231616	3.6251	0.34035	0.00425	-2.37161	-50.1032	-38.1295	2.60323
JR161	275	PRM	JR161_275_PRM_78	1.89999	0.278752	3.6251	0.34035	0.00354545	-2.45033	-50.1032	-38.1295	2.72908
JR161	275	PRM	JR161_275_PRM_79	1.89999	0.278752	3.6251	0.34035	0.00305	-2.5157	-50.1032	-38.1295	2.79445
JR161	275	PRM	JR161_275_PRM_80	1.27453	0.10535	3.6251	0.34035	0.00205263	-2.68769	-50.1032	-38.1295	2.79304
JR161	275	PRM	JR161_275_PRM_83	2.10947	0.324174	3.6251	0.34035	0.00183333	-2.73676	-50.1032	-38.1295	3.06093
JR161	275	PRM	JR161_275_PRM_95	0.350451	-0.455373	3.6251	0.34035	0.000628571	-3.20165	-50.1032	-38.1295	2.74627
JR161	275	PRM	JR161_275_PRM_97	0.317896	-0.497714	3.6251	0.34035	0.002	-2.69897	-50.1032	-38.1295	2.20126
JR161	275	PRM	JR161_275_PRM_98	0.350451	-0.455373	3.6251	0.34035	0.0025	-2.60206	-50.1032	-38.1295	2.14669
JR161	275	PRM	JR161_275_PRM_99	0.385106	-0.414419	3.6251	0.34035	0.004	-2.39794	-50.1032	-38.1295	1.98352
JR161	283	GYF	JR161_283_GYF_5	16.5344	1.21839	3.3937	0.319177	0.0164	-1.78516	-49.9948	-37.9812	3.00354
JR161	283	GYF	JR161_283_GYF_6	7.75054	0.889332	3.3937	0.319177	0.0085	-2.07058	-49.9948	-37.9812	2.95991
JR161	283	GYF	JR161_283_GYF_7	6.21507	0.793446	3.3937	0.319177	0.0006	-3.22185	-49.9948	-37.9812	4.01529
JR161	283	GYR	JR161_283_GYR_1	0.441166	-0.355398	3.3937	0.319177	0.001	-3	-49.9948	-37.9812	2.6446
JR161	283	GYR	JR161_283_GYR_2	1.99795	0.300584	3.3937	0.319177	0.009	-2.04576	-49.9948	-37.9812	2.34634
JR161	283	GYR	JR161_283_GYR_3	0.72861	-0.137505	3.3937	0.319177	0.001	-3	-49.9948	-37.9812	2.8625
JR161	283	GYR	JR161_283_GYR_4	0.593441	-0.226622	3.3937	0.319177	0.00325	-2.48812	-49.9948	-37.9812	2.26149
JR161	283	KRA	JR161_283_KRA_30	1.07287	0.030547	3.3937	0.319177	0.00217647	-2.66225	-49.9948	-37.9812	2.69279
JR161	283	KRA	JR161_283_KRA_31	0.573308	-0.241612	3.3937	0.319177	0.00184375	-2.7343	-49.9948	-37.9812	2.49269
JR161	283	KRA	JR161_283_KRA_32	2.80514	0.447954	3.3937	0.319177	0.00144737	-2.83942	-49.9948	-37.9812	3.28737
JR161	283	KRA	JR161_283_KRA_33	3.06961	0.487083	3.3937	0.319177	0.00171429	-2.76592	-49.9948	-37.9812	3.253
JR161	283	KRA	JR161_283_KRA_34	1.618	0.208979	3.3937	0.319177	0.0012619	-2.89897	-49.9948	-37.9812	3.10795
JR161	283	KRA	JR161_283_KRA_35	1.44687	0.160428	3.3937	0.319177	0.00207317	-2.68336	-49.9948	-37.9812	2.84379
JR161	283	KRA	JR161_283_KRA_36	1.618	0.208979	3.3937	0.319177	0.000203593	-3.69124	-49.9948	-37.9812	3.90022
JR161	283	KRA	JR161_283_KRA_37	2.55635	0.40762	3.3937	0.319177	0.00443243	-2.35336	-49.9948	-37.9812	2.76098
JR161	283	KRA	JR161_283_KRA_38	1.618	0.208979	3.3937	0.319177	0.00213514	-2.67057	-49.9948	-37.9812	2.87955
JR161	283	KRA	JR161_283_KRA_39	1.36603	0.135461	3.3937	0.319177	0.00191304	-2.71828	-49.9948	-37.9812	2.85374
JR161	283	KRA	JR161_283_KRA_48	0.717007	-0.144477	3.3937	0.319177	0.0054375	-2.2646	-49.9948	-37.9812	2.12012
JR161	283	KRA	JR161_283_KRA_49	0.573308	-0.241612	3.3937	0.319177	0.00436364	-2.36015	-49.9948	-37.9812	2.11854
JR161	283	KRA	JR161_283_KRA_50	0.378926	-0.421446	3.3937	0.319177	0.004	-2.39794	-49.9948	-37.9812	1.97649
JR161	283	KRA	JR161_283_KRA_51	0.45027	-0.346527	3.3937	0.319177	0.004	-2.39794	-49.9948	-37.9812	2.05141
JR161	283	KRA	JR161_283_KRA_52	0.286733	-0.542522	3.3937	0.319177	0.005	-2.30103	-49.9948	-37.9812	1.75851
JR161	283	KRA	JR161_283_KRA_53	0.315567	-0.500908	3.3937	0.319177	0.043	-1.36653	-49.9948	-37.9812	0.865623
JR161	283	KRA	JR161_283_KRA_54	0.315567	-0.500908	3.3937	0.319177	0.001	-3	-49.9948	-37.9812	2.49909
JR161	283	KRA	JR161_283_KRA_56	0.45027	-0.346527	3.3937	0.319177	0.00473913	-2.3243	-49.9948	-37.9812	1.97777
JR161	283	KRA	JR161_283_KRA_57	0.618832	-0.208427	3.3937	0.319177	0.00135714	-2.86737	-49.9948	-37.9812	2.65895
JR161	283	KRA	JR161_283_KRA_58	0.489087	-0.310614	3.3937	0.319177	0.00216667	-2.66421	-49.9948	-37.9812	2.35359
JR161	283	KRA	JR161_283_KRA_60	0.530079	-0.275659	3.3937	0.319177	0.04	-1.39794	-49.9948	-37.9812	1.12228
JR161	283	KRA	JR161_283_KRA_61	0.41357	-0.383451	3.3937	0.319177	0.00408333	-2.38899	-49.9948	-37.9812	2.00553
JR161	283	KRA	JR161_283_KRA_62	0.286733	-0.542522	3.3937	0.319177	0.001	-3	-49.9948	-37.9812	2.45748
JR161	283	KRA	JR161_283_KRA_63	0.346278	-0.460575	3.3937	0.319177	0.001	-3	-49.9948	-37.9812	2.53942
JR161	283	KRA	JR161_283_KRA_64	0.45027	-0.346527	3.3937	0.319177	0.01575	-1.80272	-49.9948	-37.9812	1.45619
JR161	283	KRA	JR161_283_KRA_67	1.80217	0.255796	3.3937	0.319177	0.005	-2.30103	-49.9948	-37.9812	2.55683
JR161	283	LAC	JR161_283_LAC_28	1.4096	0.149096	3.3937	0.319177	0.0105	-1.97881	-49.9948	-37.9812	2.12791
JR161	283	LAC	JR161_283_LAC_29	1.46552	0.165993	3.3937	0.319177	0.0095	-2.02228	-49.9948	-37.9812	2.18827
JR161	283	LAC	JR161_283_LAC_30	1.61107	0.207115	3.3937	0.319177	0.0123333	-1.90892	-49.9948	-37.9812	2.11603
JR161	283	LAC	JR161_283_LAC_32	1.76495	0.246731	3.3937	0.319177	0.017	-1.76955	-49.9948	-37.9812	2.01628
JR161	283	PRE	JR161_283_PRE_11	1.44316	0.159316	3.3937	0.319177	0.026	-1.58503	-49.9948	-37.9812	1.74434
JR161	283	PRE	JR161_283_PRE_12	1.28311	0.108263	3.3937	0.319177	0.001	-3	-49.9948	-37.9812	3.10826
JR161	283	PRE	JR161_283_PRE_13	1.61586	0.208404	3.3937	0.319177	0.012	-1.92082	-49.9948	-37.9812	2.12922
JR161	283	PRE	JR161_283_PRE_9	1.44316	0.159316	3.3937	0.319177	0.00928571	-2.03218	-49.9948	-37.9812	2.1915
JR161	42	KRA	JR161_42_KRA_11	2.10391	0.323028	-0.766924	0.168886	0.0046	-2.33724	-57.6675	-50.4272	2.66027
JR161	42	KRA	JR161_42_KRA_13	3.06961	0.487083	-0.766924	0.168886	0.025	-1.60206	-57.6675	-50.4272	2.08914
JR161	42	KRA	JR161_42_KRA_18	1.80217	0.255796	-0.766924	0.168886	0.000666667	-3.17609	-57.6675	-50.4272	3.43189
JR161	43	ELC	JR161_43_ELC_10	4.87265	0.687765	-0.642872	0.144117	0.00328571	-2.48337	-57.5307	-50.5053	3.17114
JR161	43	ELC	JR161_43_ELC_11	5.07431	0.705377	-0.642872	0.144117	0.005	-2.30103	-57.5307	-50.5053	3.00641
JR161	43	ELC	JR161_43_ELC_13	6.88732	0.838051	-0.642872	0.144117	0.0095	-2.02228	-57.5307	-50.5053	2.86033
JR161	43	ELC	JR161_43_ELC_14	6.16483	0.789921	-0.642872	0.144117	0.00524138	-2.28055	-57.5307	-50.5053	3.07048
JR161	43	ELC	JR161_43_ELC_15	5.07431	0.705377	-0.642872	0.144117	0.0095	-2.02228	-57.5307	-50.5053	2.72765
JR161	43	ELC	JR161_43_ELC_6	6.88732	0.838051	-0.642872	0.144117	0.005	-2.30103	-57.5307	-50.5053	3.13908
JR161	43	ELC	JR161_43_ELC_7	5.49387	0.739879	-0.642872	0.144117	0.0035	-2.45593	-57.5307	-50.5053	3.19581
JR161	43	ELC	JR161_43_ELC_8	5.07431	0.705377	-0.642872	0.144117	0.003	-2.52288	-57.5307	-50.5053	3.22826
JR161	43	ELC	JR161_43_ELC_9	6.88732	0.838051	-0.642872	0.144117	0.007	-2.1549	-57.5307	-50.5053	2.99295
JR161	43	KRA	JR161_43_KRA_16	1.89929	0.278592	-0.642872	0.144117	0.00416667	-2.38021	-57.5307	-50.5053	2.6588
JR161	43	PRE	JR161_43_PRE_24	0.935214	-0.0290891	-0.642872	0.144117	0.00233333	-2.63202	-57.5307	-50.5053	2.60293
JR161	43	PRE	JR161_43_PRE_25	0.935214	-0.0290891	-0.642872	0.144117	0.001625	-2.78915	-57.5307	-50.5053	2.76006
JR161	43	PRE	JR161_43_PRE_26	1.20767	0.0819501	-0.642872	0.144117	0.001	-3	-57.5307	-50.5053	3.08195
JR161	43	PRE	JR161_43_PRE_27	0.935214	-0.0290891	-0.642872	0.144117	0.00125	-2.90309	-57.5307	-50.5053	2.874
JR161	43	PRE	JR161_43_PRE_28	0.935214	-0.0290891	-0.642872	0.144117	0.000818182	-3.08715	-57.5307	-50.5053	3.05806
JR161	43	PRE	JR161_43_PRE_29	0.815727	-0.0884554	-0.642872	0.144117	0.001	-3	-57.5307	-50.5053	2.91154
JR161	43	PRE	JR161_43_PRE_31	0.999055	-0.000410469	-0.642872	0.144117	0.0018	-2.74473	-57.5307	-50.5053	2.74432
JR161	43	PRE	JR161_43_PRE_32	1.36159	0.134045	-0.642872	0.144117	0.002	-2.69897	-57.5307	-50.5053	2.83301
JR161	43	PRE	JR161_43_PRE_33	1.13523	0.0550829	-0.642872	0.144117	0.001	-3	-57.5307	-50.5053	3.05508
JR161	43	PRM	JR161_43_PRM_62	0.691622	-0.160131	-0.642872	0.144117	0.003	-2.52288	-57.5307	-50.5053	2.36275
JR161	43	PRM	JR161_43_PRM_66	0.745266	-0.127689	-0.642872	0.144117	0.003	-2.52288	-57.5307	-50.5053	2.39519
JR161	43	PRM	JR161_43_PRM_68	0.922294	-0.0351308	-0.642872	0.144117	0.003	-2.52288	-57.5307	-50.5053	2.48775
JR161	43	PRM	JR161_43_PRM_74	2.21963	0.34628	-0.642872	0.144117	0.007	-2.1549	-57.5307	-50.5053	2.50118
JR161	43	PRM	JR161_43_PRM_79	1.35408	0.131645	-0.642872	0.144117	0.003	-2.52288	-57.5307	-50.5053	2.65452
JR161	43	PRM	JR161_43_PRM_80	1.61199	0.207363	-0.642872	0.144117	0.004	-2.39794	-57.5307	-50.5053	2.6053
JR161	43	PRM	JR161_43_PRM_82	2.00295	0.301669	-0.642872	0.144117	0.0015625	-2.80618	-57.5307	-50.5053	3.10785
JR161	43	PRM	JR161_43_PRM_83	1.52276	0.18263	-0.642872	0.144117	0.00325	-2.48812	-57.5307	-50.5053	2.67075
JR161	43	PRM	JR161_43_PRM_85	2.21963	0.34628	-0.642872	0.144117	0.003	-2.52288	-57.5307	-50.5053	2.86916
JR161	56	ELC	JR161_56_ELC_1	9.69096	0.986367	-0.839827	0.167752	0.003	-2.52288	-57.7662	-50.5423	3.50925
JR161	56	ELC	JR161_56_ELC_2	8.21091	0.914391	-0.839827	0.167752	0.00130769	-2.88349	-57.7662	-50.5423	3.79789
JR161	56	ELC	JR161_56_ELC_3	9.69096	0.986367	-0.839827	0.167752	0.0016087	-2.79353	-57.7662	-50.5423	3.77989
JR161	56	ELC	JR161_56_ELC_4	8.21091	0.914391	-0.839827	0.167752	0.01	-2	-57.7662	-50.5423	2.91439
JR161	56	ELC	JR161_56_ELC_5	6.39985	0.806169	-0.839827	0.167752	0.00266667	-2.57403	-57.7662	-50.5423	3.3802
JR161	56	ELC	JR161_56_ELC_8	5.07431	0.705377	-0.839827	0.167752	0.00117647	-2.92942	-57.7662	-50.5423	3.6348
JR161	56	ELN	JR161_56_ELN_112	6.52178	0.814366	-0.839827	0.167752	0.0195	-1.70997	-57.7662	-50.5423	2.52433
JR161	56	ELN	JR161_56_ELN_115	5.07012	0.705018	-0.839827	0.167752	0.003	-2.52288	-57.7662	-50.5423	3.2279
JR161	56	GYN	JR161_56_GYN_110	21.4751	1.33193	-0.839827	0.167752	0.019	-1.72125	-57.7662	-50.5423	3.05318
JR161	56	GYR	JR161_56_GYR_65	11.1624	1.04776	-0.839827	0.167752	0.0185	-1.73283	-57.7662	-50.5423	2.78059
JR161	56	GYR	JR161_56_GYR_67	8.6222	0.935618	-0.839827	0.167752	0.002	-2.69897	-57.7662	-50.5423	3.63459
JR161	56	GYR	JR161_56_GYR_72	3.81181	0.581131	-0.839827	0.167752	0.002	-2.69897	-57.7662	-50.5423	3.2801
JR161	56	GYR	JR161_56_GYR_73	6.50613	0.813322	-0.839827	0.167752	0.011	-1.95861	-57.7662	-50.5423	2.77193
JR161	56	GYR	JR161_56_GYR_77	5.88799	0.769967	-0.839827	0.167752	0.0323333	-1.49035	-57.7662	-50.5423	2.26032
JR161	56	GYR	JR161_56_GYR_78	7.16687	0.85533	-0.839827	0.167752	0.08	-1.09691	-57.7662	-50.5423	1.95224
JR161	56	GYR	JR161_56_GYR_79	8.11675	0.909382	-0.839827	0.167752	0.00266667	-2.57403	-57.7662	-50.5423	3.48341
JR161	56	KRA	JR161_56_KRA_19	2.67881	0.427942	-0.839827	0.167752	0.00357407	-2.44684	-57.7662	-50.5423	2.87478
JR161	56	KRA	JR161_56_KRA_20	2.43769	0.386979	-0.839827	0.167752	0.00177143	-2.75168	-57.7662	-50.5423	3.13866
JR161	56	KRA	JR161_56_KRA_21	1.99985	0.300998	-0.839827	0.167752	0.00552632	-2.25756	-57.7662	-50.5423	2.55856
JR161	56	KRA	JR161_56_KRA_22	2.32277	0.366007	-0.839827	0.167752	0.0015	-2.82391	-57.7662	-50.5423	3.18992
JR161	56	KRA	JR161_56_KRA_23	2.55635	0.40762	-0.839827	0.167752	0.00138356	-2.859	-57.7662	-50.5423	3.26662
JR161	56	KRA	JR161_56_KRA_24	3.49679	0.54367	-0.839827	0.167752	0.00325	-2.48812	-57.7662	-50.5423	3.03179
JR161	56	KRA	JR161_56_KRA_25	2.10391	0.323028	-0.839827	0.167752	0.003875	-2.41173	-57.7662	-50.5423	2.73476
JR161	56	KRA	JR161_56_KRA_26	2.55635	0.40762	-0.839827	0.167752	0.002	-2.69897	-57.7662	-50.5423	3.10659
JR161	56	KRA	JR161_56_KRA_27	1.89929	0.278592	-0.839827	0.167752	0.00283333	-2.5477	-57.7662	-50.5423	2.82629
JR161	56	KRA	JR161_56_KRA_28	1.70843	0.232597	-0.839827	0.167752	0.00657895	-2.18184	-57.7662	-50.5423	2.41444
JR161	56	LAC	JR161_56_LAC_94	1.5813	0.199015	-0.839827	0.167752	0.005	-2.30103	-57.7662	-50.5423	2.50004
JR161	56	PRM	JR161_56_PRM_101	0.922294	-0.0351308	-0.839827	0.167752	0.0025	-2.60206	-57.7662	-50.5423	2.56693
JR161	56	PRM	JR161_56_PRM_102	1.52276	0.18263	-0.839827	0.167752	0.00142857	-2.8451	-57.7662	-50.5423	3.02773
JR161	56	PRM	JR161_56_PRM_103	0.986865	-0.00574204	-0.839827	0.167752	0.0094	-2.02687	-57.7662	-50.5423	2.02113
JR161	56	PRM	JR161_56_PRM_104	0.860542	-0.0652278	-0.839827	0.167752	0.00166667	-2.77815	-57.7662	-50.5423	2.71292
JR161	56	PRM	JR161_56_PRM_105	2.00295	0.301669	-0.839827	0.167752	0.00557143	-2.25403	-57.7662	-50.5423	2.5557
JR161	56	PRM	JR161_56_PRM_106	0.860542	-0.0652278	-0.839827	0.167752	0.00383333	-2.41642	-57.7662	-50.5423	2.3512
JR161	56	PRM	JR161_56_PRM_107	1.52276	0.18263	-0.839827	0.167752	0.00245455	-2.61003	-57.7662	-50.5423	2.79266
JR161	56	PRM	JR161_56_PRM_95	1.43681	0.157398	-0.839827	0.167752	0.00366667	-2.43573	-57.7662	-50.5423	2.59313
JR161	56	PRM	JR161_56_PRM_96	1.61199	0.207363	-0.839827	0.167752	0.0125	-1.90309	-57.7662	-50.5423	2.11045
JR161	56	PRM	JR161_56_PRM_97	2.00295	0.301669	-0.839827	0.167752	0.00375	-2.42597	-57.7662	-50.5423	2.72764
JR161	56	PRM	JR161_56_PRM_98	2.10947	0.324174	-0.839827	0.167752	0.0054	-2.26761	-57.7662	-50.5423	2.59178
JR161	59	GYR	JR161_59_GYR_13	2.99085	0.475795	-0.826423	0.170975	0.04	-1.39794	-57.7357	-50.4422	1.87374
JR161	59	GYR	JR161_59_GYR_14	2.62953	0.419879	-0.826423	0.170975	0.0035	-2.45593	-57.7357	-50.4422	2.87581
JR161	59	KRA	JR161_59_KRA_1	2.55635	0.40762	-0.826423	0.170975	0.00333333	-2.47712	-57.7357	-50.4422	2.88474
JR161	59	KRA	JR161_59_KRA_21	0.41357	-0.383451	-0.826423	0.170975	0.001	-3	-57.7357	-50.4422	2.61655
JR161	59	LAC	JR161_59_LAC_3	1.92729	0.284947	-0.826423	0.170975	0.0155	-1.80967	-57.7357	-50.4422	2.09462
JR161	59	LAC	JR161_59_LAC_4	1.99463	0.299863	-0.826423	0.170975	0.003	-2.52288	-57.7357	-50.4422	2.82274
JR161	73	ELN	JR161_73_ELN_27	10.6133	1.02585	-1.85646	0.148345	0.0175	-1.75696	-60.5388	-48.7458	2.78281
JR161	73	ELN	JR161_73_ELN_28	6.00958	0.778844	-1.85646	0.148345	0.069	-1.16115	-60.5388	-48.7458	1.93999
JR161	73	ELN	JR161_73_ELN_30	3.67964	0.565805	-1.85646	0.148345	0.031	-1.50864	-60.5388	-48.7458	2.07444
JR161	73	ELN	JR161_73_ELN_31	6.52178	0.814366	-1.85646	0.148345	0.357	-0.447332	-60.5388	-48.7458	1.2617
JR161	73	ELN	JR161_73_ELN_32	9.20587	0.964065	-1.85646	0.148345	0.0325	-1.48812	-60.5388	-48.7458	2.45218
JR161	73	ELN	JR161_73_ELN_33	4.04568	0.606991	-1.85646	0.148345	0.011	-1.95861	-60.5388	-48.7458	2.5656
JR161	73	ELN	JR161_73_ELN_34	2.44326	0.387971	-1.85646	0.148345	0.00833333	-2.07918	-60.5388	-48.7458	2.46715
JR161	73	ELN	JR161_73_ELN_35	1.52985	0.184649	-1.85646	0.148345	0.0175	-1.75696	-60.5388	-48.7458	1.94161
JR161	84	ELN	JR161_84_ELN_16	6.26204	0.796716	-1.84745	0.145082	0.016	-1.79588	-60.5532	-48.9308	2.5926
JR161	84	ELN	JR161_84_ELN_21	4.04568	0.606991	-1.84745	0.145082	0.0024	-2.61979	-60.5532	-48.9308	3.22678
JR161	84	ELN	JR161_84_ELN_22	2.71994	0.434559	-1.84745	0.145082	0.00525	-2.27984	-60.5532	-48.9308	2.7144
JR161	84	ELN	JR161_84_ELN_26	1.62822	0.211714	-1.84745	0.145082	0.056	-1.25181	-60.5532	-48.9308	1.46353
JR161	84	ELN	JR161_84_ELN_27	12.1635	1.08506	-1.84745	0.145082	0.056	-1.25181	-60.5532	-48.9308	2.33687
JR161	84	ELN	JR161_84_ELN_28	9.54476	0.979765	-1.84745	0.145082	0.111	-0.954677	-60.5532	-48.9308	1.93444
JR161	84	ELN	JR161_84_ELN_33	10.9871	1.04089	-1.84745	0.145082	0.03	-1.52288	-60.5532	-48.9308	2.56376
JR161	84	ELN	JR161_84_ELN_34	3.17466	0.501697	-1.84745	0.145082	0.007	-2.1549	-60.5532	-48.9308	2.6566
JR161	84	GYR	JR161_84_GYR_57	16.45	1.21617	-1.84745	0.145082	0.113	-0.946922	-60.5532	-48.9308	2.16309
JR161	84	GYR	JR161_84_GYR_61	7.63178	0.882626	-1.84745	0.145082	0.00975	-2.011	-60.5532	-48.9308	2.89362
JR161	84	GYR	JR161_84_GYR_62	14.5321	1.16233	-1.84745	0.145082	0.041	-1.38722	-60.5532	-48.9308	2.54954
JR161	84	GYR	JR161_84_GYR_66	10.8579	1.03575	-1.84745	0.145082	0.005	-2.30103	-60.5532	-48.9308	3.33678
JR161	84	GYR	JR161_84_GYR_67	9.69639	0.98661	-1.84745	0.145082	0.039	-1.40894	-60.5532	-48.9308	2.39555
JR161	91	ELN	JR161_91_ELN_1	9.89221	0.995293	-1.85219	0.173204	0.00533333	-2.273	-60.6429	-48.7277	3.26829
JR161	91	ELN	JR161_91_ELN_2	1.52985	0.184649	-1.85219	0.173204	0.003	-2.52288	-60.6429	-48.7277	2.70753
JR161	91	ELN	JR161_91_ELN_3	1.94959	0.289944	-1.85219	0.173204	0.00257143	-2.58983	-60.6429	-48.7277	2.87977
JR161	91	ELN	JR161_91_ELN_4	2.06582	0.315092	-1.85219	0.173204	0.00158333	-2.80043	-60.6429	-48.7277	3.11552
JR161	91	ELN	JR161_91_ELN_5	1.62822	0.211714	-1.85219	0.173204	0.00575	-2.24033	-60.6429	-48.7277	2.45205
JR161	91	ELN	JR161_91_ELN_7	1.34562	0.128924	-1.85219	0.173204	0.011	-1.95861	-60.6429	-48.7277	2.08753
JR161	91	ELN	JR161_91_ELN_8	1.25956	0.100219	-1.85219	0.173204	0.014	-1.85387	-60.6429	-48.7277	1.95409
JR161	91	ELN	JR161_91_ELN_9	1.34562	0.128924	-1.85219	0.173204	0.0106667	-1.97197	-60.6429	-48.7277	2.10089
JR161	91	GYR	JR161_91_GYR_89	12.7719	1.10626	-1.85219	0.173204	0.01975	-1.70443	-60.6429	-48.7277	2.81069
JR161	91	GYR	JR161_91_GYR_90	10.266	1.0114	-1.85219	0.173204	0.026	-1.58503	-60.6429	-48.7277	2.59643
JR161	91	GYR	JR161_91_GYR_91	5.49884	0.740271	-1.85219	0.173204	0.042	-1.37675	-60.6429	-48.7277	2.11702
JR177	108	ELN	JR177_108_ELN_10	1.09903	0.0410097	-0.388006	0.283101	0.001	-3	-60.2019	-44.3978	3.04101
JR177	108	ELN	JR177_108_ELN_3	4.64104	0.666615	-0.388006	0.283101	0.056	-1.25181	-60.2019	-44.3978	1.91843
JR177	123	ELN	JR177_123_ELN_1	6.52178	0.814366	-0.206995	0.276404	0.001	-3	-60.2018	-44.3696	3.81437
JR177	123	ELN	JR177_123_ELN_23	11.7621	1.07049	-0.206995	0.276404	0.002	-2.69897	-60.2018	-44.3696	3.76946
JR177	123	ELN	JR177_123_ELN_25	8.23943	0.915897	-0.206995	0.276404	0.029	-1.5376	-60.2018	-44.3696	2.4535
JR177	123	ELN	JR177_123_ELN_26	6.00958	0.778844	-0.206995	0.276404	0.011	-1.95861	-60.2018	-44.3696	2.73745
JR177	123	ELN	JR177_123_ELN_27	4.04568	0.606991	-0.206995	0.276404	0.002	-2.69897	-60.2018	-44.3696	3.30596
JR177	123	ELN	JR177_123_ELN_28	4.23785	0.627145	-0.206995	0.276404	0.001	-3	-60.2018	-44.3696	3.62715
JR177	123	ELN	JR177_123_ELN_29	4.85229	0.685946	-0.206995	0.276404	0.012	-1.92082	-60.2018	-44.3696	2.60677
JR177	123	ELN	JR177_123_ELN_30	6.26204	0.796716	-0.206995	0.276404	0.003	-2.52288	-60.2018	-44.3696	3.31959
JR177	123	ELN	JR177_123_ELN_44	5.29465	0.723837	-0.206995	0.276404	0.004	-2.39794	-60.2018	-44.3696	3.12178
JR177	123	ELN	JR177_123_ELN_49	5.07012	0.705018	-0.206995	0.276404	0.001	-3	-60.2018	-44.3696	3.70502
JR177	123	ELN	JR177_123_ELN_5	7.63577	0.882853	-0.206995	0.276404	0.018	-1.74473	-60.2018	-44.3696	2.62758
JR177	123	ELN	JR177_123_ELN_50	4.85229	0.685946	-0.206995	0.276404	0.0175	-1.75696	-60.2018	-44.3696	2.44291
JR177	123	ELN	JR177_123_ELN_7	6.52178	0.814366	-0.206995	0.276404	0.002	-2.69897	-60.2018	-44.3696	3.51334
JR177	123	ELN	JR177_123_ELN_8	12.5743	1.09948	-0.206995	0.276404	0.298	-0.525784	-60.2018	-44.3696	1.62527
JR177	123	ELN	JR177_123_ELN_9	11.3701	1.05576	-0.206995	0.276404	0.002	-2.69897	-60.2018	-44.3696	3.75473
JR177	123	GYR	JR177_123_GYR_156	9.4198	0.974041	-0.206995	0.276404	0.002	-2.69897	-60.2018	-44.3696	3.67301
JR177	123	GYR	JR177_123_GYR_157	2.51602	0.400713	-0.206995	0.276404	0.0005	-3.30103	-60.2018	-44.3696	3.70174
JR177	123	GYR	JR177_123_GYR_160	15.6634	1.19489	-0.206995	0.276404	0.001	-3	-60.2018	-44.3696	4.19489
JR177	123	GYR	JR177_123_GYR_161	7.87173	0.89607	-0.206995	0.276404	0.022	-1.65758	-60.2018	-44.3696	2.55365
JR177	123	GYR	JR177_123_GYR_162	6.9418	0.841472	-0.206995	0.276404	0.011	-1.95861	-60.2018	-44.3696	2.80008
JR177	123	GYR	JR177_123_GYR_163	7.16687	0.85533	-0.206995	0.276404	0.005	-2.30103	-60.2018	-44.3696	3.15636
JR177	124	GYN	JR177_124_GYN_1	32.74	1.51508	-0.204871	0.324376	0.0372	-1.42946	-60.1911	-44.6844	2.94454
JR177	124	GYN	JR177_124_GYN_2	24.2792	1.38524	-0.204871	0.324376	0.000931034	-3.03103	-60.1911	-44.6844	4.41627
JR177	124	GYR	JR177_124_GYR_1	11.7886	1.07146	-0.204871	0.324376	0.001	-3	-60.1911	-44.6844	4.07146
JR177	124	GYR	JR177_124_GYR_10	3.96201	0.597915	-0.204871	0.324376	0.001	-3	-60.1911	-44.6844	3.59792
JR177	124	GYR	JR177_124_GYR_11	8.88276	0.948548	-0.204871	0.324376	0.0005	-3.30103	-60.1911	-44.6844	4.24958
JR177	124	GYR	JR177_124_GYR_15	12.4382	1.09476	-0.204871	0.324376	0.001	-3	-60.1911	-44.6844	4.09476
JR177	124	GYR	JR177_124_GYR_18	5.69116	0.755201	-0.204871	0.324376	0.001	-3	-60.1911	-44.6844	3.7552
JR177	124	GYR	JR177_124_GYR_19	6.9418	0.841472	-0.204871	0.324376	0.048	-1.31876	-60.1911	-44.6844	2.16023
JR177	124	GYR	JR177_124_GYR_2	15.6634	1.19489	-0.204871	0.324376	0.001	-3	-60.1911	-44.6844	4.19489
JR177	124	GYR	JR177_124_GYR_5	7.87173	0.89607	-0.204871	0.324376	0.016	-1.79588	-60.1911	-44.6844	2.69195
JR177	124	GYR	JR177_124_GYR_6	12.4382	1.09476	-0.204871	0.324376	0.001	-3	-60.1911	-44.6844	4.09476
JR177	158	ELN	JR177_158_ELN_56	6.52178	0.814366	1.05239	0.358064	0.126	-0.899629	-59.6706	-43.9696	1.714
JR177	158	ELN	JR177_158_ELN_57	4.23785	0.627145	1.05239	0.358064	0.031	-1.50864	-59.6706	-43.9696	2.13578
JR177	158	ELN	JR177_158_ELN_59	5.52599	0.74241	1.05239	0.358064	0.1215	-0.915424	-59.6706	-43.9696	1.65783
JR177	158	ELN	JR177_158_ELN_60	8.55333	0.932135	1.05239	0.358064	0.165	-0.782516	-59.6706	-43.9696	1.71465
JR177	158	ELN	JR177_158_ELN_62	5.07012	0.705018	1.05239	0.358064	0.044	-1.35655	-59.6706	-43.9696	2.06157
JR177	158	ELN	JR177_158_ELN_63	6.00958	0.778844	1.05239	0.358064	0.028	-1.55284	-59.6706	-43.9696	2.33169
JR177	158	ELN	JR177_158_ELN_64	3.33726	0.52339	1.05239	0.358064	0.003	-2.52288	-59.6706	-43.9696	3.04627
JR177	158	ELN	JR177_158_ELN_65	4.43626	0.647017	1.05239	0.358064	0.0366667	-1.43573	-59.6706	-43.9696	2.08275
JR177	158	ELN	JR177_158_ELN_85	1.94959	0.289944	1.05239	0.358064	0.02	-1.69897	-59.6706	-43.9696	1.98891
JR177	158	ELN	JR177_158_ELN_86	1.43569	0.15706	1.05239	0.358064	0.004	-2.39794	-59.6706	-43.9696	2.555
JR177	158	ELN	JR177_158_ELN_90	1.43569	0.15706	1.05239	0.358064	0.0035	-2.45593	-59.6706	-43.9696	2.61299
JR177	158	ELN	JR177_158_ELN_92	1.1774	0.0709228	1.05239	0.358064	0.002	-2.69897	-59.6706	-43.9696	2.76989
JR177	158	GYR	JR177_158_GYR_100	12.1104	1.08316	1.05239	0.358064	0.0115	-1.9393	-59.6706	-43.9696	3.02246
JR177	158	GYR	JR177_158_GYR_102	15.2799	1.18412	1.05239	0.358064	0.001	-3	-59.6706	-43.9696	4.18412
JR177	158	GYR	JR177_158_GYR_103	4.77359	0.678845	1.05239	0.358064	0.000666667	-3.17609	-59.6706	-43.9696	3.85494
JR177	158	GYR	JR177_158_GYR_104	9.69639	0.98661	1.05239	0.358064	0.034	-1.46852	-59.6706	-43.9696	2.45513
JR177	158	GYR	JR177_158_GYR_105	7.63178	0.882626	1.05239	0.358064	0.119	-0.924453	-59.6706	-43.9696	1.80708
JR177	161	ELN	JR177_161_ELN_10	5.52599	0.74241	1.05239	0.360867	0.0015	-2.82391	-59.6727	-44.0019	3.56632
JR177	161	ELN	JR177_161_ELN_14	8.23943	0.915897	1.05239	0.360867	0.0295	-1.53018	-59.6727	-44.0019	2.44607
JR177	161	ELN	JR177_161_ELN_2	6.26204	0.796716	1.05239	0.360867	0.001	-3	-59.6727	-44.0019	3.79672
JR177	161	ELN	JR177_161_ELN_4	8.87544	0.94819	1.05239	0.360867	0.001	-3	-59.6727	-44.0019	3.94819
JR177	161	ELN	JR177_161_ELN_6	3.67964	0.565805	1.05239	0.360867	0.001	-3	-59.6727	-44.0019	3.56581
JR177	161	ELN	JR177_161_ELN_9	10.9871	1.04089	1.05239	0.360867	0.091	-1.04096	-59.6727	-44.0019	2.08184
JR177	161	GYN	JR177_161_GYN_2	19.3998	1.2878	1.05239	0.360867	0.818	-0.0872467	-59.6727	-44.0019	1.37504
JR177	161	KRA	JR177_161_KRA_72	1.80217	0.255796	1.05239	0.360867	0.0234	-1.63078	-59.6727	-44.0019	1.88658
JR177	161	PRM	JR177_161_PRM_73	1.12471	0.0510388	1.05239	0.360867	0.003	-2.52288	-59.6727	-44.0019	2.57392
JR177	161	PRM	JR177_161_PRM_74	1.12471	0.0510388	1.05239	0.360867	0.00129268	-2.88851	-59.6727	-44.0019	2.93955
JR177	165	ELN	JR177_165_ELN_117	11.3701	1.05576	1.05239	0.358064	0.081	-1.09151	-59.6582	-43.9617	2.14728
JR177	165	ELN	JR177_165_ELN_118	9.20587	0.964065	1.05239	0.358064	0.48	-0.318759	-59.6582	-43.9617	1.28282
JR177	165	ELN	JR177_165_ELN_121	11.3701	1.05576	1.05239	0.358064	0.0195	-1.70997	-59.6582	-43.9617	2.76573
JR177	165	ELN	JR177_165_ELN_123	6.78891	0.8318	1.05239	0.358064	0.0545	-1.2636	-59.6582	-43.9617	2.0954
JR177	165	ELN	JR177_165_ELN_127	10.2483	1.01065	1.05239	0.358064	0.426	-0.37059	-59.6582	-43.9617	1.38124
JR177	165	ELN	JR177_165_ELN_131	12.1635	1.08506	1.05239	0.358064	0.242	-0.616185	-59.6582	-43.9617	1.70124
JR177	165	ELN	JR177_165_ELN_132	4.85229	0.685946	1.05239	0.358064	0.372	-0.429457	-59.6582	-43.9617	1.1154
JR177	165	ELN	JR177_165_ELN_134	3.67964	0.565805	1.05239	0.358064	0.132	-0.879426	-59.6582	-43.9617	1.44523
JR177	165	ELN	JR177_165_ELN_14	2.57903	0.411456	1.05239	0.358064	0.001	-3	-59.6582	-43.9617	3.41146
JR177	165	ELN	JR177_165_ELN_15	2.86611	0.457293	1.05239	0.358064	0.001	-3	-59.6582	-43.9617	3.45729
JR177	165	ELN	JR177_165_ELN_17	4.43626	0.647017	1.05239	0.358064	0.002	-2.69897	-59.6582	-43.9617	3.34599
JR177	165	ELN	JR177_165_ELN_18	4.04568	0.606991	1.05239	0.358064	0.0005	-3.30103	-59.6582	-43.9617	3.90802
JR177	165	ELN	JR177_165_ELN_20	6.52178	0.814366	1.05239	0.358064	0.042	-1.37675	-59.6582	-43.9617	2.19112
JR177	165	ELN	JR177_165_ELN_21	5.07012	0.705018	1.05239	0.358064	0.004	-2.39794	-59.6582	-43.9617	3.10296
JR177	165	ELN	JR177_165_ELN_22	2.71994	0.434559	1.05239	0.358064	0.008	-2.09691	-59.6582	-43.9617	2.53147
JR177	165	ELN	JR177_165_ELN_25	5.52599	0.74241	1.05239	0.358064	0.001	-3	-59.6582	-43.9617	3.74241
JR177	165	GYR	JR177_165_GYR_186	2.29905	0.361547	1.05239	0.358064	0.001	-3	-59.6582	-43.9617	3.36155
JR177	165	GYR	JR177_165_GYR_187	6.08939	0.784574	1.05239	0.358064	0.001	-3	-59.6582	-43.9617	3.78457
JR177	165	GYR	JR177_165_GYR_188	10.266	1.0114	1.05239	0.358064	0.036	-1.4437	-59.6582	-43.9617	2.4551
JR177	165	GYR	JR177_165_GYR_189	4.77359	0.678845	1.05239	0.358064	0.006	-2.22185	-59.6582	-43.9617	2.90069
JR177	165	GYR	JR177_165_GYR_192	5.49884	0.740271	1.05239	0.358064	0.001	-3	-59.6582	-43.9617	3.74027
JR177	165	GYR	JR177_165_GYR_195	2.62953	0.419879	1.05239	0.358064	0.001	-3	-59.6582	-43.9617	3.41988
JR177	198	ELN	JR177_198_ELN_28	5.76427	0.760744	1.61481	0.562045	0.0148571	-1.82806	-58.0325	-42.8573	2.58881
JR177	198	ELN	JR177_198_ELN_30	7.63577	0.882853	1.61481	0.562045	0.001	-3	-58.0325	-42.8573	3.88285
JR177	198	ELN	JR177_198_ELN_33	6.00958	0.778844	1.61481	0.562045	0.04	-1.39794	-58.0325	-42.8573	2.17678
JR177	198	ELN	JR177_198_ELN_69	11.3701	1.05576	1.61481	0.562045	0.377	-0.423659	-58.0325	-42.8573	1.47942
JR177	198	ELN	JR177_198_ELN_72	6.26204	0.796716	1.61481	0.562045	0.022	-1.65758	-58.0325	-42.8573	2.45429
JR177	198	ELN	JR177_198_ELN_73	6.78891	0.8318	1.61481	0.562045	0.254	-0.595166	-58.0325	-42.8573	1.42697
JR177	198	ELN	JR177_198_ELN_74	7.06354	0.849022	1.61481	0.562045	0.04	-1.39794	-58.0325	-42.8573	2.24696
JR177	198	ELN	JR177_198_ELN_75	13.4246	1.1279	1.61481	0.562045	0.867	-0.0619809	-58.0325	-42.8573	1.18988
JR177	198	ELN	JR177_198_ELN_76	9.89221	0.995293	1.61481	0.562045	0.299	-0.524329	-58.0325	-42.8573	1.51962
JR177	198	ELN	JR177_198_ELN_77	12.1635	1.08506	1.61481	0.562045	0.435	-0.361511	-58.0325	-42.8573	1.44657
JR177	198	ELN	JR177_198_ELN_79	6.78891	0.8318	1.61481	0.562045	0.127	-0.896196	-58.0325	-42.8573	1.728
JR177	198	ELN	JR177_198_ELN_82	2.18677	0.339802	1.61481	0.562045	0.282	-0.549751	-58.0325	-42.8573	0.889553
JR177	198	ELN	JR177_198_ELN_85	1.62822	0.211714	1.61481	0.562045	0.038	-1.42022	-58.0325	-42.8573	1.63193
JR177	198	ELN	JR177_198_ELN_89	1.43569	0.15706	1.61481	0.562045	0.004	-2.39794	-58.0325	-42.8573	2.555
JR177	198	ELN	JR177_198_ELN_90	1.43569	0.15706	1.61481	0.562045	0.028	-1.55284	-58.0325	-42.8573	1.7099
JR177	198	GYN	JR177_198_GYN_105	34.2008	1.53404	1.61481	0.562045	0.205429	-0.687339	-58.0325	-42.8573	2.22138
JR177	199	ELC	JR177_199_ELC_10	6.39985	0.806169	1.64641	0.611575	0.003	-2.52288	-58.0169	-43.0228	3.32905
JR177	199	ELC	JR177_199_ELC_11	6.16483	0.789921	1.64641	0.611575	0.1515	-0.819587	-58.0169	-43.0228	1.60951
JR177	199	ELC	JR177_199_ELC_12	6.16483	0.789921	1.64641	0.611575	0.001	-3	-58.0169	-43.0228	3.78992
JR177	199	ELC	JR177_199_ELC_13	5.28136	0.722746	1.64641	0.611575	0.0008	-3.09691	-58.0169	-43.0228	3.81966
JR177	199	ELC	JR177_199_ELC_14	6.39985	0.806169	1.64641	0.611575	0.009	-2.04576	-58.0169	-43.0228	2.85193
JR177	199	ELC	JR177_199_ELC_15	5.71191	0.756781	1.64641	0.611575	0.001	-3	-58.0169	-43.0228	3.75678
JR177	199	ELC	JR177_199_ELC_16	5.49387	0.739879	1.64641	0.611575	0.000826087	-3.08297	-58.0169	-43.0228	3.82285
JR177	199	ELC	JR177_199_ELC_17	5.93554	0.77346	1.64641	0.611575	0.04	-1.39794	-58.0169	-43.0228	2.1714
JR177	199	ELC	JR177_199_ELC_18	6.64065	0.822211	1.64641	0.611575	0.029	-1.5376	-58.0169	-43.0228	2.35981
JR177	199	ELC	JR177_199_ELC_19	5.07431	0.705377	1.64641	0.611575	0.00172222	-2.76391	-58.0169	-43.0228	3.46929
JR177	199	ELC	JR177_199_ELC_2	6.88732	0.838051	1.64641	0.611575	0.0075	-2.12494	-58.0169	-43.0228	2.96299
JR177	199	ELC	JR177_199_ELC_20	6.16483	0.789921	1.64641	0.611575	0.00266667	-2.57403	-58.0169	-43.0228	3.36395
JR177	199	ELC	JR177_199_ELC_3	6.39985	0.806169	1.64641	0.611575	0.176	-0.754487	-58.0169	-43.0228	1.56066
JR177	199	ELC	JR177_199_ELC_4	5.71191	0.756781	1.64641	0.611575	0.00075	-3.12494	-58.0169	-43.0228	3.88172
JR177	199	ELC	JR177_199_ELC_5	6.88732	0.838051	1.64641	0.611575	0.001	-3	-58.0169	-43.0228	3.83805
JR177	199	ELC	JR177_199_ELC_7	5.93554	0.77346	1.64641	0.611575	0.00833333	-2.07918	-58.0169	-43.0228	2.85264
JR177	199	ELC	JR177_199_ELC_8	6.16483	0.789921	1.64641	0.611575	0.00288889	-2.53927	-58.0169	-43.0228	3.32919
JR177	199	ELN	JR177_199_ELN_31	6.00958	0.778844	1.64641	0.611575	0.08	-1.09691	-58.0169	-43.0228	1.87575
JR177	199	ELN	JR177_199_ELN_32	3.67964	0.565805	1.64641	0.611575	0.002	-2.69897	-58.0169	-43.0228	3.26478
JR177	199	ELN	JR177_199_ELN_36	8.87544	0.94819	1.64641	0.611575	0.042	-1.37675	-58.0169	-43.0228	2.32494
JR177	199	ELN	JR177_199_ELN_38	11.3701	1.05576	1.64641	0.611575	0.719	-0.143271	-58.0169	-43.0228	1.19903
JR177	199	ELN	JR177_199_ELN_39	4.23785	0.627145	1.64641	0.611575	0.004	-2.39794	-58.0169	-43.0228	3.02509
JR177	199	ELN	JR177_199_ELN_40	4.23785	0.627145	1.64641	0.611575	0.054	-1.26761	-58.0169	-43.0228	1.89475
JR177	199	ELN	JR177_199_ELN_44	2.86611	0.457293	1.64641	0.611575	0.001	-3	-58.0169	-43.0228	3.45729
JR177	199	GYR	JR177_199_GYR_70	5.12752	0.709907	1.64641	0.611575	0.022	-1.65758	-58.0169	-43.0228	2.36748
JR177	199	GYR	JR177_199_GYR_72	2.51602	0.400713	1.64641	0.611575	0.022	-1.65758	-58.0169	-43.0228	2.05829
JR177	199	GYR	JR177_199_GYR_73	2.29905	0.361547	1.64641	0.611575	0.004	-2.39794	-58.0169	-43.0228	2.75949
JR177	199	GYR	JR177_199_GYR_74	2.51602	0.400713	1.64641	0.611575	0.026	-1.58503	-58.0169	-43.0228	1.98574
JR177	199	GYR	JR177_199_GYR_77	4.11618	0.614494	1.64641	0.611575	0.003	-2.52288	-58.0169	-43.0228	3.13737
JR177	199	GYR	JR177_199_GYR_78	2.99085	0.475795	1.64641	0.611575	0.001	-3	-58.0169	-43.0228	3.4758
JR177	199	GYR	JR177_199_GYR_79	3.66552	0.564136	1.64641	0.611575	0.0035	-2.45593	-58.0169	-43.0228	3.02007
JR177	199	GYR	JR177_199_GYR_80	2.62953	0.419879	1.64641	0.611575	0.023	-1.63827	-58.0169	-43.0228	2.05815
JR177	199	GYR	JR177_199_GYR_82	2.29905	0.361547	1.64641	0.611575	0.002	-2.69897	-58.0169	-43.0228	3.06052
JR177	199	GYR	JR177_199_GYR_83	2.19548	0.34153	1.64641	0.611575	0.002	-2.69897	-58.0169	-43.0228	3.0405
JR177	199	GYR	JR177_199_GYR_85	2.09514	0.321212	1.64641	0.611575	0.002	-2.69897	-58.0169	-43.0228	3.02018
JR177	199	GYR	JR177_199_GYR_86	1.18815	0.074873	1.64641	0.611575	0.001	-3	-58.0169	-43.0228	3.07487
JR177	199	GYR	JR177_199_GYR_87	0.681456	-0.166562	1.64641	0.611575	0.001	-3	-58.0169	-43.0228	2.83344
JR177	199	GYR	JR177_199_GYR_89	0.51348	-0.289477	1.64641	0.611575	0.001	-3	-58.0169	-43.0228	2.71052
JR177	205	ELN	JR177_205_ELN_1	6.00958	0.778844	1.61235	0.584639	0.0496	-1.30452	-58.0232	-42.8893	2.08336
JR177	205	ELN	JR177_205_ELN_10	8.23943	0.915897	1.61235	0.584639	0.013	-1.88606	-58.0232	-42.8893	2.80195
JR177	205	ELN	JR177_205_ELN_19	13.4246	1.1279	1.61235	0.584639	0.082	-1.08619	-58.0232	-42.8893	2.21409
JR177	205	ELN	JR177_205_ELN_2	5.07012	0.705018	1.61235	0.584639	0.1225	-0.911864	-58.0232	-42.8893	1.61688
JR177	205	ELN	JR177_205_ELN_21	9.89221	0.995293	1.61235	0.584639	0.616	-0.210419	-58.0232	-42.8893	1.20571
JR177	205	ELN	JR177_205_ELN_22	11.7621	1.07049	1.61235	0.584639	0.3125	-0.50515	-58.0232	-42.8893	1.57564
JR177	205	ELN	JR177_205_ELN_23	3.67964	0.565805	1.61235	0.584639	0.011	-1.95861	-58.0232	-42.8893	2.52441
JR177	205	ELN	JR177_205_ELN_3	7.06354	0.849022	1.61235	0.584639	0.042	-1.37675	-58.0232	-42.8893	2.22577
JR177	205	ELN	JR177_205_ELN_4	7.06354	0.849022	1.61235	0.584639	0.562	-0.250264	-58.0232	-42.8893	1.09929
JR177	205	ELN	JR177_205_ELN_5	8.55333	0.932135	1.61235	0.584639	0.038	-1.42022	-58.0232	-42.8893	2.35235
JR177	205	ELN	JR177_205_ELN_6	4.43626	0.647017	1.61235	0.584639	0.02	-1.69897	-58.0232	-42.8893	2.34599
JR177	205	ELN	JR177_205_ELN_7	8.23943	0.915897	1.61235	0.584639	0.012	-1.92082	-58.0232	-42.8893	2.83672
JR177	205	ELN	JR177_205_ELN_8	5.07012	0.705018	1.61235	0.584639	0.189	-0.723538	-58.0232	-42.8893	1.42856
JR177	205	ELN	JR177_205_ELN_9	3.67964	0.565805	1.61235	0.584639	0.0475	-1.32331	-58.0232	-42.8893	1.88911
JR177	205	GYR	JR177_205_GYR_132	9.97845	0.999063	1.61235	0.584639	0.001	-3	-58.0232	-42.8893	3.99906
JR177	205	GYR	JR177_205_GYR_133	7.16687	0.85533	1.61235	0.584639	0.001	-3	-58.0232	-42.8893	3.85533
JR177	205	GYR	JR177_205_GYR_138	1.63972	0.214769	1.61235	0.584639	0.001	-3	-58.0232	-42.8893	3.21477
JR177	206	GYN	JR177_206_GYN_44	36.4757	1.562	1.61235	0.584639	0.0312353	-1.50535	-58.0261	-42.8974	3.06736
JR177	254	ELC	JR177_254_ELC_1	5.71191	0.756781	3.30549	0.788397	0.00272222	-2.56508	-55.1757	-41.1998	3.32186
JR177	254	ELC	JR177_254_ELC_2	5.93554	0.77346	3.30549	0.788397	0.00233333	-2.63202	-55.1757	-41.1998	3.40548
JR177	254	ELC	JR177_254_ELC_20	5.49387	0.739879	3.30549	0.788397	0.0326667	-1.4859	-55.1757	-41.1998	2.22577
JR177	254	ELC	JR177_254_ELC_3	6.64065	0.822211	3.30549	0.788397	0.00155357	-2.80867	-55.1757	-41.1998	3.63088
JR177	254	ELC	JR177_254_ELC_4	5.49387	0.739879	3.30549	0.788397	0.00164706	-2.78329	-55.1757	-41.1998	3.52317
JR177	254	ELC	JR177_254_ELC_5	6.16483	0.789921	3.30549	0.788397	0.0133478	-1.87459	-55.1757	-41.1998	2.66451
JR177	254	ELN	JR177_254_ELN_10	1.34562	0.128924	3.30549	0.788397	0.0225294	-1.64725	-55.1757	-41.1998	1.77617
JR177	254	ELN	JR177_254_ELN_11	2.44326	0.387971	3.30549	0.788397	0.0183636	-1.73604	-55.1757	-41.1998	2.12401
JR177	254	ELN	JR177_254_ELN_12	2.71994	0.434559	3.30549	0.788397	0.0068	-2.16749	-55.1757	-41.1998	2.60205
JR177	254	ELN	JR177_254_ELN_6	2.31255	0.364091	3.30549	0.788397	0.0304	-1.51713	-55.1757	-41.1998	1.88122
JR177	254	ELN	JR177_254_ELN_7	5.29465	0.723837	3.30549	0.788397	0.0132222	-1.8787	-55.1757	-41.1998	2.60253
JR177	254	ELN	JR177_254_ELN_8	8.23943	0.915897	3.30549	0.788397	0.00528571	-2.2769	-55.1757	-41.1998	3.19279
JR177	254	ELN	JR177_254_ELN_9	2.44326	0.387971	3.30549	0.788397	0.006	-2.22185	-55.1757	-41.1998	2.60982
JR177	254	GYN	JR177_254_GYN_4	23.6993	1.37473	3.30549	0.788397	0.00504762	-2.29691	-55.1757	-41.1998	3.67165
JR177	254	GYR	JR177_254_GYR_18	3.81181	0.581131	3.30549	0.788397	0.0193333	-1.71369	-55.1757	-41.1998	2.29482
JR177	254	GYR	JR177_254_GYR_19	5.12752	0.709907	3.30549	0.788397	0.002	-2.69897	-55.1757	-41.1998	3.40888
JR177	254	GYR	JR177_254_GYR_20	4.27436	0.630871	3.30549	0.788397	0.00328571	-2.48337	-55.1757	-41.1998	3.11424
JR177	254	GYR	JR177_254_GYR_21	4.94841	0.694466	3.30549	0.788397	0.0176667	-1.75285	-55.1757	-41.1998	2.44731
JR177	254	GYR	JR177_254_GYR_22	5.49884	0.740271	3.30549	0.788397	0.067	-1.17393	-55.1757	-41.1998	1.9142
JR177	254	GYR	JR177_254_GYR_23	8.6222	0.935618	3.30549	0.788397	0.03625	-1.44069	-55.1757	-41.1998	2.37631
JR177	254	GYR	JR177_254_GYR_24	5.88799	0.769967	3.30549	0.788397	0.039	-1.40894	-55.1757	-41.1998	2.1789
JR177	254	GYR	JR177_254_GYR_26	4.11618	0.614494	3.30549	0.788397	0.046	-1.33724	-55.1757	-41.1998	1.95174
JR177	254	GYR	JR177_254_GYR_27	5.12752	0.709907	3.30549	0.788397	0.016	-1.79588	-55.1757	-41.1998	2.50579
JR177	254	PRM	JR177_254_PRM_21	1.19809	0.0784897	3.30549	0.788397	0.00211111	-2.67549	-55.1757	-41.1998	2.75398
JR177	254	PRM	JR177_254_PRM_22	2.33347	0.368002	3.30549	0.788397	0.0085	-2.07058	-55.1757	-41.1998	2.43858
JR177	254	PRM	JR177_254_PRM_23	2.57243	0.410343	3.30549	0.788397	0.0065	-2.18709	-55.1757	-41.1998	2.59743
JR177	254	PRM	JR177_254_PRM_24	1.05432	0.022971	3.30549	0.788397	0.0014	-2.85387	-55.1757	-41.1998	2.87684
JR177	254	PRM	JR177_254_PRM_25	1.27453	0.10535	3.30549	0.788397	0.00314286	-2.50268	-55.1757	-41.1998	2.60803
JR177	254	PRM	JR177_254_PRM_26	1.52276	0.18263	3.30549	0.788397	0.00175	-2.75696	-55.1757	-41.1998	2.93959
JR177	254	PRM	JR177_254_PRM_27	1.27453	0.10535	3.30549	0.788397	0.00242857	-2.61465	-55.1757	-41.1998	2.72
JR177	254	PRM	JR177_254_PRM_28	0.922294	-0.0351308	3.30549	0.788397	0.00133333	-2.87506	-55.1757	-41.1998	2.83993
JR177	255	KRA	JR177_255_KRA_17	0.573308	-0.241612	3.30549	0.823515	0.00103261	-2.98606	-55.1656	-41.1862	2.74445
JR177	255	KRA	JR177_255_KRA_18	1.80217	0.255796	3.30549	0.823515	0.00268571	-2.57094	-55.1656	-41.1862	2.82674
JR177	255	KRA	JR177_255_KRA_23	2.80514	0.447954	3.30549	0.823515	0.000863636	-3.06367	-55.1656	-41.1862	3.51162
JR177	255	KRA	JR177_255_KRA_24	2.67881	0.427942	3.30549	0.823515	0.003	-2.52288	-55.1656	-41.1862	2.95082
JR177	255	KRA	JR177_255_KRA_25	2.10391	0.323028	3.30549	0.823515	0.002	-2.69897	-55.1656	-41.1862	3.022
JR177	255	KRA	JR177_255_KRA_26	1.89929	0.278592	3.30549	0.823515	0.00194737	-2.71055	-55.1656	-41.1862	2.98914
JR177	295	ELN	JR177_295_ELN_1	4.43626	0.647017	3.66578	0.209337	0.0185	-1.73283	-52.8424	-40.1649	2.37985
JR177	295	ELN	JR177_295_ELN_10	9.54476	0.979765	3.66578	0.209337	0.036	-1.4437	-52.8424	-40.1649	2.42346
JR177	295	ELN	JR177_295_ELN_11	12.9946	1.11376	3.66578	0.209337	0.105	-0.978811	-52.8424	-40.1649	2.09257
JR177	295	ELN	JR177_295_ELN_12	4.04568	0.606991	3.66578	0.209337	0.0715	-1.14569	-52.8424	-40.1649	1.75269
JR177	295	ELN	JR177_295_ELN_13	12.9946	1.11376	3.66578	0.209337	0.1185	-0.926282	-52.8424	-40.1649	2.04005
JR177	295	ELN	JR177_295_ELN_14	3.50555	0.544756	3.66578	0.209337	0.02	-1.69897	-52.8424	-40.1649	2.24373
JR177	295	ELN	JR177_295_ELN_15	3.50555	0.544756	3.66578	0.209337	0.025	-1.60206	-52.8424	-40.1649	2.14682
JR177	295	ELN	JR177_295_ELN_2	8.55333	0.932135	3.66578	0.209337	0.0518571	-1.28519	-52.8424	-40.1649	2.21733
JR177	295	ELN	JR177_295_ELN_4	3.17466	0.501697	3.66578	0.209337	0.0353333	-1.45182	-52.8424	-40.1649	1.95351
JR177	295	ELN	JR177_295_ELN_5	2.18677	0.339802	3.66578	0.209337	0.0165	-1.78252	-52.8424	-40.1649	2.12232
JR177	295	ELN	JR177_295_ELN_6	6.52178	0.814366	3.66578	0.209337	0.0423333	-1.37332	-52.8424	-40.1649	2.18768
JR177	295	ELN	JR177_295_ELN_8	12.1635	1.08506	3.66578	0.209337	0.091	-1.04096	-52.8424	-40.1649	2.12602
JR177	295	ELN	JR177_295_ELN_9	13.8644	1.1419	3.66578	0.209337	0.023125	-1.63592	-52.8424	-40.1649	2.77782
JR177	300	ELN	JR177_300_ELN_1	11.368	1.01213	3.73873	0.213295	0.0357	-1.44733	-52.836	-40.0312	2.50301
JR177	300	ELN	JR177_300_ELN_10	4.85229	0.685946	3.73873	0.213295	0.005	-2.30103	-52.836	-40.0312	2.98698
JR177	300	ELN	JR177_300_ELN_2	9.66783	0.981731	3.73873	0.213295	0.00404	-2.39362	-52.836	-40.0312	3.37895
JR177	300	ELN	JR177_300_ELN_3	8.76556	0.918906	3.73873	0.213295	0.0679231	-1.16798	-52.836	-40.0312	2.11076
JR177	300	ELN	JR177_300_ELN_4	5.52599	0.74241	3.73873	0.213295	0.067	-1.17393	-52.836	-40.0312	1.91634
JR177	300	ELN	JR177_300_ELN_5	9.68161	0.965642	3.73873	0.213295	0.0725	-1.13966	-52.836	-40.0312	2.12561
JR177	300	ELN	JR177_300_ELN_7	1.94959	0.289944	3.73873	0.213295	0.026	-1.58503	-52.836	-40.0312	1.87497
JR177	300	ELN	JR177_300_ELN_8	15.7237	1.19655	3.73873	0.213295	0.241	-0.617983	-52.836	-40.0312	1.81454
JR177	300	ELN	JR177_300_ELN_9	4.43626	0.647017	3.73873	0.213295	0.004	-2.39794	-52.836	-40.0312	3.04496
JR177	300	KRA	JR177_300_KRA_43	0.489087	-0.310614	3.73873	0.213295	0.0022	-2.65758	-52.836	-40.0312	2.34696
JR177	300	KRA	JR177_300_KRA_44	2.21153	0.344693	3.73873	0.213295	0.0035	-2.45593	-52.836	-40.0312	2.80063
JR177	300	KRA	JR177_300_KRA_45	2.93538	0.467664	3.73873	0.213295	0.0034375	-2.46376	-52.836	-40.0312	2.93142
JR177	300	KRA	JR177_300_KRA_47	0.769778	-0.113635	3.73873	0.213295	0.0035	-2.45593	-52.836	-40.0312	2.3423
JR177	300	KRA	JR177_300_KRA_48	0.489087	-0.310614	3.73873	0.213295	0.002	-2.69897	-52.836	-40.0312	2.38836
JR177	300	KRA	JR177_300_KRA_50	0.315567	-0.500908	3.73873	0.213295	0.001	-3	-52.836	-40.0312	2.49909
JR177	300	KRA	JR177_300_KRA_51	0.346278	-0.460575	3.73873	0.213295	0.004	-2.39794	-52.836	-40.0312	1.93737
JR177	300	KRA	JR177_300_KRA_53	0.618832	-0.208427	3.73873	0.213295	0.0025625	-2.59134	-52.836	-40.0312	2.38291
JR177	301	GYF	JR177_301_GYF_10	3.47092	0.540445	3.56522	0.205368	0.00216	-2.66555	-52.9021	-40.2233	3.20599
JR177	301	GYF	JR177_301_GYF_11	2.12343	0.327038	3.56522	0.205368	0.000784314	-3.10551	-52.9021	-40.2233	3.43255
JR177	301	GYF	JR177_301_GYF_12	2.23819	0.349897	3.56522	0.205368	0.0015	-2.82391	-52.9021	-40.2233	3.17381
JR177	301	GYF	JR177_301_GYF_13	1.80361	0.256143	3.56522	0.205368	0.00075	-3.12494	-52.9021	-40.2233	3.38108
JR177	301	GYF	JR177_301_GYF_14	1.80361	0.256143	3.56522	0.205368	0.00075	-3.12494	-52.9021	-40.2233	3.38108
JR177	301	GYF	JR177_301_GYF_6	5.98149	0.776809	3.56522	0.205368	0.00395833	-2.40249	-52.9021	-40.2233	3.1793
JR177	301	GYF	JR177_301_GYF_7	1.90623	0.280174	3.56522	0.205368	0.000727273	-3.1383	-52.9021	-40.2233	3.41848
JR177	301	GYF	JR177_301_GYF_8	3.63167	0.560106	3.56522	0.205368	0.001	-3	-52.9021	-40.2233	3.56011
JR177	301	GYF	JR177_301_GYF_9	3.01824	0.479754	3.56522	0.205368	0.00135714	-2.86737	-52.9021	-40.2233	3.34713
JR177	301	PRM	JR177_301_PRM_16	0.801553	-0.0960679	3.56522	0.205368	0.000888889	-3.05115	-52.9021	-40.2233	2.95508
JR177	301	PRM	JR177_301_PRM_17	1.52276	0.18263	3.56522	0.205368	0.0165	-1.78252	-52.9021	-40.2233	1.96515
JR177	301	PRM	JR177_301_PRM_18	1.35408	0.131645	3.56522	0.205368	0.0113333	-1.94564	-52.9021	-40.2233	2.07729
JR177	301	PRM	JR177_301_PRM_19	1.52276	0.18263	3.56522	0.205368	0.00466667	-2.33099	-52.9021	-40.2233	2.51362
JR177	301	PRM	JR177_301_PRM_20	1.27453	0.10535	3.56522	0.205368	0.000470588	-3.32736	-52.9021	-40.2233	3.43271
JR177	301	PRM	JR177_301_PRM_21	0.860542	-0.0652278	3.56522	0.205368	0.000375	-3.42597	-52.9021	-40.2233	3.36074
JR177	301	PRM	JR177_301_PRM_22	1.27453	0.10535	3.56522	0.205368	0.00170588	-2.76805	-52.9021	-40.2233	2.8734
JR177	301	PRM	JR177_301_PRM_23	1.70457	0.231616	3.56522	0.205368	0.00825	-2.08355	-52.9021	-40.2233	2.31516
JR177	301	PRM	JR177_301_PRM_24	1.27453	0.10535	3.56522	0.205368	0.000844444	-3.07343	-52.9021	-40.2233	3.17878
JR177	301	PRM	JR177_301_PRM_25	1.35408	0.131645	3.56522	0.205368	0.0184	-1.73518	-52.9021	-40.2233	1.86683
JR177	305	ELN	JR177_305_ELN_59	14.314	1.15576	3.68993	0.203095	0.0735	-1.13371	-52.8192	-40.134	2.28947
JR177	305	ELN	JR177_305_ELN_60	5.76427	0.760744	3.68993	0.203095	0.08525	-1.06931	-52.8192	-40.134	1.83005
JR177	305	ELN	JR177_305_ELN_61	2.44326	0.387971	3.68993	0.203095	0.026	-1.58503	-52.8192	-40.134	1.973
JR177	305	ELN	JR177_305_ELN_62	10.9871	1.04089	3.68993	0.203095	0.123	-0.910095	-52.8192	-40.134	1.95098
JR177	305	ELN	JR177_305_ELN_63	3.67964	0.565805	3.68993	0.203095	0.0025	-2.60206	-52.8192	-40.134	3.16787
JR177	305	ELN	JR177_305_ELN_64	5.07012	0.705018	3.68993	0.203095	0.0736667	-1.13273	-52.8192	-40.134	1.83775
JR177	305	ELN	JR177_305_ELN_65	3.01765	0.479668	3.68993	0.203095	0.07	-1.1549	-52.8192	-40.134	1.63457
JR177	305	ELN	JR177_305_ELN_66	4.23785	0.627145	3.68993	0.203095	0.018	-1.74473	-52.8192	-40.134	2.37187
JR177	305	ELN	JR177_305_ELN_67	3.33726	0.52339	3.68993	0.203095	0.056	-1.25181	-52.8192	-40.134	1.7752
JR177	305	ELN	JR177_305_ELN_68	5.07012	0.705018	3.68993	0.203095	0.029	-1.5376	-52.8192	-40.134	2.24262
JR177	305	ELN	JR177_305_ELN_70	4.23785	0.627145	3.68993	0.203095	0.026	-1.58503	-52.8192	-40.134	2.21217
JR177	305	ELN	JR177_305_ELN_71	3.50555	0.544756	3.68993	0.203095	0.044	-1.35655	-52.8192	-40.134	1.9013
JR177	305	ELN	JR177_305_ELN_72	2.06582	0.315092	3.68993	0.203095	0.022	-1.65758	-52.8192	-40.134	1.97267
JR177	305	GYF	JR177_305_GYF_100	2.0128	0.303802	3.68993	0.203095	0.01	-2	-52.8192	-40.134	2.3038
JR177	305	GYF	JR177_305_GYF_36	2.87692	0.458927	3.68993	0.203095	0.00121429	-2.91568	-52.8192	-40.134	3.37461
JR177	305	GYF	JR177_305_GYF_9	4.32627	0.636113	3.68993	0.203095	0.000923077	-3.03476	-52.8192	-40.134	3.67088
JR177	305	GYF	JR177_305_GYF_95	2.12343	0.327038	3.68993	0.203095	0.001	-3	-52.8192	-40.134	3.32704
JR177	305	GYF	JR177_305_GYF_96	2.87692	0.458927	3.68993	0.203095	0.00133333	-2.87506	-52.8192	-40.134	3.33399
JR177	305	GYF	JR177_305_GYF_97	0.586837	-0.231483	3.68993	0.203095	0.002	-2.69897	-52.8192	-40.134	2.46749
JR177	305	GYF	JR177_305_GYF_98	1.90623	0.280174	3.68993	0.203095	0.00166667	-2.77815	-52.8192	-40.134	3.05833
JR177	305	GYF	JR177_305_GYF_99	1.70488	0.231694	3.68993	0.203095	0.0024	-2.61979	-52.8192	-40.134	2.85148
JR177	305	GYN	JR177_305_GYN_8	22.0169	1.34276	3.68993	0.203095	0.0271429	-1.56634	-52.8192	-40.134	2.9091
JR177	305	GYR	JR177_305_GYR_10	4.94841	0.694466	3.68993	0.203095	0.002	-2.69897	-52.8192	-40.134	3.39344
JR177	305	GYR	JR177_305_GYR_11	5.12752	0.709907	3.68993	0.203095	0.03	-1.52288	-52.8192	-40.134	2.23279
JR177	305	GYR	JR177_305_GYR_12	8.6222	0.935618	3.68993	0.203095	0.002	-2.69897	-52.8192	-40.134	3.63459
JR177	305	GYR	JR177_305_GYR_13	7.39685	0.869047	3.68993	0.203095	0.001	-3	-52.8192	-40.134	3.86905
JR177	305	GYR	JR177_305_GYR_14	11.7886	1.07146	3.68993	0.203095	0.058	-1.23657	-52.8192	-40.134	2.30803
JR177	305	GYR	JR177_305_GYR_15	2.8669	0.457412	3.68993	0.203095	0.002	-2.69897	-52.8192	-40.134	3.15638
JR177	305	GYR	JR177_305_GYR_16	5.88799	0.769967	3.68993	0.203095	0.0015	-2.82391	-52.8192	-40.134	3.59388
JR177	305	GYR	JR177_305_GYR_17	2.09514	0.321212	3.68993	0.203095	0.001	-3	-52.8192	-40.134	3.32121
JR177	305	GYR	JR177_305_GYR_18	4.11618	0.614494	3.68993	0.203095	0.00433333	-2.36318	-52.8192	-40.134	2.97767
JR177	305	GYR	JR177_305_GYR_19	6.08939	0.784574	3.68993	0.203095	0.002	-2.69897	-52.8192	-40.134	3.48354
JR177	305	PRM	JR177_305_PRM_11	1.70457	0.231616	3.68993	0.203095	0.00104348	-2.98152	-52.8192	-40.134	3.21313
JR177	305	PRM	JR177_305_PRM_12	1.27453	0.10535	3.68993	0.203095	0.00264286	-2.57793	-52.8192	-40.134	2.68328
JR177	305	PRM	JR177_305_PRM_13	1.27453	0.10535	3.68993	0.203095	0.000857143	-3.06695	-52.8192	-40.134	3.1723
JR177	305	PRM	JR177_305_PRM_14	1.27453	0.10535	3.68993	0.203095	0.000429577	-3.36696	-52.8192	-40.134	3.47231
JR177	305	PRM	JR177_305_PRM_15	1.05432	0.022971	3.68993	0.203095	0.000875	-3.05799	-52.8192	-40.134	3.08096
JR177	305	PRM	JR177_305_PRM_16	1.52276	0.18263	3.68993	0.203095	0.0022	-2.65758	-52.8192	-40.134	2.84021
JR177	305	PRM	JR177_305_PRM_17	1.61199	0.207363	3.68993	0.203095	0.00633333	-2.19837	-52.8192	-40.134	2.40573
JR177	305	PRM	JR177_305_PRM_18	1.27453	0.10535	3.68993	0.203095	0.00176471	-2.75333	-52.8192	-40.134	2.85868
JR177	305	PRM	JR177_305_PRM_19	1.43681	0.157398	3.68993	0.203095	0.00121429	-2.91568	-52.8192	-40.134	3.07308
JR177	305	PRM	JR177_305_PRM_20	1.61199	0.207363	3.68993	0.203095	0.00641667	-2.19269	-52.8192	-40.134	2.40005
JR177	305	PRM	JR177_305_PRM_47	1.35408	0.131645	3.68993	0.203095	0.0027	-2.56864	-52.8192	-40.134	2.70028
JR177	305	PRM	JR177_305_PRM_48	1.89999	0.278752	3.68993	0.203095	0.008	-2.09691	-52.8192	-40.134	2.37566
JR177	305	PRM	JR177_305_PRM_49	1.61199	0.207363	3.68993	0.203095	0.00105357	-2.97734	-52.8192	-40.134	3.1847
JR177	305	PRM	JR177_305_PRM_50	1.27453	0.10535	3.68993	0.203095	0.004	-2.39794	-52.8192	-40.134	2.50329
JR177	305	PRM	JR177_305_PRM_51	1.12471	0.0510388	3.68993	0.203095	0.00266667	-2.57403	-52.8192	-40.134	2.62507
JR177	305	PRM	JR177_305_PRM_52	2.00295	0.301669	3.68993	0.203095	0.00775	-2.1107	-52.8192	-40.134	2.41237
JR177	305	PRY	JR177_305_PRY_1	4.42456	0.64587	3.68993	0.203095	0.000705128	-3.15173	-52.8192	-40.134	3.7976
JR177	305	PRY	JR177_305_PRY_2	3.11117	0.492924	3.68993	0.203095	0.0026	-2.58503	-52.8192	-40.134	3.07795
JR177	305	PRY	JR177_305_PRY_3	5.20091	0.716079	3.68993	0.203095	0.00638298	-2.19498	-52.8192	-40.134	2.91106
JR177	305	PRY	JR177_305_PRY_4	4.06714	0.609289	3.68993	0.203095	0.00452	-2.34486	-52.8192	-40.134	2.95415
JR177	328	ELN	JR177_328_ELN_25	7.34579	0.866038	4.14795	0.197734	0.004	-2.39794	-52.8225	-39.0802	3.26398
JR177	328	ELN	JR177_328_ELN_29	5.29465	0.723837	4.14795	0.197734	0.0805	-1.0942	-52.8225	-39.0802	1.81804
JR177	328	ELN	JR177_328_ELN_30	8.87544	0.94819	4.14795	0.197734	0.6145	-0.211478	-52.8225	-39.0802	1.15967
JR177	328	ELN	JR177_328_ELN_31	4.99561	0.568485	4.14795	0.197734	0.0015	-2.82391	-52.8225	-39.0802	3.5225
JR177	328	ELN	JR177_328_ELN_32	7.06354	0.849022	4.14795	0.197734	0.052	-1.284	-52.8225	-39.0802	2.13302
JR177	328	ELN	JR177_328_ELN_33	2.35764	0.340878	4.14795	0.197734	0.0262	-1.5817	-52.8225	-39.0802	1.95418
JR177	328	ELN	JR177_328_ELN_34	1.83799	0.264343	4.14795	0.197734	0.019	-1.72125	-52.8225	-39.0802	1.98559
JR177	328	GYF	JR177_328_GYF_41	2.0128	0.303802	4.14795	0.197734	0.00185714	-2.73115	-52.8225	-39.0802	3.03496
JR177	328	GYF	JR177_328_GYF_42	4.1447	0.617493	4.14795	0.197734	0.000833333	-3.07918	-52.8225	-39.0802	3.69667
JR177	328	GYF	JR177_328_GYF_43	4.51326	0.65449	4.14795	0.197734	0.001375	-2.8617	-52.8225	-39.0802	3.51619
JR177	328	GYF	JR177_328_GYF_44	5.10765	0.708221	4.14795	0.197734	0.0013125	-2.8819	-52.8225	-39.0802	3.59012
JR177	328	GYF	JR177_328_GYF_45	3.01824	0.479754	4.14795	0.197734	0.00116667	-2.93305	-52.8225	-39.0802	3.41281
JR177	328	GYF	JR177_328_GYF_46	2.23819	0.349897	4.14795	0.197734	0.00166667	-2.77815	-52.8225	-39.0802	3.12805
JR177	328	GYF	JR177_328_GYF_47	1.70488	0.231694	4.14795	0.197734	0.0026	-2.58503	-52.8225	-39.0802	2.81672
JR177	328	GYF	JR177_328_GYF_48	1.43116	0.155687	4.14795	0.197734	0.00108333	-2.96524	-52.8225	-39.0802	3.12093
JR177	328	GYN	JR177_328_GYN_63	19.9049	1.29896	4.14795	0.197734	0.0292	-1.53462	-52.8225	-39.0802	2.83358
JR177	328	GYR	JR177_328_GYR_42	6.9418	0.841472	4.14795	0.197734	0.0012	-2.92082	-52.8225	-39.0802	3.76229
JR177	328	GYR	JR177_328_GYR_43	5.88799	0.769967	4.14795	0.197734	0.014	-1.85387	-52.8225	-39.0802	2.62384
JR177	328	GYR	JR177_328_GYR_47	4.94841	0.694466	4.14795	0.197734	0.002	-2.69897	-52.8225	-39.0802	3.39344
JR177	328	GYR	JR177_328_GYR_50	7.87173	0.89607	4.14795	0.197734	0.016	-1.79588	-52.8225	-39.0802	2.69195
JR177	328	GYR	JR177_328_GYR_66	5.12752	0.709907	4.14795	0.197734	0.003	-2.52288	-52.8225	-39.0802	3.23279
JR177	328	GYR	JR177_328_GYR_67	6.08939	0.784574	4.14795	0.197734	0.0115	-1.9393	-52.8225	-39.0802	2.72388
JR177	328	GYR	JR177_328_GYR_68	6.9418	0.841472	4.14795	0.197734	0.015	-1.82391	-52.8225	-39.0802	2.66538
JR177	328	GYR	JR177_328_GYR_69	4.43662	0.647053	4.14795	0.197734	0.00333333	-2.47712	-52.8225	-39.0802	3.12417
JR177	328	GYR	JR177_328_GYR_70	2.8669	0.457412	4.14795	0.197734	0.00075	-3.12494	-52.8225	-39.0802	3.58235
JR177	328	GYR	JR177_328_GYR_71	2.62953	0.419879	4.14795	0.197734	0.00175	-2.75696	-52.8225	-39.0802	3.17684
JR177	328	GYR	JR177_328_GYR_72	4.43662	0.647053	4.14795	0.197734	0.002	-2.69897	-52.8225	-39.0802	3.34602
JR177	328	GYR	JR177_328_GYR_73	3.24958	0.511827	4.14795	0.197734	0.003	-2.52288	-52.8225	-39.0802	3.03471
JR177	328	KRA	JR177_328_KRA_1	0.45027	-0.346527	4.14795	0.197734	0.00126087	-2.89933	-52.8225	-39.0802	2.5528
JR177	328	KRA	JR177_328_KRA_10	0.769778	-0.113635	4.14795	0.197734	0.00266667	-2.57403	-52.8225	-39.0802	2.4604
JR177	328	KRA	JR177_328_KRA_2	0.666712	-0.176062	4.14795	0.197734	0.0047	-2.3279	-52.8225	-39.0802	2.15184
JR177	328	KRA	JR177_328_KRA_3	0.666712	-0.176062	4.14795	0.197734	0.0165	-1.78252	-52.8225	-39.0802	1.60645
JR177	328	KRA	JR177_328_KRA_4	0.45027	-0.346527	4.14795	0.197734	0.0030625	-2.51392	-52.8225	-39.0802	2.1674
JR177	328	KRA	JR177_328_KRA_5	0.489087	-0.310614	4.14795	0.197734	0.003	-2.52288	-52.8225	-39.0802	2.21226
JR177	328	KRA	JR177_328_KRA_6	0.45027	-0.346527	4.14795	0.197734	0.00144444	-2.8403	-52.8225	-39.0802	2.49377
JR177	328	KRA	JR177_328_KRA_7	0.618832	-0.208427	4.14795	0.197734	0.00204762	-2.68875	-52.8225	-39.0802	2.48032
JR177	328	KRA	JR177_328_KRA_8	0.666712	-0.176062	4.14795	0.197734	0.0030625	-2.51392	-52.8225	-39.0802	2.33786
JR177	328	KRA	JR177_328_KRA_9	0.618832	-0.208427	4.14795	0.197734	0.00389474	-2.40952	-52.8225	-39.0802	2.20109
JR177	328	PRM	JR177_328_PRM_10	1.52276	0.18263	4.14795	0.197734	0.023	-1.63827	-52.8225	-39.0802	1.8209
JR177	328	PRM	JR177_328_PRM_11	0.385106	-0.414419	4.14795	0.197734	0.006	-2.22185	-52.8225	-39.0802	1.80743
JR177	328	PRM	JR177_328_PRM_2	1.70457	0.231616	4.14795	0.197734	0.0021	-2.67778	-52.8225	-39.0802	2.9094
JR177	328	PRM	JR177_328_PRM_3	1.27453	0.10535	4.14795	0.197734	0.00225	-2.64782	-52.8225	-39.0802	2.75317
JR177	328	PRM	JR177_328_PRM_4	1.80055	0.255406	4.14795	0.197734	0.005	-2.30103	-52.8225	-39.0802	2.55644
JR177	328	PRM	JR177_328_PRM_5	1.80055	0.255406	4.14795	0.197734	0.024	-1.61979	-52.8225	-39.0802	1.87519
JR177	328	PRM	JR177_328_PRM_7	1.27453	0.10535	4.14795	0.197734	0.003	-2.52288	-52.8225	-39.0802	2.62823
JR177	328	PRM	JR177_328_PRM_8	1.80055	0.255406	4.14795	0.197734	0.00116667	-2.93305	-52.8225	-39.0802	3.18846
JR177	328	PRY	JR177_328_PRY_49	3.89587	0.590605	4.14795	0.197734	0.036	-1.4437	-52.8225	-39.0802	2.0343
JR177	328	PRY	JR177_328_PRY_50	6.52756	0.814751	4.14795	0.197734	0.0236667	-1.62586	-52.8225	-39.0802	2.44061
JR177	328	PRY	JR177_328_PRY_51	3.89587	0.590605	4.14795	0.197734	0.0024	-2.61979	-52.8225	-39.0802	3.21039
JR177	328	PRY	JR177_328_PRY_52	2.43945	0.387293	4.14795	0.197734	0.068	-1.16749	-52.8225	-39.0802	1.55478
JR177	328	PRY	JR177_328_PRY_53	5.40822	0.733054	4.14795	0.197734	0.001	-3	-52.8225	-39.0802	3.73305
JR177	328	PRY	JR177_328_PRY_54	3.25879	0.513057	4.14795	0.197734	0.0016	-2.79588	-52.8225	-39.0802	3.30894
JR177	328	PRY	JR177_328_PRY_55	3.56787	0.552409	4.14795	0.197734	0.0074	-2.13077	-52.8225	-39.0802	2.68318
JR177	328	PRY	JR177_328_PRY_56	2.96807	0.472474	4.14795	0.197734	0.006	-2.22185	-52.8225	-39.0802	2.69432
JR177	328	PRY	JR177_328_PRY_57	4.06714	0.609289	4.14795	0.197734	0.00366667	-2.43573	-52.8225	-39.0802	3.04502
JR177	328	PRY	JR177_328_PRY_58	3.56787	0.552409	4.14795	0.197734	0.037	-1.4318	-52.8225	-39.0802	1.98421
JR177	328	PRY	JR177_328_PRY_59	3.72947	0.571648	4.14795	0.197734	0.00757143	-2.12082	-52.8225	-39.0802	2.69247
JR177	328	PRY	JR177_328_PRY_60	3.72947	0.571648	4.14795	0.197734	0.007	-2.1549	-52.8225	-39.0802	2.72655
JR177	328	PRY	JR177_328_PRY_61	3.72947	0.571648	4.14795	0.197734	0.000888889	-3.05115	-52.8225	-39.0802	3.6228
JR177	328	PRY	JR177_328_PRY_62	2.82941	0.451696	4.14795	0.197734	0.0064	-2.19382	-52.8225	-39.0802	2.64552
JR177	328	PRY	JR177_328_PRY_63	2.96807	0.472474	4.14795	0.197734	0.003	-2.52288	-52.8225	-39.0802	2.99535
JR177	329	ELN	JR177_329_ELN_1	8.91291	0.947382	4.20815	0.199145	0.0125	-1.90309	-52.7327	-38.9599	2.85311
JR177	329	ELN	JR177_329_ELN_10	3.85965	0.586548	4.20815	0.199145	0.00213333	-2.67094	-52.7327	-38.9599	3.25749
JR177	329	ELN	JR177_329_ELN_11	3.50555	0.544756	4.20815	0.199145	0.0015	-2.82391	-52.7327	-38.9599	3.36866
JR177	329	ELN	JR177_329_ELN_12	12.5743	1.09948	4.20815	0.199145	0.026	-1.58503	-52.7327	-38.9599	2.68451
JR177	329	ELN	JR177_329_ELN_14	3.85965	0.586548	4.20815	0.199145	0.054	-1.26761	-52.7327	-38.9599	1.85415
JR177	329	ELN	JR177_329_ELN_15	9.89221	0.995293	4.20815	0.199145	0.0012	-2.92082	-52.7327	-38.9599	3.91611
JR177	329	ELN	JR177_329_ELN_2	12.5743	1.09948	4.20815	0.199145	0.002	-2.69897	-52.7327	-38.9599	3.79845
JR177	329	ELN	JR177_329_ELN_3	11.1643	1.01485	4.20815	0.199145	0.0113333	-1.94564	-52.7327	-38.9599	2.99347
JR177	329	ELN	JR177_329_ELN_4	3.17466	0.501697	4.20815	0.199145	0.024	-1.61979	-52.7327	-38.9599	2.12149
JR177	329	ELN	JR177_329_ELN_5	4.23785	0.627145	4.20815	0.199145	0.058	-1.23657	-52.7327	-38.9599	1.86372
JR177	329	ELN	JR177_329_ELN_6	9.54476	0.979765	4.20815	0.199145	0.0271667	-1.56596	-52.7327	-38.9599	2.54573
JR177	329	ELN	JR177_329_ELN_7	2.71994	0.434559	4.20815	0.199145	0.019	-1.72125	-52.7327	-38.9599	2.15581
JR177	329	ELN	JR177_329_ELN_8	18.2827	1.26204	4.20815	0.199145	0.052	-1.284	-52.7327	-38.9599	2.54604
JR177	329	ELN	JR177_329_ELN_9	2.57903	0.411456	4.20815	0.199145	0.0075	-2.12494	-52.7327	-38.9599	2.53639
JR177	329	KRA	JR177_329_KRA_28	2.21153	0.344693	4.20815	0.199145	0.02775	-1.55674	-52.7327	-38.9599	1.90143
JR177	329	KRA	JR177_329_KRA_29	1.80217	0.255796	4.20815	0.199145	0.00261538	-2.58246	-52.7327	-38.9599	2.83826
JR177	329	KRA	JR177_329_KRA_30	3.49679	0.54367	4.20815	0.199145	0.00462162	-2.33521	-52.7327	-38.9599	2.87888
JR177	329	KRA	JR177_329_KRA_31	1.99985	0.300998	4.20815	0.199145	0.000636364	-3.19629	-52.7327	-38.9599	3.49729
JR177	329	KRA	JR177_329_KRA_33	1.14176	0.0575733	4.20815	0.199145	0.000928571	-3.03218	-52.7327	-38.9599	3.08976
JR177	329	KRA	JR177_329_KRA_34	0.41357	-0.383451	4.20815	0.199145	0.002	-2.69897	-52.7327	-38.9599	2.31552
JR177	329	KRA	JR177_329_KRA_35	0.45027	-0.346527	4.20815	0.199145	0.0024	-2.61979	-52.7327	-38.9599	2.27326
JR177	329	KRA	JR177_329_KRA_36	0.45027	-0.346527	4.20815	0.199145	0.00125	-2.90309	-52.7327	-38.9599	2.55656
JR177	329	KRA	JR177_329_KRA_37	0.530079	-0.275659	4.20815	0.199145	0.00314286	-2.50268	-52.7327	-38.9599	2.22702
JR177	334	ELN	JR177_334_ELN_68	6.00958	0.778844	4.16711	0.197437	0.006	-2.22185	-52.6276	-39.1165	3.00069
JR177	334	ELN	JR177_334_ELN_69	1.43569	0.15706	4.16711	0.197437	0.001	-3	-52.6276	-39.1165	3.15706
JR177	334	ELN	JR177_334_ELN_70	2.71994	0.434559	4.16711	0.197437	0.029	-1.5376	-52.6276	-39.1165	1.97216
JR177	334	ELN	JR177_334_ELN_72	6.52178	0.814366	4.16711	0.197437	0.01025	-1.98928	-52.6276	-39.1165	2.80364
JR177	334	ELN	JR177_334_ELN_73	4.04568	0.606991	4.16711	0.197437	0.00216667	-2.66421	-52.6276	-39.1165	3.2712
JR177	334	ELN	JR177_334_ELN_75	3.85965	0.586548	4.16711	0.197437	0.08	-1.09691	-52.6276	-39.1165	1.68346
JR177	334	ELN	JR177_334_ELN_76	3.17466	0.501697	4.16711	0.197437	0.023	-1.63827	-52.6276	-39.1165	2.13997
JR177	334	ELN	JR177_334_ELN_77	1.25956	0.100219	4.16711	0.197437	0.0018	-2.74473	-52.6276	-39.1165	2.84495
JR177	334	KRA	JR177_334_KRA_29	0.45027	-0.346527	4.16711	0.197437	0.00245455	-2.61003	-52.6276	-39.1165	2.2635
JR177	334	KRA	JR177_334_KRA_30	0.573308	-0.241612	4.16711	0.197437	0.00132258	-2.87858	-52.6276	-39.1165	2.63697
JR177	334	KRA	JR177_334_KRA_31	0.41357	-0.383451	4.16711	0.197437	0.00225	-2.64782	-52.6276	-39.1165	2.26437
JR177	334	KRA	JR177_334_KRA_32	0.346278	-0.460575	4.16711	0.197437	0.002	-2.69897	-52.6276	-39.1165	2.23839
JR177	334	KRA	JR177_334_KRA_33	0.315567	-0.500908	4.16711	0.197437	0.00412821	-2.38424	-52.6276	-39.1165	1.88333
JR177	334	KRA	JR177_334_KRA_34	1.53084	0.184929	4.16711	0.197437	0.00125862	-2.90011	-52.6276	-39.1165	3.08503
JR177	334	KRA	JR177_334_KRA_45	0.489087	-0.310614	4.16711	0.197437	0.005125	-2.29031	-52.6276	-39.1165	1.97969
JR177	334	KRA	JR177_334_KRA_46	0.618832	-0.208427	4.16711	0.197437	0.001	-3	-52.6276	-39.1165	2.79157
JR177	334	KRA	JR177_334_KRA_49	0.573308	-0.241612	4.16711	0.197437	0.0039	-2.40894	-52.6276	-39.1165	2.16732
JR177	334	KRA	JR177_334_KRA_50	0.41357	-0.383451	4.16711	0.197437	0.00433333	-2.36318	-52.6276	-39.1165	1.97973
JR177	335	GYF	JR177_335_GYF_10	4.15116	0.588779	4.1865	0.201551	0.00325	-2.48812	-52.695	-38.9971	3.10629
JR177	335	GYF	JR177_335_GYF_11	3.31046	0.517158	4.1865	0.201551	0.00130769	-2.88349	-52.695	-38.9971	3.40338
JR177	335	GYF	JR177_335_GYF_12	1.90623	0.280174	4.1865	0.201551	0.00109524	-2.96049	-52.695	-38.9971	3.24067
JR177	335	GYF	JR177_335_GYF_13	1.90623	0.280174	4.1865	0.201551	0.00628571	-2.20165	-52.695	-38.9971	2.48182
JR177	335	GYF	JR177_335_GYF_14	1.70488	0.231694	4.1865	0.201551	0.00475	-2.32331	-52.695	-38.9971	2.555
JR177	335	GYF	JR177_335_GYF_2	4.90386	0.690538	4.1865	0.201551	0.00111111	-2.95424	-52.695	-38.9971	3.64478
JR177	335	GYF	JR177_335_GYF_3	3.63167	0.560106	4.1865	0.201551	0.000272727	-3.56427	-52.695	-38.9971	4.12438
JR177	335	GYF	JR177_335_GYF_4	2.6081	0.416324	4.1865	0.201551	0.000888889	-3.05115	-52.695	-38.9971	3.46748
JR177	335	GYF	JR177_335_GYF_5	2.23819	0.349897	4.1865	0.201551	0.00075	-3.12494	-52.695	-38.9971	3.47484
JR177	335	GYF	JR177_335_GYF_6	4.90386	0.690538	4.1865	0.201551	0.0009	-3.04576	-52.695	-38.9971	3.7363
JR177	335	GYF	JR177_335_GYF_7	3.31738	0.510461	4.1865	0.201551	0.000888889	-3.05115	-52.695	-38.9971	3.57195
JR177	335	GYF	JR177_335_GYF_8	4.02349	0.602055	4.1865	0.201551	0.00203509	-2.69142	-52.695	-38.9971	3.29602
JR177	335	GYF	JR177_335_GYF_9	4.24086	0.626557	4.1865	0.201551	0.0037561	-2.42526	-52.695	-38.9971	3.05272
JR177	335	GYN	JR177_335_GYN_1	14.414	1.15878	4.1865	0.201551	0.0199412	-1.70025	-52.695	-38.9971	2.85903
JR177	335	PRY	JR177_335_PRY_20	3.56787	0.552409	4.1865	0.201551	0.034	-1.46852	-52.695	-38.9971	2.02093
JR177	335	PRY	JR177_335_PRY_21	5.20091	0.716079	4.1865	0.201551	0.0255	-1.59346	-52.695	-38.9971	2.30954
JR177	335	PRY	JR177_335_PRY_22	4.61086	0.663782	4.1865	0.201551	0.00833333	-2.07918	-52.695	-38.9971	2.74296
JR177	335	PRY	JR177_335_PRY_23	4.06714	0.609289	4.1865	0.201551	0.00260714	-2.58384	-52.695	-38.9971	3.19312
JR177	357	ELC	JR177_357_ELC_73	5.49387	0.739879	5.70124	0.196926	0.001	-3	-50.5836	-34.012	3.73988
JR177	357	ELC	JR177_357_ELC_74	7.13992	0.853693	5.70124	0.196926	0.00128571	-2.89086	-50.5836	-34.012	3.74455
JR177	357	ELC	JR177_357_ELC_76	7.13992	0.853693	5.70124	0.196926	0.00475	-2.32331	-50.5836	-34.012	3.177
JR177	357	ELC	JR177_357_ELC_77	5.71191	0.756781	5.70124	0.196926	0.00533333	-2.273	-50.5836	-34.012	3.02978
JR177	357	ELC	JR177_357_ELC_79	6.16483	0.789921	5.70124	0.196926	0.0009	-3.04576	-50.5836	-34.012	3.83568
JR177	357	ELC	JR177_357_ELC_81	6.39985	0.806169	5.70124	0.196926	0.0105	-1.97881	-50.5836	-34.012	2.78498
JR177	357	ELC	JR177_357_ELC_84	5.93554	0.77346	5.70124	0.196926	0.00075	-3.12494	-50.5836	-34.012	3.8984
JR177	357	ELC	JR177_357_ELC_85	5.49387	0.739879	5.70124	0.196926	0.00146667	-2.83367	-50.5836	-34.012	3.57355
JR177	357	ELC	JR177_357_ELC_86	5.93554	0.77346	5.70124	0.196926	0.000555556	-3.25527	-50.5836	-34.012	4.02873
JR177	357	ELC	JR177_357_ELC_87	4.87265	0.687765	5.70124	0.196926	0.00133333	-2.87506	-50.5836	-34.012	3.56283
JR177	357	ELC	JR177_357_ELC_88	6.39985	0.806169	5.70124	0.196926	0.001	-3	-50.5836	-34.012	3.80617
JR177	357	GYF	JR177_357_GYF_198	6.95355	0.842206	5.70124	0.196926	0.00510345	-2.29214	-50.5836	-34.012	3.13434
JR177	357	GYF	JR177_357_GYF_199	5.75404	0.759973	5.70124	0.196926	0.00488235	-2.31137	-50.5836	-34.012	3.07134
JR177	357	GYF	JR177_357_GYF_200	2.87692	0.458927	5.70124	0.196926	0.00384615	-2.41497	-50.5836	-34.012	2.8739
JR177	357	GYF	JR177_357_GYF_201	2.23819	0.349897	5.70124	0.196926	0.0024375	-2.61306	-50.5836	-34.012	2.96295
JR177	357	GYF	JR177_357_GYF_202	2.6081	0.416324	5.70124	0.196926	0.00102703	-2.98842	-50.5836	-34.012	3.40474
JR177	357	GYF	JR177_357_GYF_203	2.87692	0.458927	5.70124	0.196926	0.00288889	-2.53927	-50.5836	-34.012	2.9982
JR177	357	GYF	JR177_357_GYF_204	3.01824	0.479754	5.70124	0.196926	0.017	-1.76955	-50.5836	-34.012	2.24931
JR177	357	GYF	JR177_357_GYF_205	2.12343	0.327038	5.70124	0.196926	0.00180769	-2.74288	-50.5836	-34.012	3.06991
JR177	357	GYF	JR177_357_GYF_206	2.35717	0.37239	5.70124	0.196926	0.0065	-2.18709	-50.5836	-34.012	2.55948
JR177	357	GYF	JR177_357_GYF_207	0.7932	-0.100618	5.70124	0.196926	0.006	-2.22185	-50.5836	-34.012	2.12123
JR177	357	GYR	JR177_357_GYR_258	6.50613	0.813322	5.70124	0.196926	0.042	-1.37675	-50.5836	-34.012	2.19007
JR177	357	GYR	JR177_357_GYR_260	8.6222	0.935618	5.70124	0.196926	0.011	-1.95861	-50.5836	-34.012	2.89423
JR177	357	GYR	JR177_357_GYR_261	12.7719	1.10626	5.70124	0.196926	0.0143333	-1.84365	-50.5836	-34.012	2.94991
JR177	357	GYR	JR177_357_GYR_262	4.60302	0.663043	5.70124	0.196926	0.062	-1.20761	-50.5836	-34.012	1.87065
JR177	357	GYR	JR177_357_GYR_263	4.27436	0.630871	5.70124	0.196926	0.007	-2.1549	-50.5836	-34.012	2.78577
JR177	357	GYR	JR177_357_GYR_264	4.27436	0.630871	5.70124	0.196926	0.062	-1.20761	-50.5836	-34.012	1.83848
JR177	357	GYR	JR177_357_GYR_265	4.94841	0.694466	5.70124	0.196926	0.03	-1.52288	-50.5836	-34.012	2.21734
JR177	357	GYR	JR177_357_GYR_267	0.939405	-0.0271473	5.70124	0.196926	0.00133333	-2.87506	-50.5836	-34.012	2.84791
JR177	357	GYR	JR177_357_GYR_283	7.16687	0.85533	5.70124	0.196926	0.0235	-1.62893	-50.5836	-34.012	2.48426
JR177	357	GYR	JR177_357_GYR_285	8.36688	0.922564	5.70124	0.196926	0.002	-2.69897	-50.5836	-34.012	3.62153
JR177	357	PRE	JR177_357_PRE_432	0.366875	-0.435482	5.70124	0.196926	0.00052	-3.284	-50.5836	-34.012	2.84851
JR177	357	PRE	JR177_357_PRE_433	0.366875	-0.435482	5.70124	0.196926	0.000407407	-3.38997	-50.5836	-34.012	2.95449
JR177	357	PRE	JR177_357_PRE_434	0.401594	-0.396213	5.70124	0.196926	0.000521739	-3.28255	-50.5836	-34.012	2.88633
JR177	357	PRE	JR177_357_PRE_435	0.303499	-0.517843	5.70124	0.196926	0.000470588	-3.32736	-50.5836	-34.012	2.80952
JR177	357	PRE	JR177_357_PRE_436	0.477393	-0.321124	5.70124	0.196926	0.000526316	-3.27875	-50.5836	-34.012	2.95763
JR177	357	PRE	JR177_357_PRE_437	0.401594	-0.396213	5.70124	0.196926	0.006	-2.22185	-50.5836	-34.012	1.82564
JR177	357	PRE	JR177_357_PRE_438	0.401594	-0.396213	5.70124	0.196926	0.000771429	-3.1127	-50.5836	-34.012	2.71649
JR177	357	PRE	JR177_357_PRE_515	0.438413	-0.358117	5.70124	0.196926	0.00072	-3.14267	-50.5836	-34.012	2.78455
JR177	357	PRE	JR177_357_PRE_517	0.366875	-0.435482	5.70124	0.196926	0.000863636	-3.06367	-50.5836	-34.012	2.62819
JR177	357	PRE	JR177_357_PRE_518	0.366875	-0.435482	5.70124	0.196926	0.000606061	-3.21748	-50.5836	-34.012	2.782
JR177	357	PRE	JR177_357_PRE_520	0.274722	-0.561106	5.70124	0.196926	0.000714286	-3.14613	-50.5836	-34.012	2.58502
JR177	357	PRE	JR177_357_PRE_523	0.401594	-0.396213	5.70124	0.196926	0.000625	-3.20412	-50.5836	-34.012	2.80791
JR177	357	PRE	JR177_357_PRE_524	0.438413	-0.358117	5.70124	0.196926	0.0007	-3.1549	-50.5836	-34.012	2.79679
JR177	357	PRE	JR177_357_PRE_525	0.303499	-0.517843	5.70124	0.196926	0.000291667	-3.53511	-50.5836	-34.012	3.01727
JR177	357	PRE	JR177_357_PRE_526	0.334196	-0.475998	5.70124	0.196926	0.0006	-3.22185	-50.5836	-34.012	2.74585
JR177	357	PRE	JR177_357_PRE_528	0.477393	-0.321124	5.70124	0.196926	0.000607143	-3.21671	-50.5836	-34.012	2.89558
JR177	357	PRE	JR177_357_PRE_529	0.334196	-0.475998	5.70124	0.196926	0.0015	-2.82391	-50.5836	-34.012	2.34791
JR177	357	PRM	JR177_357_PRM_541	1.43681	0.157398	5.70124	0.196926	0.029	-1.5376	-50.5836	-34.012	1.695
JR177	357	PRM	JR177_357_PRM_542	2.10947	0.324174	5.70124	0.196926	0.007	-2.1549	-50.5836	-34.012	2.47908
JR177	357	PRM	JR177_357_PRM_544	1.43681	0.157398	5.70124	0.196926	0.00263636	-2.57899	-50.5836	-34.012	2.73639
JR177	357	PRM	JR177_357_PRM_545	2.10947	0.324174	5.70124	0.196926	0.0025	-2.60206	-50.5836	-34.012	2.92623
JR177	357	PRM	JR177_357_PRM_546	2.10947	0.324174	5.70124	0.196926	0.003	-2.52288	-50.5836	-34.012	2.84705
JR177	357	PRM	JR177_357_PRM_547	2.21963	0.34628	5.70124	0.196926	0.068	-1.16749	-50.5836	-34.012	1.51377
JR177	357	PRM	JR177_357_PRM_548	1.89999	0.278752	5.70124	0.196926	0.008	-2.09691	-50.5836	-34.012	2.37566
JR177	357	PRM	JR177_357_PRM_549	2.00295	0.301669	5.70124	0.196926	0.002875	-2.54136	-50.5836	-34.012	2.84303
JR177	357	PRY	JR177_357_PRY_186	5.62095	0.74981	5.70124	0.196926	0.0054127	-2.26659	-50.5836	-34.012	3.0164
JR177	357	PRY	JR177_357_PRY_187	3.25879	0.513057	5.70124	0.196926	0.006	-2.22185	-50.5836	-34.012	2.73491
JR177	357	PRY	JR177_357_PRY_190	3.56787	0.552409	5.70124	0.196926	0.00252846	-2.59714	-50.5836	-34.012	3.14955
JR177	357	PRY	JR177_357_PRY_191	3.89587	0.590605	5.70124	0.196926	0.00518182	-2.28552	-50.5836	-34.012	2.87612
JR177	357	PRY	JR177_357_PRY_192	5.20091	0.716079	5.70124	0.196926	0.00226087	-2.64572	-50.5836	-34.012	3.3618
JR177	357	PRY	JR177_357_PRY_193	4.06714	0.609289	5.70124	0.196926	0.00179286	-2.74645	-50.5836	-34.012	3.35574
JR177	357	PRY	JR177_357_PRY_194	3.25879	0.513057	5.70124	0.196926	0.00125	-2.90309	-50.5836	-34.012	3.41615
JR177	378	ELN	JR177_378_ELN_1	5.76427	0.760744	2.83885	0.175331	0.383	-0.416801	-53.5478	-37.6533	1.17755
JR177	378	ELN	JR177_378_ELN_10	4.64104	0.666615	2.83885	0.175331	0.015	-1.82391	-53.5478	-37.6533	2.49052
JR177	378	ELN	JR177_378_ELN_11	4.64104	0.666615	2.83885	0.175331	0.0275	-1.56067	-53.5478	-37.6533	2.22728
JR177	378	ELN	JR177_378_ELN_12	10.6133	1.02585	2.83885	0.175331	0.100875	-0.996216	-53.5478	-37.6533	2.02207
JR177	378	ELN	JR177_378_ELN_13	3.85965	0.586548	2.83885	0.175331	0.0466667	-1.33099	-53.5478	-37.6533	1.91754
JR177	378	ELN	JR177_378_ELN_14	2.86611	0.457293	2.83885	0.175331	0.005	-2.30103	-53.5478	-37.6533	2.75832
JR177	378	ELN	JR177_378_ELN_2	7.06354	0.849022	2.83885	0.175331	0.108	-0.966576	-53.5478	-37.6533	1.8156
JR177	378	ELN	JR177_378_ELN_3	2.71994	0.434559	2.83885	0.175331	0.039	-1.40894	-53.5478	-37.6533	1.84349
JR177	378	ELN	JR177_378_ELN_4	3.67964	0.565805	2.83885	0.175331	0.035	-1.45593	-53.5478	-37.6533	2.02174
JR177	378	ELN	JR177_378_ELN_5	2.31255	0.364091	2.83885	0.175331	0.037	-1.4318	-53.5478	-37.6533	1.79589
JR177	378	ELN	JR177_378_ELN_6	3.17466	0.501697	2.83885	0.175331	0.032	-1.49485	-53.5478	-37.6533	1.99655
JR177	378	ELN	JR177_378_ELN_7	5.76427	0.760744	2.83885	0.175331	0.1035	-0.98506	-53.5478	-37.6533	1.7458
JR177	378	ELN	JR177_378_ELN_8	4.85229	0.685946	2.83885	0.175331	0.0506667	-1.29528	-53.5478	-37.6533	1.98122
JR177	378	ELN	JR177_378_ELN_9	4.23785	0.627145	2.83885	0.175331	0.404	-0.393619	-53.5478	-37.6533	1.02076
JR177	378	GYF	JR177_378_GYF_32	4.70576	0.672629	2.83885	0.175331	0.00270833	-2.5673	-53.5478	-37.6533	3.23993
JR177	378	GYF	JR177_378_GYF_33	5.75404	0.759973	2.83885	0.175331	0.00485714	-2.31362	-53.5478	-37.6533	3.07359
JR177	378	GYF	JR177_378_GYF_34	4.32627	0.636113	2.83885	0.175331	0.00826087	-2.08297	-53.5478	-37.6533	2.71909
JR177	378	GYF	JR177_378_GYF_35	5.98149	0.776809	2.83885	0.175331	0.00229167	-2.63985	-53.5478	-37.6533	3.41666
JR177	378	GYF	JR177_378_GYF_36	5.31721	0.725684	2.83885	0.175331	0.00128571	-2.89086	-53.5478	-37.6533	3.61654
JR177	378	GYF	JR177_378_GYF_37	3.79749	0.579497	2.83885	0.175331	0.0013913	-2.85658	-53.5478	-37.6533	3.43607
JR177	378	GYN	JR177_378_GYN_116	30.6307	1.48616	2.83885	0.175331	0.1265	-0.897909	-53.5478	-37.6533	2.38407
JR177	378	GYN	JR177_378_GYN_117	26.0781	1.41628	2.83885	0.175331	0.02	-1.69897	-53.5478	-37.6533	3.11525
JR177	378	GYR	JR177_378_GYR_118	9.69639	0.98661	2.83885	0.175331	0.045	-1.34679	-53.5478	-37.6533	2.3334
JR177	378	GYR	JR177_378_GYR_119	14.9028	1.17327	2.83885	0.175331	0.384	-0.415669	-53.5478	-37.6533	1.58894
JR177	378	GYR	JR177_378_GYR_120	12.1104	1.08316	2.83885	0.175331	0.082	-1.08619	-53.5478	-37.6533	2.16935
JR177	378	GYR	JR177_378_GYR_121	21.7391	1.33724	2.83885	0.175331	0.003	-2.52288	-53.5478	-37.6533	3.86012
JR177	378	GYR	JR177_378_GYR_122	11.4726	1.05966	2.83885	0.175331	0.069	-1.16115	-53.5478	-37.6533	2.22081
JR177	378	GYR	JR177_378_GYR_123	4.94841	0.694466	2.83885	0.175331	0.005	-2.30103	-53.5478	-37.6533	2.9955
JR177	378	GYR	JR177_378_GYR_124	8.11675	0.909382	2.83885	0.175331	0.0207143	-1.68373	-53.5478	-37.6533	2.59311
JR177	378	GYR	JR177_378_GYR_125	13.8095	1.14018	2.83885	0.175331	0.325	-0.488117	-53.5478	-37.6533	1.62829
JR177	378	GYR	JR177_378_GYR_126	12.1104	1.08316	2.83885	0.175331	0.0546	-1.26281	-53.5478	-37.6533	2.34597
JR177	378	GYR	JR177_378_GYR_127	7.39685	0.869047	2.83885	0.175331	0.0566667	-1.24667	-53.5478	-37.6533	2.11572
JR177	378	PRM	JR177_378_PRM_100	0.502287	-0.299048	2.83885	0.175331	0.009	-2.04576	-53.5478	-37.6533	1.74671
JR177	378	PRM	JR177_378_PRM_101	0.860542	-0.0652278	2.83885	0.175331	0.0016	-2.79588	-53.5478	-37.6533	2.73065
JR177	378	PRM	JR177_378_PRM_47	1.61199	0.207363	2.83885	0.175331	0.015	-1.82391	-53.5478	-37.6533	2.03127
JR177	378	PRM	JR177_378_PRM_48	1.70457	0.231616	2.83885	0.175331	0.0033	-2.48149	-53.5478	-37.6533	2.7131
JR177	378	PRM	JR177_378_PRM_49	1.12471	0.0510388	2.83885	0.175331	0.00483333	-2.31575	-53.5478	-37.6533	2.36679
JR177	378	PRM	JR177_378_PRM_50	0.986865	-0.00574204	2.83885	0.175331	0.001	-3	-53.5478	-37.6533	2.99426
JR177	378	PRM	JR177_378_PRM_51	1.19809	0.0784897	2.83885	0.175331	0.00475	-2.32331	-53.5478	-37.6533	2.4018
JR177	378	PRM	JR177_378_PRM_52	1.12471	0.0510388	2.83885	0.175331	0.00128571	-2.89086	-53.5478	-37.6533	2.94189
JR177	378	PRM	JR177_378_PRM_53	1.27453	0.10535	2.83885	0.175331	0.00175	-2.75696	-53.5478	-37.6533	2.86231
JR177	378	PRM	JR177_378_PRM_55	0.922294	-0.0351308	2.83885	0.175331	0.01	-2	-53.5478	-37.6533	1.96487
JR177	378	PRM	JR177_378_PRM_75	1.19809	0.0784897	2.83885	0.175331	0.000666667	-3.17609	-53.5478	-37.6533	3.25458
JR177	378	PRM	JR177_378_PRM_87	1.19809	0.0784897	2.83885	0.175331	0.014	-1.85387	-53.5478	-37.6533	1.93236
JR177	378	PRM	JR177_378_PRM_88	0.986865	-0.00574204	2.83885	0.175331	0.021	-1.67778	-53.5478	-37.6533	1.67204
JR177	378	PRM	JR177_378_PRM_89	1.27453	0.10535	2.83885	0.175331	0.00266667	-2.57403	-53.5478	-37.6533	2.67938
JR177	378	PRM	JR177_378_PRM_90	1.19809	0.0784897	2.83885	0.175331	0.004	-2.39794	-53.5478	-37.6533	2.47643
JR177	378	PRM	JR177_378_PRM_91	1.27453	0.10535	2.83885	0.175331	0.004	-2.39794	-53.5478	-37.6533	2.50329
JR177	378	PRM	JR177_378_PRM_92	1.12471	0.0510388	2.83885	0.175331	0.00266667	-2.57403	-53.5478	-37.6533	2.62507
JR177	378	PRM	JR177_378_PRM_93	1.27453	0.10535	2.83885	0.175331	0.004	-2.39794	-53.5478	-37.6533	2.50329
JR177	378	PRM	JR177_378_PRM_94	1.27453	0.10535	2.83885	0.175331	0.0025	-2.60206	-53.5478	-37.6533	2.70741
JR177	378	PRM	JR177_378_PRM_95	1.12471	0.0510388	2.83885	0.175331	0.0143333	-1.84365	-53.5478	-37.6533	1.89469
JR177	378	PRM	JR177_378_PRM_96	0.922294	-0.0351308	2.83885	0.175331	0.00733333	-2.1347	-53.5478	-37.6533	2.09957
JR177	378	PRM	JR177_378_PRM_97	1.05432	0.022971	2.83885	0.175331	0.0035	-2.45593	-53.5478	-37.6533	2.4789
JR177	378	PRM	JR177_378_PRM_98	0.640562	-0.193439	2.83885	0.175331	0.0065	-2.18709	-53.5478	-37.6533	1.99365
JR177	378	PRM	JR177_378_PRM_99	0.745266	-0.127689	2.83885	0.175331	0.0025	-2.60206	-53.5478	-37.6533	2.47437
JR177	378	PRY	JR177_378_PRY_143	3.56787	0.552409	2.83885	0.175331	0.00566667	-2.24667	-53.5478	-37.6533	2.79908
JR177	378	PRY	JR177_378_PRY_144	3.72947	0.571648	2.83885	0.175331	0.0024	-2.61979	-53.5478	-37.6533	3.19144
JR177	378	PRY	JR177_378_PRY_145	4.24335	0.627709	2.83885	0.175331	0.00825	-2.08355	-53.5478	-37.6533	2.71125
JR177	378	PRY	JR177_378_PRY_146	5.62095	0.74981	2.83885	0.175331	0.0025	-2.60206	-53.5478	-37.6533	3.35187
JR177	378	PRY	JR177_378_PRY_147	3.411	0.532882	2.83885	0.175331	0.0015	-2.82391	-53.5478	-37.6533	3.35679
JR177	379	GYF	JR177_379_GYF_10	6.70101	0.82614	2.70804	0.175331	0.0103182	-1.9864	-53.5696	-37.6561	2.81254
JR177	379	GYF	JR177_379_GYF_11	7.47822	0.873798	2.70804	0.175331	0.00766667	-2.11539	-53.5696	-37.6561	2.98919
JR177	379	GYF	JR177_379_GYF_6	2.87692	0.458927	2.70804	0.175331	0.0024	-2.61979	-53.5696	-37.6561	3.07872
JR177	379	GYF	JR177_379_GYF_7	7.47822	0.873798	2.70804	0.175331	0.00472222	-2.32585	-53.5696	-37.6561	3.19965
JR177	379	GYF	JR177_379_GYF_8	7.21259	0.858091	2.70804	0.175331	0.00366667	-2.43573	-53.5696	-37.6561	3.29382
JR177	379	GYF	JR177_379_GYF_9	7.47822	0.873798	2.70804	0.175331	0.0055	-2.25964	-53.5696	-37.6561	3.13344
JR177	379	PRY	JR177_379_PRY_18	4.42456	0.64587	2.70804	0.175331	0.017	-1.76955	-53.5696	-37.6561	2.41542
JR177	75	ELN	JR177_75_ELN_12	9.54476	0.979765	-1.64154	0.407982	0.001	-3	-60.5034	-48.2004	3.97976
JR177	75	ELN	JR177_75_ELN_17	10.6133	1.02585	-1.64154	0.407982	0.006	-2.22185	-60.5034	-48.2004	3.2477
JR177	75	ELN	JR177_75_ELN_3	7.34579	0.866038	-1.64154	0.407982	0.011	-1.95861	-60.5034	-48.2004	2.82465
JR177	75	ELN	JR177_75_ELN_7	12.1635	1.08506	-1.64154	0.407982	0.04	-1.39794	-60.5034	-48.2004	2.483
JR177	78	ELN	JR177_78_ELN_10	14.314	1.15576	-1.67833	0.41849	0.228	-0.642065	-60.5438	-48.1956	1.79783
JR177	78	ELN	JR177_78_ELN_2	7.34579	0.866038	-1.67833	0.41849	0.002	-2.69897	-60.5438	-48.1956	3.56501
JR200	100	ELN	JR200_100_ELN_12	5.29465	0.723837	2.57873	0.248261	0.001	-3	-58.0286	-42.9812	3.72384
JR200	100	ELN	JR200_100_ELN_15	6.26204	0.796716	2.57873	0.248261	0.002	-2.69897	-58.0286	-42.9812	3.49569
JR200	100	ELN	JR200_100_ELN_16	2.71994	0.434559	2.57873	0.248261	0.0012	-2.92082	-58.0286	-42.9812	3.35538
JR200	100	PRM	JR200_100_PRM_10	1.43681	0.157398	2.57873	0.248261	0.000555556	-3.25527	-58.0286	-42.9812	3.41267
JR200	100	PRM	JR200_100_PRM_11	1.27453	0.10535	2.57873	0.248261	0.0025	-2.60206	-58.0286	-42.9812	2.70741
JR200	100	PRM	JR200_100_PRM_12	1.35408	0.131645	2.57873	0.248261	0.003	-2.52288	-58.0286	-42.9812	2.65452
JR200	100	PRM	JR200_100_PRM_8	1.27453	0.10535	2.57873	0.248261	0.00135714	-2.86737	-58.0286	-42.9812	2.97272
JR200	100	PRM	JR200_100_PRM_9	1.35408	0.131645	2.57873	0.248261	0.017	-1.76955	-58.0286	-42.9812	1.9012
JR200	101	GYR	JR200_101_GYR_25	2.51602	0.400713	2.57873	0.248261	0.001	-3	-58.0287	-42.9815	3.40071
JR200	101	GYR	JR200_101_GYR_26	12.1104	1.08316	2.57873	0.248261	0.000666667	-3.17609	-58.0287	-42.9815	4.25925
JR200	101	GYR	JR200_101_GYR_29	10.266	1.0114	2.57873	0.248261	0.002	-2.69897	-58.0287	-42.9815	3.71037
JR200	101	GYR	JR200_101_GYR_30	6.50613	0.813322	2.57873	0.248261	0.00725	-2.13966	-58.0287	-42.9815	2.95298
JR200	101	GYR	JR200_101_GYR_31	8.88276	0.948548	2.57873	0.248261	0.0143333	-1.84365	-58.0287	-42.9815	2.7922
JR200	101	GYR	JR200_101_GYR_32	6.50613	0.813322	2.57873	0.248261	0.002	-2.69897	-58.0287	-42.9815	3.51229
JR200	101	GYR	JR200_101_GYR_33	7.16687	0.85533	2.57873	0.248261	0.002	-2.69897	-58.0287	-42.9815	3.5543
JR200	101	GYR	JR200_101_GYR_35	6.08939	0.784574	2.57873	0.248261	0.112	-0.950782	-58.0287	-42.9815	1.73536
JR200	101	GYR	JR200_101_GYR_38	2.99085	0.475795	2.57873	0.248261	0.029	-1.5376	-58.0287	-42.9815	2.0134
JR200	101	GYR	JR200_101_GYR_40	2.40587	0.381272	2.57873	0.248261	0.027	-1.56864	-58.0287	-42.9815	1.94991
JR200	101	KRA	JR200_101_KRA_31	2.43769	0.386979	2.57873	0.248261	0.0406667	-1.39076	-58.0287	-42.9815	1.77774
JR200	115	ELC	JR200_115_ELC_1	4.87265	0.687765	3.02733	0.246119	0.019	-1.72125	-56.8096	-42.2164	2.40901
JR200	115	ELC	JR200_115_ELC_10	5.93554	0.77346	3.02733	0.246119	0.00785714	-2.10474	-56.8096	-42.2164	2.8782
JR200	115	ELC	JR200_115_ELC_11	5.28136	0.722746	3.02733	0.246119	0.00175	-2.75696	-56.8096	-42.2164	3.47971
JR200	115	ELC	JR200_115_ELC_2	6.39985	0.806169	3.02733	0.246119	0.01375	-1.8617	-56.8096	-42.2164	2.66787
JR200	115	ELC	JR200_115_ELC_3	5.07431	0.705377	3.02733	0.246119	0.0122	-1.91364	-56.8096	-42.2164	2.61902
JR200	115	ELC	JR200_115_ELC_5	6.64065	0.822211	3.02733	0.246119	0.00338462	-2.47049	-56.8096	-42.2164	3.2927
JR200	115	ELC	JR200_115_ELC_6	5.93554	0.77346	3.02733	0.246119	0.00866667	-2.06215	-56.8096	-42.2164	2.83561
JR200	115	ELC	JR200_115_ELC_7	5.49387	0.739879	3.02733	0.246119	0.004875	-2.31203	-56.8096	-42.2164	3.0519
JR200	115	ELC	JR200_115_ELC_8	5.71191	0.756781	3.02733	0.246119	0.018	-1.74473	-56.8096	-42.2164	2.50151
JR200	115	ELC	JR200_115_ELC_9	5.93554	0.77346	3.02733	0.246119	0.0145	-1.83863	-56.8096	-42.2164	2.61209
JR200	115	GYR	JR200_115_GYR_11	1.18815	0.074873	3.02733	0.246119	0.00625	-2.20412	-56.8096	-42.2164	2.27899
JR200	115	GYR	JR200_115_GYR_13	5.75509	0.562746	3.02733	0.246119	0.0022	-2.65758	-56.8096	-42.2164	3.41763
JR200	115	GYR	JR200_115_GYR_14	5.2028	0.639894	3.02733	0.246119	0.0488	-1.31158	-56.8096	-42.2164	2.02782
JR200	115	GYR	JR200_115_GYR_15	4.55534	0.626328	3.02733	0.246119	0.00366667	-2.43573	-56.8096	-42.2164	3.09425
JR200	115	GYR	JR200_115_GYR_16	2.29905	0.361547	3.02733	0.246119	0.003	-2.52288	-56.8096	-42.2164	2.88443
JR200	115	GYR	JR200_115_GYR_17	1.05883	0.0248255	3.02733	0.246119	0.001125	-2.94885	-56.8096	-42.2164	2.97367
JR200	115	GYR	JR200_115_GYR_18	1.40162	0.146631	3.02733	0.246119	0.000428571	-3.36798	-56.8096	-42.2164	3.51461
JR200	115	GYR	JR200_115_GYR_20	1.99795	0.300584	3.02733	0.246119	0.0005	-3.30103	-56.8096	-42.2164	3.60161
JR200	115	GYR	JR200_115_GYR_21	2.62953	0.419879	3.02733	0.246119	0.001	-3	-56.8096	-42.2164	3.41988
JR200	115	GYR	JR200_115_GYR_22	3.24958	0.511827	3.02733	0.246119	0.0012	-2.92082	-56.8096	-42.2164	3.43265
JR200	115	GYR	JR200_115_GYR_23	1.90386	0.279636	3.02733	0.246119	0.0005	-3.30103	-56.8096	-42.2164	3.58067
JR200	115	GYR	JR200_115_GYR_24	2.29905	0.361547	3.02733	0.246119	0.001	-3	-56.8096	-42.2164	3.36155
JR200	115	GYR	JR200_115_GYR_25	1.81283	0.258358	3.02733	0.246119	0.0015	-2.82391	-56.8096	-42.2164	3.08227
JR200	115	GYR	JR200_115_GYR_26	2.19548	0.34153	3.02733	0.246119	0.000173913	-3.75967	-56.8096	-42.2164	4.1012
JR200	115	GYR	JR200_115_GYR_28	2.40587	0.381272	3.02733	0.246119	0.0007	-3.1549	-56.8096	-42.2164	3.53617
JR200	115	GYR	JR200_115_GYR_29	1.99795	0.300584	3.02733	0.246119	0.00025	-3.60206	-56.8096	-42.2164	3.90264
JR200	115	GYR	JR200_115_GYR_30	0.681456	-0.166562	3.02733	0.246119	0.0008	-3.09691	-56.8096	-42.2164	2.93035
JR200	115	GYR	JR200_115_GYR_32	4.27436	0.630871	3.02733	0.246119	0.001	-3	-56.8096	-42.2164	3.63087
JR200	115	GYR	JR200_115_GYR_33	4.43662	0.647053	3.02733	0.246119	0.000666667	-3.17609	-56.8096	-42.2164	3.82314
JR200	115	GYR	JR200_115_GYR_34	3.66552	0.564136	3.02733	0.246119	0.0015	-2.82391	-56.8096	-42.2164	3.38804
JR200	115	GYR	JR200_115_GYR_35	1.90386	0.279636	3.02733	0.246119	0.000333333	-3.47712	-56.8096	-42.2164	3.75676
JR200	115	GYR	JR200_115_GYR_36	1.7248	0.236739	3.02733	0.246119	0.014	-1.85387	-56.8096	-42.2164	2.09061
JR200	115	GYR	JR200_115_GYR_37	1.40162	0.146631	3.02733	0.246119	0.000333333	-3.47712	-56.8096	-42.2164	3.62375
JR200	115	GYR	JR200_115_GYR_38	2.8669	0.457412	3.02733	0.246119	0.006	-2.22185	-56.8096	-42.2164	2.67926
JR200	115	GYR	JR200_115_GYR_39	3.52309	0.546923	3.02733	0.246119	0.0346667	-1.46009	-56.8096	-42.2164	2.00701
JR200	115	GYR	JR200_115_GYR_40	6.50613	0.813322	3.02733	0.246119	0.001	-3	-56.8096	-42.2164	3.81332
JR200	115	GYR	JR200_115_GYR_41	1.55753	0.192436	3.02733	0.246119	0.001	-3	-56.8096	-42.2164	3.19244
JR200	115	GYR	JR200_115_GYR_42	1.3278	0.123133	3.02733	0.246119	0.0004	-3.39794	-56.8096	-42.2164	3.52107
JR200	115	GYR	JR200_115_GYR_43	3.24958	0.511827	3.02733	0.246119	0.000333333	-3.47712	-56.8096	-42.2164	3.98895
JR200	115	GYR	JR200_115_GYR_44	2.51602	0.400713	3.02733	0.246119	0.004	-2.39794	-56.8096	-42.2164	2.79865
JR200	115	GYR	JR200_115_GYR_45	0.883277	-0.0539031	3.02733	0.246119	0.0007	-3.1549	-56.8096	-42.2164	3.101
JR200	115	GYR	JR200_115_GYR_46	2.8669	0.457412	3.02733	0.246119	0.00385714	-2.41373	-56.8096	-42.2164	2.87115
JR200	115	GYR	JR200_115_GYR_47	2.19548	0.34153	3.02733	0.246119	0.000375	-3.42597	-56.8096	-42.2164	3.7675
JR200	115	GYR	JR200_115_GYR_48	4.43662	0.647053	3.02733	0.246119	0.001	-3	-56.8096	-42.2164	3.64705
JR200	115	GYR	JR200_115_GYR_49	1.12223	0.050081	3.02733	0.246119	0.000333333	-3.47712	-56.8096	-42.2164	3.5272
JR200	127	ELN	JR200_127_ELN_1	12.1635	1.08506	3.13717	0.246413	0.003	-2.52288	-56.765	-42.1594	3.60794
JR200	127	ELN	JR200_127_ELN_11	1.34562	0.128924	3.13717	0.246413	0.001	-3	-56.765	-42.1594	3.12892
JR200	127	ELN	JR200_127_ELN_2	6.00958	0.778844	3.13717	0.246413	0.005	-2.30103	-56.765	-42.1594	3.07987
JR200	127	ELN	JR200_127_ELN_4	5.76427	0.760744	3.13717	0.246413	0.024	-1.61979	-56.765	-42.1594	2.38053
JR200	127	ELN	JR200_127_ELN_5	5.29465	0.723837	3.13717	0.246413	0.10075	-0.996755	-56.765	-42.1594	1.72059
JR200	127	ELN	JR200_127_ELN_6	4.85229	0.685946	3.13717	0.246413	0.044	-1.35655	-56.765	-42.1594	2.04249
JR200	127	ELN	JR200_127_ELN_9	3.33726	0.52339	3.13717	0.246413	0.028	-1.55284	-56.765	-42.1594	2.07623
JR200	127	GYN	JR200_127_GYN_5	21.4751	1.33193	3.13717	0.246413	0.0859	-1.06601	-56.765	-42.1594	2.39794
JR200	127	GYN	JR200_127_GYN_56	0.503724	-0.297807	3.13717	0.246413	0.003	-2.52288	-56.765	-42.1594	2.22507
JR200	127	GYR	JR200_127_GYR_6	5.49884	0.740271	3.13717	0.246413	0.0382	-1.41794	-56.765	-42.1594	2.15821
JR200	127	KRA	JR200_127_KRA_51	2.32277	0.366007	3.13717	0.246413	0.0155556	-1.80811	-56.765	-42.1594	2.17412
JR200	127	KRA	JR200_127_KRA_53	0.769778	-0.113635	3.13717	0.246413	0.025	-1.60206	-56.765	-42.1594	1.48843
JR200	128	PRM	JR200_128_PRM_5	1.35408	0.131645	3.11979	0.254855	0.004	-2.39794	-56.7682	-42.1673	2.52959
JR200	128	PRM	JR200_128_PRM_6	1.52276	0.18263	3.11979	0.254855	0.00385714	-2.41373	-56.7682	-42.1673	2.59636
JR200	128	PRM	JR200_128_PRM_8	1.43681	0.157398	3.11979	0.254855	0.000311688	-3.50628	-56.7682	-42.1673	3.66368
JR200	141	ELN	JR200_141_ELN_19	0.648449	-0.188124	4.39654	0.191463	0.00166667	-2.77815	-55.2776	-41.3383	2.59003
JR200	141	ELN	JR200_141_ELN_22	0.381035	-0.419035	4.39654	0.191463	0.0015	-2.82391	-55.2776	-41.3383	2.40487
JR200	141	GYN	JR200_141_GYN_23	14.0103	1.14645	4.39654	0.191463	0.000977528	-3.00987	-55.2776	-41.3383	4.15632
JR200	141	GYN	JR200_141_GYN_5	0.274027	-0.562206	4.39654	0.191463	0.001	-3	-55.2776	-41.3383	2.43779
JR200	141	GYR	JR200_141_GYR_13	12.4382	1.09476	4.39654	0.191463	0.00866667	-2.06215	-55.2776	-41.3383	3.15691
JR200	141	GYR	JR200_141_GYR_14	0.40775	-0.389606	4.39654	0.191463	0.00113333	-2.94564	-55.2776	-41.3383	2.55604
JR200	141	GYR	JR200_141_GYR_15	0.552479	-0.257684	4.39654	0.191463	0.0005	-3.30103	-55.2776	-41.3383	3.04335
JR200	141	GYR	JR200_141_GYR_16	1.25666	0.0992182	4.39654	0.191463	0.0834	-1.07883	-55.2776	-41.3383	1.17805
JR200	141	GYR	JR200_141_GYR_17	1.12223	0.050081	4.39654	0.191463	0.0006	-3.22185	-55.2776	-41.3383	3.27193
JR200	141	GYR	JR200_141_GYR_18	2.19548	0.34153	4.39654	0.191463	0.00114286	-2.94201	-55.2776	-41.3383	3.28354
JR200	142	ELN	JR200_142_ELN_10	4.64104	0.666615	4.39654	0.192301	0.003	-2.52288	-55.2758	-41.3322	3.18949
JR200	142	ELN	JR200_142_ELN_46	1.25956	0.100219	4.39654	0.192301	0.003	-2.52288	-55.2758	-41.3322	2.6231
JR200	142	ELN	JR200_142_ELN_47	1.83799	0.264343	4.39654	0.192301	0.000869565	-3.0607	-55.2758	-41.3322	3.32504
JR200	142	GYR	JR200_142_GYR_1	4.43662	0.647053	4.39654	0.192301	0.00140909	-2.85106	-55.2758	-41.3322	3.49811
JR200	142	GYR	JR200_142_GYR_2	2.09514	0.321212	4.39654	0.192301	0.015	-1.82391	-55.2758	-41.3322	2.14512
JR200	142	GYR	JR200_142_GYR_43	9.4198	0.974041	4.39654	0.192301	0.05875	-1.23099	-55.2758	-41.3322	2.20503
JR200	142	KRA	JR200_142_KRA_19	2.93538	0.467664	4.39654	0.192301	0.018	-1.74473	-55.2758	-41.3322	2.21239
JR200	142	KRA	JR200_142_KRA_20	1.28828	0.110009	4.39654	0.192301	0.055	-1.25964	-55.2758	-41.3322	1.36965
JR200	142	KRA	JR200_142_KRA_21	1.07287	0.030547	4.39654	0.192301	0.059	-1.22915	-55.2758	-41.3322	1.25969
JR200	17	ELN	JR200_17_ELN_26	1.52985	0.184649	0.888937	0.625517	0.000714286	-3.14613	-60.4977	-48.2024	3.33078
JR200	17	ELN	JR200_17_ELN_28	3.01765	0.479668	0.888937	0.625517	0.219	-0.659556	-60.4977	-48.2024	1.13922
JR200	17	ELN	JR200_17_ELN_29	2.31255	0.364091	0.888937	0.625517	0.003	-2.52288	-60.4977	-48.2024	2.88697
JR200	17	ELN	JR200_17_ELN_30	9.20587	0.964065	0.888937	0.625517	0.001	-3	-60.4977	-48.2024	3.96407
JR200	17	ELN	JR200_17_ELN_32	4.64104	0.666615	0.888937	0.625517	0.001	-3	-60.4977	-48.2024	3.66662
JR200	17	ELN	JR200_17_ELN_34	3.50555	0.544756	0.888937	0.625517	0.02375	-1.62434	-60.4977	-48.2024	2.16909
JR200	17	ELN	JR200_17_ELN_35	3.85965	0.586548	0.888937	0.625517	0.002	-2.69897	-60.4977	-48.2024	3.28552
JR200	17	ELN	JR200_17_ELN_36	2.57903	0.411456	0.888937	0.625517	0.00075	-3.12494	-60.4977	-48.2024	3.53639
JR200	17	ELN	JR200_17_ELN_38	2.31255	0.364091	0.888937	0.625517	0.001	-3	-60.4977	-48.2024	3.36409
JR200	17	ELN	JR200_17_ELN_39	7.34579	0.866038	0.888937	0.625517	0.001	-3	-60.4977	-48.2024	3.86604
JR200	17	ELN	JR200_17_ELN_40	3.17466	0.501697	0.888937	0.625517	0.002	-2.69897	-60.4977	-48.2024	3.20067
JR200	17	ELN	JR200_17_ELN_41	2.71994	0.434559	0.888937	0.625517	0.0015	-2.82391	-60.4977	-48.2024	3.25847
JR200	17	ELN	JR200_17_ELN_42	1.83799	0.264343	0.888937	0.625517	0.026	-1.58503	-60.4977	-48.2024	1.84937
JR200	17	ELN	JR200_17_ELN_43	3.85965	0.586548	0.888937	0.625517	0.0009	-3.04576	-60.4977	-48.2024	3.63231
JR200	17	GYR	JR200_17_GYR_2	12.1104	1.08316	0.888937	0.625517	0.0285	-1.54516	-60.4977	-48.2024	2.62832
JR200	17	GYR	JR200_17_GYR_23	6.29542	0.799025	0.888937	0.625517	0.001	-3	-60.4977	-48.2024	3.79902
JR200	17	GYR	JR200_17_GYR_24	6.29542	0.799025	0.888937	0.625517	0.002	-2.69897	-60.4977	-48.2024	3.49799
JR200	17	GYR	JR200_17_GYR_31	2.62953	0.419879	0.888937	0.625517	0.001	-3	-60.4977	-48.2024	3.41988
JR200	17	GYR	JR200_17_GYR_37	15.2799	1.18412	0.888937	0.625517	0.052	-1.284	-60.4977	-48.2024	2.46812
JR200	17	GYR	JR200_17_GYR_40	11.1624	1.04776	0.888937	0.625517	0.0005	-3.30103	-60.4977	-48.2024	4.34879
JR200	185	ELN	JR200_185_ELN_37	2.86611	0.457293	5.15198	0.202101	0.001	-3	-52.8078	-40.0089	3.45729
JR200	185	ELN	JR200_185_ELN_38	1.62822	0.211714	5.15198	0.202101	0.003	-2.52288	-52.8078	-40.0089	2.73459
JR200	185	ELN	JR200_185_ELN_39	4.23785	0.627145	5.15198	0.202101	0.001	-3	-52.8078	-40.0089	3.62715
JR200	185	ELN	JR200_185_ELN_40	0.95329	-0.020775	5.15198	0.202101	0.002	-2.69897	-52.8078	-40.0089	2.67819
JR200	185	ELN	JR200_185_ELN_41	1.52985	0.184649	5.15198	0.202101	0.003	-2.52288	-52.8078	-40.0089	2.70753
JR200	185	ELN	JR200_185_ELN_42	2.18677	0.339802	5.15198	0.202101	0.00355556	-2.44909	-52.8078	-40.0089	2.78889
JR200	185	ELN	JR200_185_ELN_43	2.18677	0.339802	5.15198	0.202101	0.003	-2.52288	-52.8078	-40.0089	2.86268
JR200	185	ELN	JR200_185_ELN_44	2.44326	0.387971	5.15198	0.202101	0.0085	-2.07058	-52.8078	-40.0089	2.45855
JR200	185	ELN	JR200_185_ELN_45	2.06582	0.315092	5.15198	0.202101	0.003	-2.52288	-52.8078	-40.0089	2.83797
JR200	185	ELN	JR200_185_ELN_46	2.57903	0.411456	5.15198	0.202101	0.003	-2.52288	-52.8078	-40.0089	2.93433
JR200	185	ELN	JR200_185_ELN_47	6.26204	0.796716	5.15198	0.202101	0.005	-2.30103	-52.8078	-40.0089	3.09775
JR200	185	KRA	JR200_185_KRA_1	1.07287	0.030547	5.15198	0.202101	0.002	-2.69897	-52.8078	-40.0089	2.72952
JR200	185	KRA	JR200_185_KRA_10	1.70843	0.232597	5.15198	0.202101	0.023	-1.63827	-52.8078	-40.0089	1.87087
JR200	185	KRA	JR200_185_KRA_11	1.70843	0.232597	5.15198	0.202101	0.017	-1.76955	-52.8078	-40.0089	2.00215
JR200	185	KRA	JR200_185_KRA_12	1.44687	0.160428	5.15198	0.202101	0.014	-1.85387	-52.8078	-40.0089	2.0143
JR200	185	KRA	JR200_185_KRA_14	1.44687	0.160428	5.15198	0.202101	0.24	-0.619789	-52.8078	-40.0089	0.780217
JR200	185	KRA	JR200_185_KRA_16	1.00682	0.00295162	5.15198	0.202101	0.004	-2.39794	-52.8078	-40.0089	2.40089
JR200	185	KRA	JR200_185_KRA_20	0.717007	-0.144477	5.15198	0.202101	0.013	-1.88606	-52.8078	-40.0089	1.74158
JR200	185	KRA	JR200_185_KRA_22	0.769778	-0.113635	5.15198	0.202101	0.014	-1.85387	-52.8078	-40.0089	1.74024
JR200	185	KRA	JR200_185_KRA_5	0.882987	-0.0540456	5.15198	0.202101	0.00608333	-2.21586	-52.8078	-40.0089	2.16181
JR200	185	KRA	JR200_185_KRA_6	0.769778	-0.113635	5.15198	0.202101	0.00414286	-2.3827	-52.8078	-40.0089	2.26907
JR200	185	KRA	JR200_185_KRA_7	0.943545	-0.0252372	5.15198	0.202101	0.0045	-2.34679	-52.8078	-40.0089	2.32155
JR200	185	KRA	JR200_185_KRA_8	1.00682	0.00295162	5.15198	0.202101	0.079	-1.10237	-52.8078	-40.0089	1.10532
JR200	185	KRA	JR200_185_KRA_9	2.32277	0.366007	5.15198	0.202101	0.00375862	-2.42497	-52.8078	-40.0089	2.79098
JR200	225	ELC	JR200_225_ELC_32	7.66316	0.884408	7.54849	0.20774	0.00566667	-2.24667	-50.0558	-33.9971	3.13108
JR200	225	ELN	JR200_225_ELN_1	0.760673	-0.118802	7.54849	0.20774	0.006	-2.22185	-50.0558	-33.9971	2.10305
JR200	225	ELN	JR200_225_ELN_23	1.09903	0.0410097	7.54849	0.20774	0.165	-0.782516	-50.0558	-33.9971	0.823526
JR200	225	ELN	JR200_225_ELN_3	7.06354	0.849022	7.54849	0.20774	0.171	-0.767004	-50.0558	-33.9971	1.61603
JR200	225	GYR	JR200_225_GYR_5	12.4382	1.09476	7.54849	0.20774	0.005	-2.30103	-50.0558	-33.9971	3.39579
JR200	225	GYR	JR200_225_GYR_6	3.81181	0.581131	7.54849	0.20774	0.012	-1.92082	-50.0558	-33.9971	2.50195
JR200	225	GYR	JR200_225_GYR_7	3.81181	0.581131	7.54849	0.20774	0.04025	-1.39523	-50.0558	-33.9971	1.97637
JR200	225	KRA	JR200_225_KRA_43	2.55635	0.40762	7.54849	0.20774	0.004	-2.39794	-50.0558	-33.9971	2.80556
JR200	225	KRA	JR200_225_KRA_45	0.717007	-0.144477	7.54849	0.20774	0.009	-2.04576	-50.0558	-33.9971	1.90128
JR200	226	ELN	JR200_226_ELN_13	7.06354	0.849022	7.50166	0.210189	0.002	-2.69897	-50.0499	-33.7897	3.54799
JR200	226	GYF	JR200_226_GYF_10	2.74023	0.437787	7.50166	0.210189	0.001125	-2.94885	-50.0499	-33.7897	3.38663
JR200	226	GYF	JR200_226_GYF_48	0.634444	-0.197607	7.50166	0.210189	0.000571429	-3.24304	-50.0499	-33.7897	3.04543
JR200	226	GYF	JR200_226_GYF_49	0.7932	-0.100618	7.50166	0.210189	0.001625	-2.78915	-50.0499	-33.7897	2.68853
JR200	226	GYF	JR200_226_GYF_50	0.737548	-0.13221	7.50166	0.210189	0.0018	-2.74473	-50.0499	-33.7897	2.61252
JR200	226	GYF	JR200_226_GYF_51	0.851687	-0.0697199	7.50166	0.210189	0.0012	-2.92082	-50.0499	-33.7897	2.8511
JR200	226	GYF	JR200_226_GYF_52	0.737548	-0.13221	7.50166	0.210189	0.00119048	-2.92428	-50.0499	-33.7897	2.79207
JR200	226	GYF	JR200_226_GYF_54	3.96847	0.598624	7.50166	0.210189	0.002	-2.69897	-50.0499	-33.7897	3.29759
JR200	226	GYF	JR200_226_GYF_9	3.63167	0.560106	7.50166	0.210189	0.025	-1.60206	-50.0499	-33.7897	2.16217
JR200	226	GYR	JR200_226_GYR_1	7.16687	0.85533	7.50166	0.210189	0.007	-2.1549	-50.0499	-33.7897	3.01023
JR200	226	GYR	JR200_226_GYR_10	0.441166	-0.355398	7.50166	0.210189	0.001	-3	-50.0499	-33.7897	2.6446
JR200	226	GYR	JR200_226_GYR_12	0.636417	-0.196258	7.50166	0.210189	0.0025	-2.60206	-50.0499	-33.7897	2.4058
JR200	226	GYR	JR200_226_GYR_13	0.939405	-0.0271473	7.50166	0.210189	0.00466667	-2.33099	-50.0499	-33.7897	2.30385
JR200	226	GYR	JR200_226_GYR_15	0.552479	-0.257684	7.50166	0.210189	0.004	-2.39794	-50.0499	-33.7897	2.14026
JR200	226	GYR	JR200_226_GYR_17	3.52309	0.546923	7.50166	0.210189	0.005	-2.30103	-50.0499	-33.7897	2.84795
JR200	226	GYR	JR200_226_GYR_18	1.47818	0.169728	7.50166	0.210189	0.003	-2.52288	-50.0499	-33.7897	2.69261
JR200	226	GYR	JR200_226_GYR_19	0.441166	-0.355398	7.50166	0.210189	0.006	-2.22185	-50.0499	-33.7897	1.86645
JR200	226	GYR	JR200_226_GYR_2	1.47818	0.169728	7.50166	0.210189	0.002	-2.69897	-50.0499	-33.7897	2.8687
JR200	226	GYR	JR200_226_GYR_20	0.82947	-0.0811995	7.50166	0.210189	0.00233333	-2.63202	-50.0499	-33.7897	2.55082
JR200	226	GYR	JR200_226_GYR_22	0.72861	-0.137505	7.50166	0.210189	0.0005	-3.30103	-50.0499	-33.7897	3.16353
JR200	226	GYR	JR200_226_GYR_23	0.593441	-0.226622	7.50166	0.210189	0.00433333	-2.36318	-50.0499	-33.7897	2.13656
JR200	226	GYR	JR200_226_GYR_24	0.939405	-0.0271473	7.50166	0.210189	0.00183333	-2.73676	-50.0499	-33.7897	2.70961
JR200	226	GYR	JR200_226_GYR_26	0.82947	-0.0811995	7.50166	0.210189	0.003	-2.52288	-50.0499	-33.7897	2.44168
JR200	226	GYR	JR200_226_GYR_27	0.72861	-0.137505	7.50166	0.210189	0.0015	-2.82391	-50.0499	-33.7897	2.6864
JR200	226	GYR	JR200_226_GYR_29	2.74648	0.438776	7.50166	0.210189	0.00175	-2.75696	-50.0499	-33.7897	3.19574
JR200	226	GYR	JR200_226_GYR_3	0.82947	-0.0811995	7.50166	0.210189	0.0085	-2.07058	-50.0499	-33.7897	1.98938
JR200	226	GYR	JR200_226_GYR_31	0.777931	-0.109059	7.50166	0.210189	0.00183333	-2.73676	-50.0499	-33.7897	2.6277
JR200	226	GYR	JR200_226_GYR_32	0.552479	-0.257684	7.50166	0.210189	0.001	-3	-50.0499	-33.7897	2.74232
JR200	226	GYR	JR200_226_GYR_4	2.8669	0.457412	7.50166	0.210189	0.01	-2	-50.0499	-33.7897	2.45741
JR200	226	GYR	JR200_226_GYR_5	1.55753	0.192436	7.50166	0.210189	0.00333333	-2.47712	-50.0499	-33.7897	2.66956
JR200	226	GYR	JR200_226_GYR_6	1.05883	0.0248255	7.50166	0.210189	0.006	-2.22185	-50.0499	-33.7897	2.24667
JR200	226	GYR	JR200_226_GYR_7	0.51348	-0.289477	7.50166	0.210189	0.008	-2.09691	-50.0499	-33.7897	1.80743
JR200	226	GYR	JR200_226_GYR_8	0.939405	-0.0271473	7.50166	0.210189	0.0035	-2.45593	-50.0499	-33.7897	2.42878
JR200	226	GYR	JR200_226_GYR_9	0.593441	-0.226622	7.50166	0.210189	0.004	-2.39794	-50.0499	-33.7897	2.17132
JR200	226	PRM	JR200_226_PRM_39	1.52276	0.18263	7.50166	0.210189	0.004	-2.39794	-50.0499	-33.7897	2.58057
JR200	226	PRM	JR200_226_PRM_40	1.52276	0.18263	7.50166	0.210189	0.003	-2.52288	-50.0499	-33.7897	2.70551
JR200	226	PRM	JR200_226_PRM_42	0.691622	-0.160131	7.50166	0.210189	0.009	-2.04576	-50.0499	-33.7897	1.88563
JR200	226	PRM	JR200_226_PRM_43	0.640562	-0.193439	7.50166	0.210189	0.005	-2.30103	-50.0499	-33.7897	2.10759
JR200	226	PRM	JR200_226_PRM_45	0.745266	-0.127689	7.50166	0.210189	0.004	-2.39794	-50.0499	-33.7897	2.27025
JR200	226	PRM	JR200_226_PRM_46	0.640562	-0.193439	7.50166	0.210189	0.006	-2.22185	-50.0499	-33.7897	2.02841
JR200	226	PRM	JR200_226_PRM_47	1.27453	0.10535	7.50166	0.210189	0.00125	-2.90309	-50.0499	-33.7897	3.00844
JR200	226	PRM	JR200_226_PRM_56	2.21963	0.34628	7.50166	0.210189	0.0075	-2.12494	-50.0499	-33.7897	2.47122
JR200	226	PRM	JR200_226_PRM_58	0.640562	-0.193439	7.50166	0.210189	0.0012	-2.92082	-50.0499	-33.7897	2.72738
JR200	227	GYR	JR200_227_GYR_10	0.636417	-0.196258	7.52964	0.211111	0.003	-2.52288	-50.0493	-33.671	2.32662
JR200	227	GYR	JR200_227_GYR_11	1.12223	0.050081	7.52964	0.211111	0.001	-3	-50.0493	-33.671	3.05008
JR200	227	GYR	JR200_227_GYR_7	8.36688	0.922564	7.52964	0.211111	0.004	-2.39794	-50.0493	-33.671	3.3205
JR200	227	GYR	JR200_227_GYR_8	12.7719	1.10626	7.52964	0.211111	0.00325	-2.48812	-50.0493	-33.671	3.59437
JR200	227	GYR	JR200_227_GYR_9	3.96201	0.597915	7.52964	0.211111	0.173	-0.761954	-50.0493	-33.671	1.35987
JR200	235	GYF	JR200_235_GYF_42	3.47092	0.540445	5.41044	0.171848	0.0008	-3.09691	-50.6015	-33.8561	3.63735
JR200	235	GYF	JR200_235_GYF_43	4.51326	0.65449	5.41044	0.171848	0.00175	-2.75696	-50.6015	-33.8561	3.41145
JR200	235	GYF	JR200_235_GYF_44	4.1447	0.617493	5.41044	0.171848	0.0015	-2.82391	-50.6015	-33.8561	3.4414
JR200	235	GYF	JR200_235_GYF_45	3.16429	0.500277	5.41044	0.171848	0.00777778	-2.10914	-50.6015	-33.8561	2.60942
JR200	235	GYF	JR200_235_GYF_46	2.87692	0.458927	5.41044	0.171848	0.001	-3	-50.6015	-33.8561	3.45893
JR200	235	GYF	JR200_235_GYF_59	5.10765	0.708221	5.41044	0.171848	0.0011	-2.95861	-50.6015	-33.8561	3.66683
JR200	235	GYF	JR200_235_GYF_60	4.32627	0.636113	5.41044	0.171848	0.00266667	-2.57403	-50.6015	-33.8561	3.21014
JR200	235	GYF	JR200_235_GYF_61	3.16429	0.500277	5.41044	0.171848	0.00106667	-2.97197	-50.6015	-33.8561	3.47225
JR200	235	GYF	JR200_235_GYF_62	2.6081	0.416324	5.41044	0.171848	0.00158333	-2.80043	-50.6015	-33.8561	3.21675
JR200	235	GYN	JR200_235_GYN_41	19.3998	1.2878	5.41044	0.171848	0.0224545	-1.6487	-50.6015	-33.8561	2.93649
JR200	235	GYR	JR200_235_GYR_47	6.9418	0.841472	5.41044	0.171848	0.00225	-2.64782	-50.6015	-33.8561	3.48929
JR200	235	GYR	JR200_235_GYR_48	2.51602	0.400713	5.41044	0.171848	0.0042	-2.37675	-50.6015	-33.8561	2.77746
JR200	235	GYR	JR200_235_GYR_49	12.4382	1.09476	5.41044	0.171848	0.00625	-2.20412	-50.6015	-33.8561	3.29888
JR200	235	GYR	JR200_235_GYR_50	2.8669	0.457412	5.41044	0.171848	0.00144444	-2.8403	-50.6015	-33.8561	3.29771
JR200	235	GYR	JR200_235_GYR_51	1.3278	0.123133	5.41044	0.171848	0.001	-3	-50.6015	-33.8561	3.12313
JR200	235	GYR	JR200_235_GYR_52	7.63178	0.882626	5.41044	0.171848	0.004	-2.39794	-50.6015	-33.8561	3.28057
JR200	235	GYR	JR200_235_GYR_53	9.4198	0.974041	5.41044	0.171848	0.00133333	-2.87506	-50.6015	-33.8561	3.8491
JR200	235	GYR	JR200_235_GYR_54	11.1624	1.04776	5.41044	0.171848	0.042	-1.37675	-50.6015	-33.8561	2.42451
JR200	235	GYR	JR200_235_GYR_55	11.4726	1.05966	5.41044	0.171848	0.067	-1.17393	-50.6015	-33.8561	2.23359
JR200	235	GYR	JR200_235_GYR_56	9.69639	0.98661	5.41044	0.171848	0.002	-2.69897	-50.6015	-33.8561	3.68558
JR200	235	GYR	JR200_235_GYR_57	7.63178	0.882626	5.41044	0.171848	0.0005	-3.30103	-50.6015	-33.8561	4.18366
JR200	235	GYR	JR200_235_GYR_58	7.63178	0.882626	5.41044	0.171848	0.0015	-2.82391	-50.6015	-33.8561	3.70653
JR200	236	ELN	JR200_236_ELN_78	7.63577	0.882853	5.30189	0.170996	0.003	-2.52288	-50.6009	-33.8357	3.40573
JR200	236	ELN	JR200_236_ELN_79	0.121922	-0.913917	5.30189	0.170996	0.0195	-1.70997	-50.6009	-33.8357	0.796048
JR200	236	ELN	JR200_236_ELN_80	1.62822	0.211714	5.30189	0.170996	0.012	-1.92082	-50.6009	-33.8357	2.13253
JR200	236	ELN	JR200_236_ELN_81	10.2483	1.01065	5.30189	0.170996	0.0025	-2.60206	-50.6009	-33.8357	3.61271
JR200	236	ELN	JR200_236_ELN_82	7.06354	0.849022	5.30189	0.170996	0.00922222	-2.03516	-50.6009	-33.8357	2.88419
JR200	236	ELN	JR200_236_ELN_83	9.20587	0.964065	5.30189	0.170996	0.088	-1.05552	-50.6009	-33.8357	2.01958
JR200	236	ELN	JR200_236_ELN_84	7.93361	0.899471	5.30189	0.170996	0.025	-1.60206	-50.6009	-33.8357	2.50153
JR200	236	ELN	JR200_236_ELN_85	13.4246	1.1279	5.30189	0.170996	0.054	-1.26761	-50.6009	-33.8357	2.39551
JR200	236	ELN	JR200_236_ELN_86	2.44326	0.387971	5.30189	0.170996	0.031	-1.50864	-50.6009	-33.8357	1.89661
JR200	236	ELN	JR200_236_ELN_88	11.3701	1.05576	5.30189	0.170996	0.0332857	-1.47774	-50.6009	-33.8357	2.53351
JR200	236	ELN	JR200_236_ELN_89	10.6133	1.02585	5.30189	0.170996	0.0144	-1.84164	-50.6009	-33.8357	2.86749
JR200	236	ELN	JR200_236_ELN_90	7.93361	0.899471	5.30189	0.170996	0.009	-2.04576	-50.6009	-33.8357	2.94523
JR200	236	ELN	JR200_236_ELN_91	3.67964	0.565805	5.30189	0.170996	0.0085	-2.07058	-50.6009	-33.8357	2.63639
JR200	237	ELC	JR200_237_ELC_19	6.39985	0.806169	5.30189	0.173972	0.24	-0.619789	-50.5953	-33.8473	1.42596
JR200	237	ELC	JR200_237_ELC_20	6.88732	0.838051	5.30189	0.173972	0.005	-2.30103	-50.5953	-33.8473	3.13908
JR200	237	ELC	JR200_237_ELC_21	6.64065	0.822211	5.30189	0.173972	0.002	-2.69897	-50.5953	-33.8473	3.52118
JR200	237	ELC	JR200_237_ELC_22	7.93394	0.899489	5.30189	0.173972	0.017	-1.76955	-50.5953	-33.8473	2.66904
JR200	237	ELC	JR200_237_ELC_23	6.88732	0.838051	5.30189	0.173972	0.004	-2.39794	-50.5953	-33.8473	3.23599
JR200	237	ELC	JR200_237_ELC_24	6.64065	0.822211	5.30189	0.173972	0.022	-1.65758	-50.5953	-33.8473	2.47979
JR200	237	ELC	JR200_237_ELC_25	5.93554	0.77346	5.30189	0.173972	0.048	-1.31876	-50.5953	-33.8473	2.09222
JR200	237	ELC	JR200_237_ELC_26	5.93554	0.77346	5.30189	0.173972	0.019	-1.72125	-50.5953	-33.8473	2.49471
JR200	237	ELC	JR200_237_ELC_27	7.66316	0.884408	5.30189	0.173972	0.057	-1.24413	-50.5953	-33.8473	2.12853
JR200	237	ELC	JR200_237_ELC_28	5.71191	0.756781	5.30189	0.173972	0.101	-0.995679	-50.5953	-33.8473	1.75246
JR200	237	GYF	JR200_237_GYF_30	2.35717	0.37239	5.30189	0.173972	0.005	-2.30103	-50.5953	-33.8473	2.67342
JR200	237	GYF	JR200_237_GYF_31	3.16429	0.500277	5.30189	0.173972	0.00145455	-2.83727	-50.5953	-33.8473	3.33755
JR200	237	GYF	JR200_237_GYF_32	2.35717	0.37239	5.30189	0.173972	0.012	-1.92082	-50.5953	-33.8473	2.29321
JR200	237	GYF	JR200_237_GYF_33	3.63167	0.560106	5.30189	0.173972	0.0134286	-1.87197	-50.5953	-33.8473	2.43208
JR200	237	GYF	JR200_237_GYF_34	2.74023	0.437787	5.30189	0.173972	0.00233333	-2.63202	-50.5953	-33.8473	3.06981
JR200	237	GYF	JR200_237_GYF_35	2.74023	0.437787	5.30189	0.173972	0.00333333	-2.47712	-50.5953	-33.8473	2.91491
JR200	237	GYF	JR200_237_GYF_36	2.87692	0.458927	5.30189	0.173972	0.011	-1.95861	-50.5953	-33.8473	2.41753
JR200	237	GYF	JR200_237_GYF_37	2.35717	0.37239	5.30189	0.173972	0.00375	-2.42597	-50.5953	-33.8473	2.79836
JR200	237	GYF	JR200_237_GYF_38	2.35717	0.37239	5.30189	0.173972	0.00285714	-2.54407	-50.5953	-33.8473	2.91646
JR200	237	GYF	JR200_237_GYF_39	2.23819	0.349897	5.30189	0.173972	0.00233333	-2.63202	-50.5953	-33.8473	2.98192
JR200	237	PRM	JR200_237_PRM_40	0.745266	-0.127689	5.30189	0.173972	0.001375	-2.8617	-50.5953	-33.8473	2.73401
JR200	42	ELN	JR200_42_ELN_17	1.94959	0.289944	1.40004	0.361993	0.00052381	-3.28083	-60.1916	-44.3092	3.57077
JR200	42	ELN	JR200_42_ELN_18	3.17466	0.501697	1.40004	0.361993	0.001	-3	-60.1916	-44.3092	3.5017
JR200	42	ELN	JR200_42_ELN_19	4.23785	0.627145	1.40004	0.361993	0.001	-3	-60.1916	-44.3092	3.62715
JR200	42	ELN	JR200_42_ELN_20	6.26204	0.796716	1.40004	0.361993	0.0008	-3.09691	-60.1916	-44.3092	3.89363
JR200	42	ELN	JR200_42_ELN_21	3.01765	0.479668	1.40004	0.361993	0.005	-2.30103	-60.1916	-44.3092	2.7807
JR200	42	ELN	JR200_42_ELN_22	1.02436	0.0104531	1.40004	0.361993	0.000888889	-3.05115	-60.1916	-44.3092	3.06161
JR200	42	ELN	JR200_42_ELN_23	3.33726	0.52339	1.40004	0.361993	0.001	-3	-60.1916	-44.3092	3.52339
JR200	42	ELN	JR200_42_ELN_25	1.43569	0.15706	1.40004	0.361993	0.001	-3	-60.1916	-44.3092	3.15706
JR200	42	ELN	JR200_42_ELN_26	1.43569	0.15706	1.40004	0.361993	0.000714286	-3.14613	-60.1916	-44.3092	3.30319
JR200	42	ELN	JR200_42_ELN_27	1.1774	0.0709228	1.40004	0.361993	0.001	-3	-60.1916	-44.3092	3.07092
JR200	42	ELN	JR200_42_ELN_28	6.78891	0.8318	1.40004	0.361993	0.001	-3	-60.1916	-44.3092	3.8318
JR200	42	ELN	JR200_42_ELN_29	1.09903	0.0410097	1.40004	0.361993	0.000625	-3.20412	-60.1916	-44.3092	3.24513
JR200	42	ELN	JR200_42_ELN_30	3.50555	0.544756	1.40004	0.361993	0.004	-2.39794	-60.1916	-44.3092	2.9427
JR200	42	ELN	JR200_42_ELN_32	1.34562	0.128924	1.40004	0.361993	0.001	-3	-60.1916	-44.3092	3.12892
JR200	42	ELN	JR200_42_ELN_33	2.31255	0.364091	1.40004	0.361993	0.001	-3	-60.1916	-44.3092	3.36409
JR200	42	ELN	JR200_42_ELN_35	6.26204	0.796716	1.40004	0.361993	0.000603175	-3.21956	-60.1916	-44.3092	4.01627
JR200	42	ELN	JR200_42_ELN_37	4.64104	0.666615	1.40004	0.361993	0.001	-3	-60.1916	-44.3092	3.66662
JR200	42	ELN	JR200_42_ELN_38	1.7309	0.238272	1.40004	0.361993	0.000721212	-3.14194	-60.1916	-44.3092	3.38021
JR200	42	ELN	JR200_42_ELN_40	2.44326	0.387971	1.40004	0.361993	0.037	-1.4318	-60.1916	-44.3092	1.81977
JR200	42	ELN	JR200_42_ELN_42	5.07012	0.705018	1.40004	0.361993	0.008	-2.09691	-60.1916	-44.3092	2.80193
JR200	42	ELN	JR200_42_ELN_43	1.43569	0.15706	1.40004	0.361993	0.003	-2.52288	-60.1916	-44.3092	2.67994
JR200	42	ELN	JR200_42_ELN_44	1.83799	0.264343	1.40004	0.361993	0.007	-2.1549	-60.1916	-44.3092	2.41924
JR200	42	ELN	JR200_42_ELN_66	2.86611	0.457293	1.40004	0.361993	0.002	-2.69897	-60.1916	-44.3092	3.15626
JR200	42	ELN	JR200_42_ELN_67	11.7621	1.07049	1.40004	0.361993	0.472	-0.326058	-60.1916	-44.3092	1.39654
JR200	42	ELN	JR200_42_ELN_69	2.86611	0.457293	1.40004	0.361993	0.002	-2.69897	-60.1916	-44.3092	3.15626
JR200	42	ELN	JR200_42_ELN_71	3.85965	0.586548	1.40004	0.361993	0.001	-3	-60.1916	-44.3092	3.58655
JR200	42	ELN	JR200_42_ELN_72	2.86611	0.457293	1.40004	0.361993	0.001	-3	-60.1916	-44.3092	3.45729
JR200	42	ELN	JR200_42_ELN_76	1.1774	0.0709228	1.40004	0.361993	0.000607143	-3.21671	-60.1916	-44.3092	3.28763
JR200	42	ELN	JR200_42_ELN_78	4.04568	0.606991	1.40004	0.361993	0.001	-3	-60.1916	-44.3092	3.60699
JR200	42	GYR	JR200_42_GYR_22	5.69116	0.755201	1.40004	0.361993	0.001	-3	-60.1916	-44.3092	3.7552
JR200	42	GYR	JR200_42_GYR_23	5.49884	0.740271	1.40004	0.361993	0.002	-2.69897	-60.1916	-44.3092	3.43924
JR200	42	GYR	JR200_42_GYR_26	6.72157	0.82747	1.40004	0.361993	0.001	-3	-60.1916	-44.3092	3.82747
JR200	42	PRM	JR200_42_PRM_75	1.35408	0.131645	1.40004	0.361993	0.000925926	-3.03342	-60.1916	-44.3092	3.16507
JR200	42	PRM	JR200_42_PRM_76	0.986865	-0.00574204	1.40004	0.361993	0.007	-2.1549	-60.1916	-44.3092	2.14916
JR200	42	PRM	JR200_42_PRM_77	1.43681	0.157398	1.40004	0.361993	0.00117647	-2.92942	-60.1916	-44.3092	3.08682
JR200	42	PRM	JR200_42_PRM_78	1.27453	0.10535	1.40004	0.361993	0.000854167	-3.06846	-60.1916	-44.3092	3.17381
JR200	42	PRM	JR200_42_PRM_79	1.52276	0.18263	1.40004	0.361993	0.000653846	-3.18452	-60.1916	-44.3092	3.36715
JR200	42	PRM	JR200_42_PRM_80	1.05432	0.022971	1.40004	0.361993	0.0014	-2.85387	-60.1916	-44.3092	2.87684
JR200	42	PRM	JR200_42_PRM_81	1.52276	0.18263	1.40004	0.361993	0.00206667	-2.68473	-60.1916	-44.3092	2.86736
JR200	42	PRM	JR200_42_PRM_82	1.05432	0.022971	1.40004	0.361993	0.00152941	-2.81548	-60.1916	-44.3092	2.83845
JR200	55	ELN	JR200_55_ELN_1	5.52599	0.74241	1.84524	0.318561	0.084	-1.07572	-59.6659	-44.0538	1.81813
JR200	55	ELN	JR200_55_ELN_100	3.17466	0.501697	1.84524	0.318561	0.001	-3	-59.6659	-44.0538	3.5017
JR200	55	ELN	JR200_55_ELN_2	2.44326	0.387971	1.84524	0.318561	0.07	-1.1549	-59.6659	-44.0538	1.54287
JR200	55	ELN	JR200_55_ELN_4	4.85229	0.685946	1.84524	0.318561	0.003	-2.52288	-59.6659	-44.0538	3.20883
JR200	55	ELN	JR200_55_ELN_5	1.09903	0.0410097	1.84524	0.318561	0.00125	-2.90309	-59.6659	-44.0538	2.9441
JR200	55	ELN	JR200_55_ELN_6	7.34579	0.866038	1.84524	0.318561	0.002	-2.69897	-59.6659	-44.0538	3.56501
JR200	55	ELN	JR200_55_ELN_7	2.18677	0.339802	1.84524	0.318561	0.001	-3	-59.6659	-44.0538	3.3398
JR200	55	ELN	JR200_55_ELN_75	0.95329	-0.020775	1.84524	0.318561	0.003	-2.52288	-59.6659	-44.0538	2.5021
JR200	55	ELN	JR200_55_ELN_8	2.44326	0.387971	1.84524	0.318561	0.0008	-3.09691	-59.6659	-44.0538	3.48488
JR200	55	ELN	JR200_55_ELN_9	5.07012	0.705018	1.84524	0.318561	0.00173684	-2.76024	-59.6659	-44.0538	3.46526
JR200	55	ELN	JR200_55_ELN_91	4.43626	0.647017	1.84524	0.318561	0.000727273	-3.1383	-59.6659	-44.0538	3.78532
JR200	55	ELN	JR200_55_ELN_92	4.64104	0.666615	1.84524	0.318561	0.956	-0.0195421	-59.6659	-44.0538	0.686157
JR200	55	ELN	JR200_55_ELN_94	4.43626	0.647017	1.84524	0.318561	0.0005	-3.30103	-59.6659	-44.0538	3.94805
JR200	55	ELN	JR200_55_ELN_96	0.381035	-0.419035	1.84524	0.318561	0.006	-2.22185	-59.6659	-44.0538	1.80281
JR200	55	ELN	JR200_55_ELN_97	1.43569	0.15706	1.84524	0.318561	0.001	-3	-59.6659	-44.0538	3.15706
JR200	55	ELN	JR200_55_ELN_98	3.85965	0.586548	1.84524	0.318561	0.0025	-2.60206	-59.6659	-44.0538	3.18861
JR200	55	ELN	JR200_55_ELN_99	8.55333	0.932135	1.84524	0.318561	0.006	-2.22185	-59.6659	-44.0538	3.15398
JR200	81	ELC	JR200_81_ELC_15	6.64065	0.822211	2.58372	0.263361	0.0015	-2.82391	-58.0427	-43.0037	3.64612
JR200	81	ELC	JR200_81_ELC_16	7.13992	0.853693	2.58372	0.263361	0.00293548	-2.53232	-58.0427	-43.0037	3.38601
JR200	81	ELC	JR200_81_ELC_18	5.07431	0.705377	2.58372	0.263361	0.000666667	-3.17609	-58.0427	-43.0037	3.88147
JR200	81	ELC	JR200_81_ELC_19	6.39985	0.806169	2.58372	0.263361	0.02	-1.69897	-58.0427	-43.0037	2.50514
JR200	81	ELC	JR200_81_ELC_20	5.28136	0.722746	2.58372	0.263361	0.0113333	-1.94564	-58.0427	-43.0037	2.66839
JR200	81	ELC	JR200_81_ELC_21	5.71191	0.756781	2.58372	0.263361	0.063	-1.20066	-58.0427	-43.0037	1.95744
JR200	81	ELN	JR200_81_ELN_45	3.01765	0.479668	2.58372	0.263361	0.603	-0.219683	-58.0427	-43.0037	0.699351
JR200	81	ELN	JR200_81_ELN_49	1.43569	0.15706	2.58372	0.263361	0.001	-3	-58.0427	-43.0037	3.15706
JR200	81	ELN	JR200_81_ELN_51	2.06582	0.315092	2.58372	0.263361	0.315	-0.501689	-58.0427	-43.0037	0.816781
JR200	81	ELN	JR200_81_ELN_52	1.94959	0.289944	2.58372	0.263361	0.001	-3	-58.0427	-43.0037	3.28994
JR200	81	ELN	JR200_81_ELN_53	4.23785	0.627145	2.58372	0.263361	0.001	-3	-58.0427	-43.0037	3.62715
JR200	81	ELN	JR200_81_ELN_55	1.43569	0.15706	2.58372	0.263361	0.011	-1.95861	-58.0427	-43.0037	2.11567
JR200	81	ELN	JR200_81_ELN_56	2.06582	0.315092	2.58372	0.263361	0.000875	-3.05799	-58.0427	-43.0037	3.37308
JR200	81	ELN	JR200_81_ELN_57	0.95329	-0.020775	2.58372	0.263361	0.004	-2.39794	-58.0427	-43.0037	2.37716
JR200	81	ELN	JR200_81_ELN_58	1.7309	0.238272	2.58372	0.263361	0.001	-3	-58.0427	-43.0037	3.23827
JR200	81	GYN	JR200_81_GYN_22	15.2452	1.18313	2.58372	0.263361	0.0116667	-1.93305	-58.0427	-43.0037	3.11619
JR200	81	GYN	JR200_81_GYN_23	26.6977	1.42647	2.58372	0.263361	0.000928571	-3.03218	-58.0427	-43.0037	4.45866
JR200	81	KRA	JR200_81_KRA_1	1.53084	0.184929	2.58372	0.263361	0.001	-3	-58.0427	-43.0037	3.18493

## Sheet: Figure 3a
Cruise	location_group	species	Lat	Lon	zooplankton_mean_size_log10	zoo_sd_size_log10	fish_mean_size_log10	fish_sd_size_log10	pref_mean_size_log10	pref_sd_size_log10	sst_mean	fish_size_class
JR161	1	ELC	-57.6484	-50.5238	-4.38426	0.352834	-2.68082	0.413349	-2.38672	0.399768	-0.75958	0.725
JR161	1	ELC	-57.5307	-50.5053	-4.38426	0.352834	-2.45311	0.440165	-2.20098	0.315784	-0.75958	0.775
JR161	1	ELC	-57.6484	-50.5238	-4.38426	0.352834	-2.29542	0.25138	-2.18569	0.239331	-0.75958	0.825
JR161	1	ELC	-57.7662	-50.5423	-4.38426	0.352834	-3.06622	0.517872	-2.47614	0.516802	-0.75958	0.925
JR161	1	ELC	-57.7662	-50.5423	-4.38426	0.352834	-2.90504	0.32051	-2.68238	0.409068	-0.75958	0.975
JR177	12	ELC	-58.0169	-43.0228	-4.39135	0.277193	-2.65451	0.606051	-0.707332	0.57669	1.62978	0.775
JR177	12	ELC	-58.0169	-43.0228	-4.39135	0.277193	-2.15299	0.772022	-0.833817	0.326234	1.62978	0.825
JR177	13	ELC	-55.1757	-41.1998	-4.19326	0.492398	-2.52872	0.354416	-1.78053	0.652002	3.30549	0.775
JR200	24	ELC	-50.5953	-33.8473	-3.96887	0.539796	-2.6005	0.423649	-1.07263	0.791717	5.37778	0.825
JR161	6	ELC	-55.2456	-41.1518	-4.25678	0.53124	-2.50796	0.325046	-2.42189	0.183024	1.67262	0.625
JR161	6	ELC	-55.23	-41.3581	-4.25678	0.53124	-2.8672	0.388638	-2.66538	0.369954	1.67262	0.675
JR161	6	ELC	-55.23	-41.3581	-4.25678	0.53124	-2.75208	0.345562	-2.59918	0.336423	1.67262	0.725
JR161	6	ELC	-55.23	-41.3581	-4.25678	0.53124	-2.94685	0.684622	-2.31669	0.726355	1.67262	0.775
JR161	6	ELC	-55.23	-41.3581	-4.25678	0.53124	-2.68405	0.370316	-2.44345	0.448918	1.67262	0.825
JR161	6	ELC	-55.23	-41.3581	-4.25678	0.53124	-2.72765	0.45016	-2.47081	0.425406	1.67262	0.875
JR161	7	ELC	-53.0306	-40.5179	-4.08111	0.579726	-2.91836	0.526738	-2.4691	0.616491	1.45696	0.775
JR177	11	ELN	-59.6644	-43.9656	-4.27396	0.35218	-2.47724	0.846828	-1.54942	0.647131	1.05239	0.625
JR177	11	ELN	-59.6672	-43.9777	-4.27396	0.35218	-2.36592	0.839182	-0.847849	0.61574	1.05239	0.725
JR177	12	ELN	-58.02	-42.956	-4.39135	0.277193	-2.07991	0.721274	-1.49449	0.426522	1.62978	0.625
JR177	12	ELN	-58.0242	-42.9231	-4.39135	0.277193	-1.74306	0.817005	-1.25077	0.241072	1.62978	0.775
JR177	12	ELN	-58.0279	-42.8733	-4.39135	0.277193	-1.22527	0.682857	-0.574099	0.305526	1.62978	0.825
JR177	13	ELN	-55.1757	-41.1998	-4.19326	0.492398	-2.33345	0.739434	-1.56076	0.399711	3.30549	0.375
JR177	14	ELN	-52.8308	-40.1495	-4.32139	0.410798	-1.63844	0.625162	-1.37411	0.213973	3.65713	0.525
JR177	14	ELN	-52.8325	-40.11	-4.32139	0.410798	-1.86069	0.728549	-1.34748	0.330895	3.65713	0.625
JR177	14	ELN	-52.8276	-40.0826	-4.32139	0.410798	-1.37219	0.527421	-1.19606	0.136852	3.65713	0.725
JR177	14	ELN	-52.8276	-40.0826	-4.32139	0.410798	-2.07775	0.66494	-1.25728	0.473991	3.65713	1.025
JR177	15	ELN	-52.7327	-38.9599	-4.20008	0.478351	-2.40857	0.777611	-1.38806	0.362525	4.1728	0.975
JR161	2	ELN	-60.6429	-48.7277	-4.30198	0.395282	-2.12538	0.507256	-1.91691	0.331422	-1.8525	0.125
JR161	2	ELN	-60.5783	-48.8014	-4.30198	0.395282	-2.0987	0.890376	-1.29998	0.555415	-1.8525	0.975
JR200	22	ELN	-52.8078	-40.0089	-3.69815	0.668437	-2.6159	0.409403	-2.49735	0.368491	5.15198	0.325
JR161	3	ELN	-60.4664	-44.463	-4.26729	0.50358	-2.42843	0.61681	-2.04161	0.524699	-1.86961	0.775
JR161	3	ELN	-60.4759	-44.5418	-4.26729	0.50358	-3.37767	0.696067	-1.62672	1.13655	-1.86961	0.825
JR161	4	ELN	-59.5633	-44.2685	-4.30186	0.434127	-2.56985	0.249744	-2.49401	0.297339	-1.56028	0.075
JR161	4	ELN	-59.6148	-44.164	-4.30186	0.434127	-2.65634	0.478825	-2.32832	0.558625	-1.56028	0.175
JR161	4	ELN	-59.5633	-44.2685	-4.30186	0.434127	-2.72736	0.278528	-2.63554	0.274139	-1.56028	0.225
JR161	4	ELN	-59.6115	-44.1591	-4.30186	0.434127	-2.49633	0.541933	-2.18785	0.473942	-1.56028	0.375
JR161	4	ELN	-59.6115	-44.1591	-4.30186	0.434127	-2.77618	0.569811	-2.12587	0.732924	-1.56028	0.475
JR161	4	ELN	-59.6148	-44.164	-4.30186	0.434127	-2.67925	0.535318	-2.21863	0.638758	-1.56028	0.525
JR161	4	ELN	-59.6298	-44.126	-4.30186	0.434127	-2.26668	0.39294	-1.31699	0.854421	-1.56028	0.775
JR161	5	ELN	-57.3628	-42.6889	-4.32828	0.382257	-2.41654	0.555927	-1.8078	0.532997	-0.881328	0.875
JR177	14	GYF	-52.8606	-40.1786	-4.32139	0.410798	-3.13801	0.179191	-3.05152	0.259152	3.65713	0.275
JR177	14	GYF	-52.8606	-40.1786	-4.32139	0.410798	-3.08491	0.245968	-2.83084	0.513907	3.65713	0.325
JR177	14	GYF	-52.8606	-40.1786	-4.32139	0.410798	-2.91165	0.139929	-2.87698	0.151139	3.65713	0.475
JR177	14	GYF	-52.9021	-40.2233	-4.32139	0.410798	-2.82397	0.361982	-2.58943	0.372793	3.65713	0.525
JR177	15	GYF	-52.7587	-39.0386	-4.20008	0.478351	-2.85526	0.513722	-1.94643	0.649856	4.1728	0.225
JR177	15	GYF	-52.695	-38.9971	-4.20008	0.478351	-2.95292	0.329873	-2.10951	0.788158	4.1728	0.275
JR177	15	GYF	-52.7587	-39.0386	-4.20008	0.478351	-3.02908	0.228725	-2.88261	0.36881	4.1728	0.325
JR177	15	GYF	-52.7587	-39.0386	-4.20008	0.478351	-2.90273	0.17404	-2.84754	0.209593	4.1728	0.475
JR177	15	GYF	-52.695	-38.9971	-4.20008	0.478351	-3.23353	0.383003	-1.81386	1.05658	4.1728	0.575
JR177	15	GYF	-52.7587	-39.0386	-4.20008	0.478351	-3.03397	0.231774	-2.77769	0.527784	4.1728	0.675
JR177	15	GYF	-52.7587	-39.0386	-4.20008	0.478351	-3.00099	0.424039	-1.77967	0.794553	4.1728	0.725
JR200	23	GYF	-50.0499	-33.7897	-3.803	0.705	-3.00868	0.333601	-2.91328	0.388222	7.51205	-0.125
JR200	24	GYF	-50.5953	-33.8473	-3.96887	0.539796	-2.51976	0.465741	-2.23224	0.416218	5.37778	0.375
JR200	24	GYF	-50.5984	-33.8517	-3.96887	0.539796	-2.75839	0.282631	-2.64334	0.30699	5.37778	0.425
JR200	24	GYF	-50.5984	-33.8517	-3.96887	0.539796	-3.10332	0.374167	-2.38602	0.901449	5.37778	0.525
JR161	6	GYF	-55.2456	-41.1518	-4.25678	0.53124	-2.79578	0.278213	-2.64793	0.372193	1.67262	0.475
JR161	7	GYF	-52.9054	-40.4035	-4.08111	0.579726	-2.83614	0.460011	-2.44925	0.571331	1.45696	0.425
JR161	7	GYF	-52.9054	-40.4035	-4.08111	0.579726	-2.88436	0.354291	-2.65096	0.468786	1.45696	0.575
JR161	8	GYF	-50.1032	-38.1295	-4.14361	0.618466	-2.86254	0.1428	-2.84137	0.138882	3.55623	0.725
JR161	8	GYF	-50.049	-38.0554	-4.14361	0.618466	-3.06745	0.500471	-2.74002	0.57517	3.55623	0.875
JR177	13	GYN	-55.1757	-41.1998	-4.19326	0.492398	-2.76765	0.485807	-1.78996	0.693953	3.30549	1.375
JR177	15	GYN	-52.695	-38.9971	-4.20008	0.478351	-2.09468	0.721649	-1.46806	0.273986	4.1728	1.175
JR200	21	GYN	-55.2776	-41.3383	-3.86826	0.709215	-3.3553	0.379972	-3.18271	0.563167	4.39654	1.125
JR200	24	GYN	-50.6015	-33.8561	-3.96887	0.539796	-2.78444	0.77041	-0.831821	0.498367	5.37778	1.275
JR161	4	GYN	-59.5633	-44.2685	-4.30186	0.434127	-2.78316	1.09359	-0.491333	0.396608	-1.56028	1.575
JR161	5	GYN	-57.2788	-42.7514	-4.32828	0.382257	-2.71271	0.783746	-1.83212	0.440195	-0.881328	1.175
JR161	5	GYN	-57.2788	-42.7514	-4.32828	0.382257	-2.83662	0.415468	-1.82233	0.846194	-0.881328	1.375
JR161	5	GYN	-57.2788	-42.7514	-4.32828	0.382257	-2.5811	0.536085	-2.15732	0.398436	-0.881328	1.575
JR161	6	GYN	-55.2456	-41.1518	-4.25678	0.53124	-2.94373	0.329872	-2.71628	0.46523	1.67262	1.225
JR161	6	GYN	-55.2456	-41.1518	-4.25678	0.53124	-2.94666	0.388225	-2.63093	0.53256	1.67262	1.325
JR161	6	GYN	-55.2456	-41.1518	-4.25678	0.53124	-2.3784	0.47421	-1.96967	0.495184	1.67262	1.575
JR161	8	GYN	-50.1032	-38.1295	-4.14361	0.618466	-2.65365	0.14522	-2.61302	0.215954	3.55623	1.075
JR161	8	GYN	-50.1032	-38.1295	-4.14361	0.618466	-2.46331	0.291867	-2.33219	0.337432	3.55623	1.175
JR177	13	GYR	-55.1757	-41.1998	-4.19326	0.492398	-2.36664	0.783595	-1.35014	0.407253	3.30549	0.725
JR200	20	GYR	-56.8096	-42.2164	-4.15116	0.398966	-3.26672	0.286827	-3.04974	0.332048	3.02733	0.275
JR200	20	GYR	-56.8096	-42.2164	-4.15116	0.398966	-2.82458	0.641352	-1.54566	0.545505	3.02733	0.475
JR200	20	GYR	-56.8096	-42.2164	-4.15116	0.398966	-3.04978	0.685093	-1.38613	0.482799	3.02733	0.525
JR200	21	GYR	-55.2776	-41.3383	-3.86826	0.709215	-3.01125	0.229526	-2.97435	0.241645	4.39654	-0.375
JR200	23	GYR	-50.0499	-33.7897	-3.803	0.705	-2.64468	0.307175	-2.56341	0.319318	7.51205	-0.025
JR200	23	GYR	-50.0499	-33.7897	-3.803	0.705	-2.50763	0.427739	-2.37106	0.387542	7.51205	-0.075
JR200	23	GYR	-50.0499	-33.7897	-3.803	0.705	-2.87959	0.253851	-2.84583	0.228117	7.51205	-0.125
JR200	23	GYR	-50.0496	-33.7303	-3.803	0.705	-2.6887	0.336497	-2.57493	0.384729	7.51205	-0.175
JR200	23	GYR	-50.0526	-33.834	-3.803	0.705	-1.79784	0.888171	-0.986801	0.475151	7.51205	0.575
JR200	24	GYR	-50.6015	-33.8561	-3.96887	0.539796	-2.86621	0.158657	-2.83634	0.151679	5.37778	0.475
JR200	24	GYR	-50.6015	-33.8561	-3.96887	0.539796	-2.81111	0.419237	-2.60702	0.383049	5.37778	0.875
JR200	24	GYR	-50.6015	-33.8561	-3.96887	0.539796	-2.76345	0.156495	-2.73649	0.136807	5.37778	0.975
JR200	24	GYR	-50.6015	-33.8561	-3.96887	0.539796	-2.06252	0.838599	-1.11294	0.400783	5.37778	1.075
JR161	4	GYR	-59.5633	-44.2685	-4.30186	0.434127	-2.48723	0.553693	-2.143	0.525088	-1.56028	0.525
JR161	4	GYR	-59.5633	-44.2685	-4.30186	0.434127	-2.85852	0.204044	-2.78539	0.209183	-1.56028	0.575
JR161	4	GYR	-59.6148	-44.164	-4.30186	0.434127	-2.10161	0.455901	-1.86657	0.460737	-1.56028	0.825
JR161	4	GYR	-59.6148	-44.164	-4.30186	0.434127	-2.4685	0.925407	-1.7055	0.491404	-1.56028	0.975
JR161	4	GYR	-59.6148	-44.164	-4.30186	0.434127	-1.78639	0.938828	-1.04049	0.4002	-1.56028	1.175
JR161	5	GYR	-57.2788	-42.7514	-4.32828	0.382257	-2.46909	0.540218	-1.76407	0.583773	-0.881328	0.525
JR161	5	GYR	-57.2788	-42.7514	-4.32828	0.382257	-1.98323	0.610613	-1.33799	0.433546	-0.881328	1.025
JR161	6	GYR	-55.2456	-41.1518	-4.25678	0.53124	-2.37488	0.383414	-2.22237	0.295626	1.67262	0.775
JR161	7	GYR	-52.9183	-40.2606	-4.08111	0.579726	-2.61688	0.591678	-1.31551	0.873702	1.45696	0.625
JR161	7	GYR	-53.0306	-40.5179	-4.08111	0.579726	-2.41377	0.641385	-1.68628	0.651295	1.45696	0.725
JR161	7	GYR	-53.0306	-40.5179	-4.08111	0.579726	-2.40518	0.527159	-2.05068	0.4728	1.45696	0.775
JR161	7	GYR	-52.9183	-40.2606	-4.08111	0.579726	-1.95599	0.636178	-1.45182	0.452548	1.45696	0.825
JR161	7	GYR	-53.0306	-40.5179	-4.08111	0.579726	-2.77224	0.659678	-1.58216	0.840079	1.45696	0.875
JR161	7	GYR	-53.0306	-40.5179	-4.08111	0.579726	-2.46749	0.727012	-1.08493	0.744144	1.45696	0.925
JR161	8	GYR	-50.1032	-38.1295	-4.14361	0.618466	-2.55172	0.417937	-2.33548	0.413502	3.55623	-0.275
JR161	8	GYR	-50.1032	-38.1295	-4.14361	0.618466	-2.49196	0.288977	-2.40743	0.260036	3.55623	0.175
JR161	8	GYR	-50.1032	-38.1295	-4.14361	0.618466	-2.72909	0.243118	-2.67219	0.221462	3.55623	0.775
JR161	8	GYR	-50.1032	-38.1295	-4.14361	0.618466	-2.41726	0.377876	-2.25196	0.358561	3.55623	0.875
JR161	8	GYR	-50.1032	-38.1295	-4.14361	0.618466	-2.52475	0.352551	-2.09225	0.67267	3.55623	0.975
JR161	8	GYR	-50.1032	-38.1295	-4.14361	0.618466	-2.61354	0.516306	-2.37713	0.397904	3.55623	1.125
JR161	1	KRA	-57.7509	-50.4923	-4.38426	0.352834	-2.90505	0.416716	-2.57956	0.402397	-0.75958	0.425
JR161	1	KRA	-57.7662	-50.5423	-4.38426	0.352834	-2.50453	0.108788	-2.47807	0.138289	-0.75958	0.525
JR177	15	KRA	-52.8225	-39.0802	-4.20008	0.478351	-2.49342	0.430389	-2.0353	0.470209	4.1728	-0.175
JR177	15	KRA	-52.7251	-39.0984	-4.20008	0.478351	-2.76603	0.347374	-2.56552	0.343944	4.1728	-0.225
JR177	15	KRA	-52.7276	-39.0522	-4.20008	0.478351	-2.85778	0.374642	-2.59653	0.403569	4.1728	-0.325
JR161	5	KRA	-57.4469	-42.6264	-4.32828	0.382257	-2.83169	0.245304	-2.57356	0.520071	-0.881328	0.375
JR161	5	KRA	-57.4469	-42.6264	-4.32828	0.382257	-2.83933	0.16953	-2.57069	0.603908	-0.881328	0.425
JR161	6	KRA	-55.2296	-41.3096	-4.25678	0.53124	-3.05569	0.117413	-3.03468	0.13106	1.67262	-0.325
JR161	6	KRA	-55.3113	-41.3736	-4.25678	0.53124	-3.1194	0.157944	-3.07519	0.197685	1.67262	-0.375
JR161	6	KRA	-55.2296	-41.3096	-4.25678	0.53124	-2.88281	0.19251	-2.83287	0.187499	1.67262	-0.425
JR161	6	KRA	-55.2296	-41.3096	-4.25678	0.53124	-3.17268	0.206368	-3.11669	0.189451	1.67262	-0.525
JR161	6	KRA	-55.148	-41.2456	-4.25678	0.53124	-3.00427	0.345893	-2.83376	0.34161	1.67262	0.125
JR161	6	KRA	-55.1772	-41.2484	-4.25678	0.53124	-2.5647	0.39976	-2.13207	0.58631	1.67262	0.325
JR161	6	KRA	-55.1772	-41.2484	-4.25678	0.53124	-2.50235	0.417898	-2.16183	0.499444	1.67262	0.375
JR161	6	KRA	-55.1772	-41.2484	-4.25678	0.53124	-2.21975	0.449417	-1.75864	0.525652	1.67262	0.425
JR161	6	KRA	-55.1772	-41.2484	-4.25678	0.53124	-2.95354	0.300655	-2.7001	0.539448	1.67262	0.475
JR161	7	KRA	-52.8061	-40.0033	-4.08111	0.579726	-2.39378	0.305762	-2.25166	0.320636	1.45696	0.375
JR161	7	KRA	-52.8061	-40.0033	-4.08111	0.579726	-2.07482	0.445479	-1.81093	0.365184	1.45696	0.475
JR161	8	KRA	-50.049	-38.0554	-4.14361	0.618466	-3.49016	0.685652	-3.01387	0.749403	3.55623	-0.125
JR161	8	KRA	-49.9791	-37.972	-4.14361	0.618466	-2.71522	0.336868	-2.56565	0.370998	3.55623	-0.225
JR161	8	KRA	-49.9791	-37.972	-4.14361	0.618466	-2.55764	0.39609	-2.38144	0.370421	3.55623	-0.325
JR161	8	KRA	-49.9791	-37.972	-4.14361	0.618466	-3.29401	0.496238	-2.99446	0.558296	3.55623	-0.475
JR161	8	KRA	-49.9948	-37.9812	-4.14361	0.618466	-2.71305	0.50526	-2.15864	0.711354	3.55623	-0.525
JR161	8	KRA	-50.049	-38.0554	-4.14361	0.618466	-3.64445	0.729514	-3.23638	0.691587	3.55623	0.225
JR161	8	KRA	-50.0333	-38.0461	-4.14361	0.618466	-2.33584	0.151689	-2.31159	0.131078	3.55623	0.325
JR161	8	KRA	-50.0333	-38.0461	-4.14361	0.618466	-2.71682	0.211411	-2.66113	0.228817	3.55623	0.375
JR161	8	KRA	-50.049	-38.0554	-4.14361	0.618466	-2.7536	0.265901	-2.66812	0.282157	3.55623	0.425
JR161	7	LAC	-52.8061	-40.0033	-4.08111	0.579726	-2.02278	0.423305	-1.68525	0.477613	1.45696	0.175
JR161	8	LAC	-49.9791	-37.972	-4.14361	0.618466	-2.16647	0.629093	-1.06624	0.703842	3.55623	0.175
JR161	8	LAC	-49.9948	-37.9812	-4.14361	0.618466	-2.13516	0.555885	-1.64624	0.51937	3.55623	0.225
JR161	1	PRE	-57.5307	-50.5053	-4.38426	0.352834	-3.01174	0.290181	-2.8612	0.273881	-0.75958	-0.025
JR161	6	PRE	-55.2456	-41.1518	-4.25678	0.53124	-3.01698	0.368724	-2.79267	0.425438	1.67262	0.075
JR161	6	PRE	-55.2456	-41.1518	-4.25678	0.53124	-2.741	0.381219	-2.55812	0.352831	1.67262	0.125
JR161	1	PRM	-57.6484	-50.5238	-4.38426	0.352834	-2.68053	0.275006	-2.56102	0.284227	-0.75958	0.175
JR161	1	PRM	-57.6484	-50.5238	-4.38426	0.352834	-2.60392	0.317326	-2.38225	0.406369	-0.75958	0.325
JR177	14	PRM	-52.8192	-40.134	-4.32139	0.410798	-2.88807	0.425095	-2.3689	0.626339	3.65713	0.075
JR177	14	PRM	-52.8606	-40.1786	-4.32139	0.410798	-3.12209	0.327752	-2.64915	0.690603	3.65713	0.125
JR177	14	PRM	-52.8606	-40.1786	-4.32139	0.410798	-2.71335	0.495874	-2.19266	0.530832	3.65713	0.175
JR177	14	PRM	-52.8606	-40.1786	-4.32139	0.410798	-2.91862	0.360536	-2.54501	0.533576	3.65713	0.225
JR161	6	PRM	-55.1968	-41.1987	-4.25678	0.53124	-2.91865	0.400106	-2.63717	0.47966	1.67262	0.075
JR161	6	PRM	-55.2456	-41.1518	-4.25678	0.53124	-3.31659	0.372972	-3.08121	0.432501	1.67262	0.125
JR161	6	PRM	-55.2456	-41.1518	-4.25678	0.53124	-2.98703	0.284558	-2.8578	0.326778	1.67262	0.275
JR161	7	PRM	-52.8061	-40.0033	-4.08111	0.579726	-2.81422	0.208751	-2.7682	0.183347	1.45696	0.075
JR161	7	PRM	-52.9183	-40.2606	-4.08111	0.579726	-2.9186	0.371518	-2.77457	0.320085	1.45696	0.175
JR161	7	PRM	-52.9183	-40.2606	-4.08111	0.579726	-2.66669	0.412111	-2.43094	0.421037	1.45696	0.275
JR161	7	PRM	-52.9183	-40.2606	-4.08111	0.579726	-2.87135	0.438804	-2.48524	0.59938	1.45696	0.325
JR161	8	PRM	-50.1032	-38.1295	-4.14361	0.618466	-3.13424	0.272948	-3.03514	0.334847	3.55623	-0.475
JR161	8	PRM	-50.1032	-38.1295	-4.14361	0.618466	-2.77086	0.258539	-2.67444	0.312822	3.55623	0.175
JR161	8	PRM	-50.1032	-38.1295	-4.14361	0.618466	-2.60744	0.151616	-2.58191	0.147136	3.55623	0.275
JR161	8	PRM	-50.1032	-38.1295	-4.14361	0.618466	-2.93704	0.527923	-2.7044	0.445898	3.55623	0.325
JR161	8	PRM	-50.1032	-38.1295	-4.14361	0.618466	-2.63205	0.215956	-2.51811	0.362671	3.55623	0.375
JR161	8	PRM	-50.1032	-38.1295	-4.14361	0.618466	-2.88777	0.305145	-2.7853	0.305812	3.55623	0.475
JR177	14	PRY	-52.8192	-40.134	-4.32139	0.410798	-2.78372	0.440323	-2.4803	0.370505	3.65713	0.475
JR177	14	PRY	-52.8192	-40.134	-4.32139	0.410798	-3.14684	0.357029	-2.74216	0.545365	3.65713	0.625
JR177	14	PRY	-52.8192	-40.134	-4.32139	0.410798	-2.5129	0.564044	-2.03298	0.426708	3.65713	0.725
JR177	15	PRY	-52.7587	-39.0386	-4.20008	0.478351	-2.59583	0.545951	-1.80856	0.534324	4.1728	0.575
JR177	15	PRY	-52.7587	-39.0386	-4.20008	0.478351	-2.78688	0.380662	-2.36843	0.521197	4.1728	0.625

## Sheet: Figure 3b
Cruise	Taxa	location_group	mean_wet_mass_g	log10_mass_g	density_m2	SST	Lat	Lon	origin	norm_dens	mean_SST	bin_1C	middle_bin	mean_mass
JR161	Cyphocaris richardi	1	0.166667	-0.778151	0.0106239	-0.766924	-57.6675	-50.4272	macrozooplankton	2.12123e-07	-0.69	0	-0.5	-3.11156
JR161	Eusirius perdentatus	1	0.5	-0.30103	0.0035413	-0.766924	-57.6675	-50.4272	macrozooplankton	7.07078e-08	-0.69	0	-0.5	-3.11156
JR161	Lanceola sayana	1	0.5	-0.30103	0.0035413	-0.766924	-57.6675	-50.4272	macrozooplankton	7.07078e-08	-0.69	0	-0.5	-3.11156
JR161	Parandania boecki	1	0.166667	-0.778151	0.0106239	-0.766924	-57.6675	-50.4272	macrozooplankton	2.12123e-07	-0.69	0	-0.5	-3.11156
JR161	Themisto gaudichaudii	1	0.25	-0.60206	0.00708259	-0.766924	-57.6675	-50.4272	macrozooplankton	1.41416e-07	-0.69	0	-0.5	-3.11156
JR161	Chaetognaths indet.	1	0.0909091	-1.04139	0.0389543	-0.766924	-57.6675	-50.4272	macrozooplankton	7.77785e-07	-0.69	0	-0.5	-3.11156
JR161	Gennadus sp.	1	0.344828	-0.462398	0.102698	-0.766924	-57.6675	-50.4272	macrozooplankton	2.05052e-06	-0.69	0	-0.5	-3.11156
JR161	Gnathophausia sp.	1	0.1	-1	0.0177065	-0.766924	-57.6675	-50.4272	macrozooplankton	3.53539e-07	-0.69	0	-0.5	-3.11156
JR161	Sergestes sp.	1	0.5	-0.30103	0.0035413	-0.766924	-57.6675	-50.4272	macrozooplankton	7.07078e-08	-0.69	0	-0.5	-3.11156
JR161	Euphausia triacantha	1	0.125	-0.90309	0.0141652	-0.766924	-57.6675	-50.4272	macrozooplankton	2.82831e-07	-0.69	0	-0.5	-3.11156
JR161	Thysanoessa sp.	1	0.125	-0.90309	0.0141652	-0.766924	-57.6675	-50.4272	macrozooplankton	2.82831e-07	-0.69	0	-0.5	-3.11156
JR161	Pteropoda indet.	1	0.5	-0.30103	0.0035413	-0.766924	-57.6675	-50.4272	macrozooplankton	7.07078e-08	-0.69	0	-0.5	-3.11156
JR161	Spongiobranchia sp.	1	0.1	-1	0.0177065	-0.766924	-57.6675	-50.4272	macrozooplankton	3.53539e-07	-0.69	0	-0.5	-3.11156
JR161	Tomopteris sp.	1	0.25	-0.60206	0.00708259	-0.766924	-57.6675	-50.4272	macrozooplankton	1.41416e-07	-0.69	0	-0.5	-3.11156
JR161	Rhincalanus gigas	1	0.25	-0.60206	0.00708259	-0.766924	-57.6675	-50.4272	macrozooplankton	1.41416e-07	-0.69	0	-0.5	-3.11156
JR161	Cyllopus magellanicus	1	0.125	-0.90309	0.00891103	-0.642872	-57.5307	-50.5053	macrozooplankton	1.77923e-07	-0.69	0	-0.5	-3.11156
JR161	Cyphocaris richardi	1	0.272727	-0.564271	0.0620993	-0.642872	-57.5307	-50.5053	macrozooplankton	1.23991e-06	-0.69	0	-0.5	-3.11156
JR161	Lanceola sayana	1	0.5	-0.30103	0.0028227	-0.642872	-57.5307	-50.5053	macrozooplankton	5.63597e-08	-0.69	0	-0.5	-3.11156
JR161	Parandania boecki	1	0.375	-0.425969	0.00393657	-0.642872	-57.5307	-50.5053	macrozooplankton	7.86001e-08	-0.69	0	-0.5	-3.11156
JR161	Themisto gaudichaudii	1	0.115741	-0.936514	0.0385428	-0.642872	-57.5307	-50.5053	macrozooplankton	7.6957e-07	-0.69	0	-0.5	-3.11156
JR161	Euphausia frigida	1	0.0384615	-1.41497	0.0289609	-0.642872	-57.5307	-50.5053	macrozooplankton	5.78251e-07	-0.69	0	-0.5	-3.11156
JR161	Euphausia triacantha	1	0.171935	-0.764636	0.309228	-0.642872	-57.5307	-50.5053	macrozooplankton	6.17425e-06	-0.69	0	-0.5	-3.11156
JR161	Thysanoessa sp.	1	0.137931	-0.860338	0.0818582	-0.642872	-57.5307	-50.5053	macrozooplankton	1.63443e-06	-0.69	0	-0.5	-3.11156
JR161	Sibogita sp.	1	0.513889	-0.289131	0.055264	-0.642872	-57.5307	-50.5053	macrozooplankton	1.10344e-06	-0.69	0	-0.5	-3.11156
JR161	Clione sp.	1	0.5	-0.30103	0.00222776	-0.642872	-57.5307	-50.5053	macrozooplankton	4.44808e-08	-0.69	0	-0.5	-3.11156
JR161	Amphipod "E"	1	0.5	-0.30103	0.00322817	-0.839827	-57.7662	-50.5423	macrozooplankton	6.44557e-08	-0.69	0	-0.5	-3.11156
JR161	Chuneola paradoxa	1	0.5	-0.30103	0.00322817	-0.839827	-57.7662	-50.5423	macrozooplankton	6.44557e-08	-0.69	0	-0.5	-3.11156
JR161	Cyphocaris richardi	1	0.315789	-0.500602	0.0613352	-0.839827	-57.7662	-50.5423	macrozooplankton	1.22466e-06	-0.69	0	-0.5	-3.11156
JR161	Eusiroides stenopleura	1	0.166667	-0.778151	0.00968451	-0.839827	-57.7662	-50.5423	macrozooplankton	1.93367e-07	-0.69	0	-0.5	-3.11156
JR161	Parandania boecki	1	0.5	-0.30103	0.0258254	-0.839827	-57.7662	-50.5423	macrozooplankton	5.15645e-07	-0.69	0	-0.5	-3.11156
JR161	Primno macropa	1	0.5	-0.30103	0.00322817	-0.839827	-57.7662	-50.5423	macrozooplankton	6.44557e-08	-0.69	0	-0.5	-3.11156
JR161	Themisto gaudichaudii	1	0.5	-0.30103	0.00322817	-0.839827	-57.7662	-50.5423	macrozooplankton	6.44557e-08	-0.69	0	-0.5	-3.11156
JR161	Sagitta maxima	1	0.296296	-0.528274	0.0871606	-0.839827	-57.7662	-50.5423	macrozooplankton	1.7403e-06	-0.69	0	-0.5	-3.11156
JR161	Gnathophausia sp.	1	0.428571	-0.367977	0.0225972	-0.839827	-57.7662	-50.5423	macrozooplankton	4.5119e-07	-0.69	0	-0.5	-3.11156
JR161	Sergia sp.	1	0.5	-0.30103	0.00322817	-0.839827	-57.7662	-50.5423	macrozooplankton	6.44557e-08	-0.69	0	-0.5	-3.11156
JR161	Euphausia triacantha	1	0.142857	-0.845098	0.0225972	-0.839827	-57.7662	-50.5423	macrozooplankton	4.5119e-07	-0.69	0	-0.5	-3.11156
JR161	Thysanoessa sp.	1	0.047619	-1.32222	0.0677915	-0.839827	-57.7662	-50.5423	macrozooplankton	1.35357e-06	-0.69	0	-0.5	-3.11156
JR161	Salpa thompsoni	1	0.166667	-0.778151	0.00968451	-0.839827	-57.7662	-50.5423	macrozooplankton	1.93367e-07	-0.69	0	-0.5	-3.11156
JR161	Calanoides acutus copepodite II	1	0.00016	-3.79588	0	-0.966539	-57.7469	-50.3803	mesozooplankton	0	-0.69	0	-0.5	-3.11156
JR161	Calanoides acutus copepodite III	1	0.000501328	-3.29988	0	-0.966539	-57.7469	-50.3803	mesozooplankton	0	-0.69	0	-0.5	-3.11156
JR161	Calanoides acutus copepodite IV	1	0.00252663	-2.59746	19.65	-0.966539	-57.7469	-50.3803	mesozooplankton	0.000392344	-0.69	0	-0.5	-3.11156
JR161	Calanoides acutus copepodite V	1	0.00350151	-2.45574	412.65	-0.966539	-57.7469	-50.3803	mesozooplankton	0.00823923	-0.69	0	-0.5	-3.11156
JR161	Calanoides acutus female	1	0.00412204	-2.38489	176.85	-0.966539	-57.7469	-50.3803	mesozooplankton	0.0035311	-0.69	0	-0.5	-3.11156
JR161	Calanus propinquus copepodite II	1	0.00014544	-3.83732	0	-0.966539	-57.7469	-50.3803	mesozooplankton	0	-0.69	0	-0.5	-3.11156
JR161	Calanus propinquus copepodite III	1	0.00029088	-3.53629	0	-0.966539	-57.7469	-50.3803	mesozooplankton	0	-0.69	0	-0.5	-3.11156
JR161	Calanus propinquus copepodite IV	1	0.000989976	-3.00438	0	-0.966539	-57.7469	-50.3803	mesozooplankton	0	-0.69	0	-0.5	-3.11156
JR161	Calanus propinquus female	1	0.00537346	-2.26975	0	-0.966539	-57.7469	-50.3803	mesozooplankton	0	-0.69	0	-0.5	-3.11156
JR161	Calanus simillimus copepodite III	1	0.00016	-3.79588	0	-0.966539	-57.7469	-50.3803	mesozooplankton	0	-0.69	0	-0.5	-3.11156
JR161	Calanus simillimus copepodite IV	1	0.000368	-3.43415	39.3	-0.966539	-57.7469	-50.3803	mesozooplankton	0.000784689	-0.69	0	-0.5	-3.11156
JR161	Calanus simillimus copepodite V	1	0.002192	-2.65916	58.95	-0.966539	-57.7469	-50.3803	mesozooplankton	0.00117703	-0.69	0	-0.5	-3.11156
JR161	Calanus simillimus female	1	0.002472	-2.60695	98.25	-0.966539	-57.7469	-50.3803	mesozooplankton	0.00196172	-0.69	0	-0.5	-3.11156
JR161	Calanus simillimus male	1	0.002312	-2.63601	0	-0.966539	-57.7469	-50.3803	mesozooplankton	0	-0.69	0	-0.5	-3.11156
JR161	Canadacia	1	0.000624501	-3.20447	0	-0.966539	-57.7469	-50.3803	mesozooplankton	0	-0.69	0	-0.5	-3.11156
JR161	Clausocalanus laticeps	1	0.000188	-3.72584	196.5	-0.966539	-57.7469	-50.3803	mesozooplankton	0.00392344	-0.69	0	-0.5	-3.11156
JR161	Clausocalanus brevipes	1	0.000188	-3.72584	0	-0.966539	-57.7469	-50.3803	mesozooplankton	0	-0.69	0	-0.5	-3.11156
JR161	Decapod larvae	1	0.0147437	-1.83139	0	-0.966539	-57.7469	-50.3803	mesozooplankton	0	-0.69	0	-0.5	-3.11156
JR161	Euaetideus australis	1	0.0001896	-3.72216	0	-0.966539	-57.7469	-50.3803	mesozooplankton	0	-0.69	0	-0.5	-3.11156
JR161	Euchaeta antarctica copepodite II	1	0.000658144	-3.18168	471.6	-0.966539	-57.7469	-50.3803	mesozooplankton	0.00941626	-0.69	0	-0.5	-3.11156
JR161	Euchaeta antarctica copepodite III	1	0.00207	-2.68403	58.95	-0.966539	-57.7469	-50.3803	mesozooplankton	0.00117703	-0.69	0	-0.5	-3.11156
JR161	Euchaeta antarctica copepodite IV	1	0.00336156	-2.47346	0	-0.966539	-57.7469	-50.3803	mesozooplankton	0	-0.69	0	-0.5	-3.11156
JR161	Euchaeta antarctica copepodite V	1	0.0076002	-2.11917	0	-0.966539	-57.7469	-50.3803	mesozooplankton	0	-0.69	0	-0.5	-3.11156
JR161	Euchaeta biloba	1	0.0032	-2.49485	19.65	-0.966539	-57.7469	-50.3803	mesozooplankton	0.000392344	-0.69	0	-0.5	-3.11156
JR161	Euchirella rostrata/rostramagna	1	0.0008768	-3.0571	39.3	-0.966539	-57.7469	-50.3803	mesozooplankton	0.000784689	-0.69	0	-0.5	-3.11156
JR161	Euphausia frigida adult	1	0.02	-1.69897	0	-0.966539	-57.7469	-50.3803	mesozooplankton	0	-0.69	0	-0.5	-3.11156
JR161	Euphausia frigida furcilia	1	0.00238381	-2.62273	19.65	-0.966539	-57.7469	-50.3803	mesozooplankton	0.000392344	-0.69	0	-0.5	-3.11156
JR161	Euphausia superba adult	1	0.220554	-0.656485	0	-0.966539	-57.7469	-50.3803	mesozooplankton	0	-0.69	0	-0.5	-3.11156
JR161	Euphausia superba calyptopes	1	0.000157	-3.8041	0	-0.966539	-57.7469	-50.3803	mesozooplankton	0	-0.69	0	-0.5	-3.11156
JR161	Gaidius	1	0.0001392	-3.85636	78.6	-0.966539	-57.7469	-50.3803	mesozooplankton	0.00156938	-0.69	0	-0.5	-3.11156
JR161	Haloptilus	1	0.002248	-2.6482	0	-0.966539	-57.7469	-50.3803	mesozooplankton	0	-0.69	0	-0.5	-3.11156
JR161	Heterorhabdus	1	0.0002072	-3.68361	117.9	-0.966539	-57.7469	-50.3803	mesozooplankton	0.00235407	-0.69	0	-0.5	-3.11156
JR161	Limacina (large)	1	0.0017	-2.76955	58.95	-0.966539	-57.7469	-50.3803	mesozooplankton	0.00117703	-0.69	0	-0.5	-3.11156
JR161	Medusae	1	0.0172537	-1.76312	19.65	-0.966539	-57.7469	-50.3803	mesozooplankton	0.000392344	-0.69	0	-0.5	-3.11156
JR161	Metridia gerlachei adult	1	0.00297439	-2.5266	19.65	-0.966539	-57.7469	-50.3803	mesozooplankton	0.000392344	-0.69	0	-0.5	-3.11156
JR161	Metridia lucens adult	1	0.000712	-3.14752	1002.15	-0.966539	-57.7469	-50.3803	mesozooplankton	0.0200096	-0.69	0	-0.5	-3.11156
JR161	Metridia spp. copepodite 4-5	1	0.0001584	-3.80024	5659.2	-0.966539	-57.7469	-50.3803	mesozooplankton	0.112995	-0.69	0	-0.5	-3.11156
JR161	Microsetella	1	0.0014	-2.85387	8803.2	-0.966539	-57.7469	-50.3803	mesozooplankton	0.17577	-0.69	0	-0.5	-3.11156
JR161	Pleuromamma robusta	1	0.002272	-2.64359	39.3	-0.966539	-57.7469	-50.3803	mesozooplankton	0.000784689	-0.69	0	-0.5	-3.11156
JR161	Racovitzanus	1	0.000271752	-3.56583	78.6	-0.966539	-57.7469	-50.3803	mesozooplankton	0.00156938	-0.69	0	-0.5	-3.11156
JR161	Rhincalanus gigas copepodite I	1	0.000403592	-3.39406	0	-0.966539	-57.7469	-50.3803	mesozooplankton	0	-0.69	0	-0.5	-3.11156
JR161	Rhincalanus gigas copepodite II	1	0.000807184	-3.09303	39.3	-0.966539	-57.7469	-50.3803	mesozooplankton	0.000784689	-0.69	0	-0.5	-3.11156
JR161	Rhincalanus gigas copepodite III	1	0.00291434	-2.53546	294.75	-0.966539	-57.7469	-50.3803	mesozooplankton	0.00588517	-0.69	0	-0.5	-3.11156
JR161	Rhincalanus gigas copepodite IV	1	0.00495252	-2.30517	196.5	-0.966539	-57.7469	-50.3803	mesozooplankton	0.00392344	-0.69	0	-0.5	-3.11156
JR161	Rhincalanus gigas copepodite V	1	0.00931957	-2.0306	609.15	-0.966539	-57.7469	-50.3803	mesozooplankton	0.0121627	-0.69	0	-0.5	-3.11156
JR161	Rhincalanus gigas female	1	0.0158373	-1.80032	294.75	-0.966539	-57.7469	-50.3803	mesozooplankton	0.00588517	-0.69	0	-0.5	-3.11156
JR161	Rhincalanus gigas male	1	0.00970756	-2.01289	58.95	-0.966539	-57.7469	-50.3803	mesozooplankton	0.00117703	-0.69	0	-0.5	-3.11156
JR161	Scaphocalanus copepodites	1	0.0004	-3.39794	176.85	-0.966539	-57.7469	-50.3803	mesozooplankton	0.0035311	-0.69	0	-0.5	-3.11156
JR161	Scaphocalanus vervoortii	1	0.0004	-3.39794	0	-0.966539	-57.7469	-50.3803	mesozooplankton	0	-0.69	0	-0.5	-3.11156
JR161	Scolecithricella minor	1	0.00012	-3.92082	510.9	-0.966539	-57.7469	-50.3803	mesozooplankton	0.010201	-0.69	0	-0.5	-3.11156
JR161	Scolecithricella sp.	1	0.000159965	-3.79598	78.6	-0.966539	-57.7469	-50.3803	mesozooplankton	0.00156938	-0.69	0	-0.5	-3.11156
JR161	Siphonophora	1	0.0172537	-1.76312	39.3	-0.966539	-57.7469	-50.3803	mesozooplankton	0.000784689	-0.69	0	-0.5	-3.11156
JR161	Thysanoessa adult	1	0.02	-1.69897	19.65	-0.966539	-57.7469	-50.3803	mesozooplankton	0.000392344	-0.69	0	-0.5	-3.11156
JR161	Tomopteris	1	0.0133433	-1.87474	393	-0.966539	-57.7469	-50.3803	mesozooplankton	0.00784689	-0.69	0	-0.5	-3.11156
JR161	Cyphocaris richardi	2	0.25	-0.60206	0.0597269	-1.85646	-60.5388	-48.7458	macrozooplankton	3.44109e-06	-1.74	-1	-1.5	-2.96873
JR161	Chaetognaths indet.	2	0.738095	-0.131888	0.627133	-1.85646	-60.5388	-48.7458	macrozooplankton	3.61315e-05	-1.74	-1	-1.5	-2.96873
JR161	Gennadus sp.	2	0.333333	-0.477121	0.0447952	-1.85646	-60.5388	-48.7458	macrozooplankton	2.58082e-06	-1.74	-1	-1.5	-2.96873
JR161	Diphyes sp.1	2	0.291667	-0.535113	0.026083	-1.85646	-60.5388	-48.7458	macrozooplankton	1.50274e-06	-1.74	-1	-1.5	-2.96873
JR161	Gigantocypris sp.	2	0.5	-0.30103	0.0149317	-1.85646	-60.5388	-48.7458	macrozooplankton	8.60274e-07	-1.74	-1	-1.5	-2.96873
JR161	Euchaeta sp.	2	0.166667	-0.778151	0.0447952	-1.85646	-60.5388	-48.7458	macrozooplankton	2.58082e-06	-1.74	-1	-1.5	-2.96873
JR161	Cyllopus sp.	2	0.133333	-0.875061	0.0204443	-1.84745	-60.5532	-48.9308	macrozooplankton	1.17787e-06	-1.74	-1	-1.5	-2.96873
JR161	Cyphocaris richardi	2	0.5	-0.30103	0.00266229	-1.84745	-60.5532	-48.9308	macrozooplankton	1.53385e-07	-1.74	-1	-1.5	-2.96873
JR161	Hyperiella macronyx	2	0.5	-0.30103	0.00266229	-1.84745	-60.5532	-48.9308	macrozooplankton	1.53385e-07	-1.74	-1	-1.5	-2.96873
JR161	Primno macropa	2	0.25	-0.60206	0.00532459	-1.84745	-60.5532	-48.9308	macrozooplankton	3.0677e-07	-1.74	-1	-1.5	-2.96873
JR161	Sagitta maxima	2	0.586806	-0.231506	0.0209906	-1.84745	-60.5532	-48.9308	macrozooplankton	1.20935e-06	-1.74	-1	-1.5	-2.96873
JR161	Decapod larvae Type 1	2	0.5	-0.30103	0.00229809	-1.84745	-60.5532	-48.9308	macrozooplankton	1.32402e-07	-1.74	-1	-1.5	-2.96873
JR161	Euphausia superba	2	0.320172	-0.494616	0.387538	-1.84745	-60.5532	-48.9308	macrozooplankton	2.23276e-05	-1.74	-1	-1.5	-2.96873
JR161	Thysanoessa sp.	2	0.0883838	-1.05363	0.108539	-1.84745	-60.5532	-48.9308	macrozooplankton	6.25332e-06	-1.74	-1	-1.5	-2.96873
JR161	Diphyes sp.1	2	0.72951	-0.136968	0.163975	-1.84745	-60.5532	-48.9308	macrozooplankton	9.44721e-06	-1.74	-1	-1.5	-2.96873
JR161	Diphyes sp.2	2	0.295833	-0.528953	0.065929	-1.84745	-60.5532	-48.9308	macrozooplankton	3.79842e-06	-1.74	-1	-1.5	-2.96873
JR161	Salpa thompsoni	2	0.5	-0.30103	0.00229809	-1.84745	-60.5532	-48.9308	macrozooplankton	1.32402e-07	-1.74	-1	-1.5	-2.96873
JR161	Pteropoda indet.	2	0.1	-1	0.0114904	-1.84745	-60.5532	-48.9308	macrozooplankton	6.62008e-07	-1.74	-1	-1.5	-2.96873
JR161	Abyssorchomene rossi	2	0.375	-0.425969	0.00496038	-1.84745	-60.5532	-48.9308	macrozooplankton	2.85786e-07	-1.74	-1	-1.5	-2.96873
JR161	Tomopteris sp.	2	0.5	-0.30103	0.00266229	-1.84745	-60.5532	-48.9308	macrozooplankton	1.53385e-07	-1.74	-1	-1.5	-2.96873
JR161	Calanoides acutus copepodite II	2	0.00016	-3.79588	0	-1.85219	-60.6475	-48.7007	mesozooplankton	0	-1.74	-1	-1.5	-2.96873
JR161	Calanoides acutus copepodite III	2	0.000501328	-3.29988	0	-1.85219	-60.6475	-48.7007	mesozooplankton	0	-1.74	-1	-1.5	-2.96873
JR161	Calanoides acutus copepodite IV	2	0.00252663	-2.59746	0	-1.85219	-60.6475	-48.7007	mesozooplankton	0	-1.74	-1	-1.5	-2.96873
JR161	Calanoides acutus copepodite V	2	0.00350151	-2.45574	39.3	-1.85219	-60.6475	-48.7007	mesozooplankton	0.00226422	-1.74	-1	-1.5	-2.96873
JR161	Calanoides acutus female	2	0.00412204	-2.38489	157.2	-1.85219	-60.6475	-48.7007	mesozooplankton	0.00905689	-1.74	-1	-1.5	-2.96873
JR161	Calanus propinquus copepodite II	2	0.00014544	-3.83732	0	-1.85219	-60.6475	-48.7007	mesozooplankton	0	-1.74	-1	-1.5	-2.96873
JR161	Calanus propinquus copepodite III	2	0.00029088	-3.53629	0	-1.85219	-60.6475	-48.7007	mesozooplankton	0	-1.74	-1	-1.5	-2.96873
JR161	Calanus propinquus copepodite IV	2	0.000989976	-3.00438	0	-1.85219	-60.6475	-48.7007	mesozooplankton	0	-1.74	-1	-1.5	-2.96873
JR161	Calanus propinquus female	2	0.00537346	-2.26975	0	-1.85219	-60.6475	-48.7007	mesozooplankton	0	-1.74	-1	-1.5	-2.96873
JR161	Calanus simillimus copepodite III	2	0.00016	-3.79588	0	-1.85219	-60.6475	-48.7007	mesozooplankton	0	-1.74	-1	-1.5	-2.96873
JR161	Calanus simillimus copepodite IV	2	0.000368	-3.43415	0	-1.85219	-60.6475	-48.7007	mesozooplankton	0	-1.74	-1	-1.5	-2.96873
JR161	Calanus simillimus copepodite V	2	0.002192	-2.65916	0	-1.85219	-60.6475	-48.7007	mesozooplankton	0	-1.74	-1	-1.5	-2.96873
JR161	Calanus simillimus female	2	0.002472	-2.60695	0	-1.85219	-60.6475	-48.7007	mesozooplankton	0	-1.74	-1	-1.5	-2.96873
JR161	Calanus simillimus male	2	0.002312	-2.63601	0	-1.85219	-60.6475	-48.7007	mesozooplankton	0	-1.74	-1	-1.5	-2.96873
JR161	Canadacia	2	0.000624501	-3.20447	0	-1.85219	-60.6475	-48.7007	mesozooplankton	0	-1.74	-1	-1.5	-2.96873
JR161	Clausocalanus laticeps	2	0.000188	-3.72584	0	-1.85219	-60.6475	-48.7007	mesozooplankton	0	-1.74	-1	-1.5	-2.96873
JR161	Clausocalanus brevipes	2	0.000188	-3.72584	0	-1.85219	-60.6475	-48.7007	mesozooplankton	0	-1.74	-1	-1.5	-2.96873
JR161	Decapod larvae	2	0.0147437	-1.83139	78.6	-1.85219	-60.6475	-48.7007	mesozooplankton	0.00452844	-1.74	-1	-1.5	-2.96873
JR161	Euaetideus australis	2	0.0001896	-3.72216	0	-1.85219	-60.6475	-48.7007	mesozooplankton	0	-1.74	-1	-1.5	-2.96873
JR161	Euchaeta antarctica copepodite II	2	0.000658144	-3.18168	314.4	-1.85219	-60.6475	-48.7007	mesozooplankton	0.0181138	-1.74	-1	-1.5	-2.96873
JR161	Euchaeta antarctica copepodite III	2	0.00207	-2.68403	39.3	-1.85219	-60.6475	-48.7007	mesozooplankton	0.00226422	-1.74	-1	-1.5	-2.96873
JR161	Euchaeta antarctica copepodite IV	2	0.00336156	-2.47346	0	-1.85219	-60.6475	-48.7007	mesozooplankton	0	-1.74	-1	-1.5	-2.96873
JR161	Euchaeta antarctica copepodite V	2	0.0076002	-2.11917	0	-1.85219	-60.6475	-48.7007	mesozooplankton	0	-1.74	-1	-1.5	-2.96873
JR161	Euchaeta biloba	2	0.0032	-2.49485	0	-1.85219	-60.6475	-48.7007	mesozooplankton	0	-1.74	-1	-1.5	-2.96873
JR161	Euchirella rostrata/rostramagna	2	0.0008768	-3.0571	0	-1.85219	-60.6475	-48.7007	mesozooplankton	0	-1.74	-1	-1.5	-2.96873
JR161	Euphausia frigida adult	2	0.02	-1.69897	0	-1.85219	-60.6475	-48.7007	mesozooplankton	0	-1.74	-1	-1.5	-2.96873
JR161	Euphausia frigida furcilia	2	0.00238381	-2.62273	0	-1.85219	-60.6475	-48.7007	mesozooplankton	0	-1.74	-1	-1.5	-2.96873
JR161	Euphausia superba adult	2	0.220554	-0.656485	39.3	-1.85219	-60.6475	-48.7007	mesozooplankton	0.00226422	-1.74	-1	-1.5	-2.96873
JR161	Euphausia superba calyptopes	2	0.000157	-3.8041	0	-1.85219	-60.6475	-48.7007	mesozooplankton	0	-1.74	-1	-1.5	-2.96873
JR161	Gaidius	2	0.0001392	-3.85636	235.8	-1.85219	-60.6475	-48.7007	mesozooplankton	0.0135853	-1.74	-1	-1.5	-2.96873
JR161	Haloptilus	2	0.002248	-2.6482	39.3	-1.85219	-60.6475	-48.7007	mesozooplankton	0.00226422	-1.74	-1	-1.5	-2.96873
JR161	Heterorhabdus	2	0.0002072	-3.68361	196.5	-1.85219	-60.6475	-48.7007	mesozooplankton	0.0113211	-1.74	-1	-1.5	-2.96873
JR161	Limacina (large)	2	0.0017	-2.76955	0	-1.85219	-60.6475	-48.7007	mesozooplankton	0	-1.74	-1	-1.5	-2.96873
JR161	Medusae	2	0.0172537	-1.76312	0	-1.85219	-60.6475	-48.7007	mesozooplankton	0	-1.74	-1	-1.5	-2.96873
JR161	Metridia gerlachei adult	2	0.00297439	-2.5266	0	-1.85219	-60.6475	-48.7007	mesozooplankton	0	-1.74	-1	-1.5	-2.96873
JR161	Metridia lucens adult	2	0.000712	-3.14752	39.3	-1.85219	-60.6475	-48.7007	mesozooplankton	0.00226422	-1.74	-1	-1.5	-2.96873
JR161	Metridia spp. copepodite 4-5	2	0.0001584	-3.80024	235.8	-1.85219	-60.6475	-48.7007	mesozooplankton	0.0135853	-1.74	-1	-1.5	-2.96873
JR161	Microsetella	2	0.0014	-2.85387	628.8	-1.85219	-60.6475	-48.7007	mesozooplankton	0.0362275	-1.74	-1	-1.5	-2.96873
JR161	Pleuromamma robusta	2	0.002272	-2.64359	0	-1.85219	-60.6475	-48.7007	mesozooplankton	0	-1.74	-1	-1.5	-2.96873
JR161	Racovitzanus	2	0.000271752	-3.56583	0	-1.85219	-60.6475	-48.7007	mesozooplankton	0	-1.74	-1	-1.5	-2.96873
JR161	Rhincalanus gigas copepodite I	2	0.000403592	-3.39406	0	-1.85219	-60.6475	-48.7007	mesozooplankton	0	-1.74	-1	-1.5	-2.96873
JR161	Rhincalanus gigas copepodite II	2	0.000807184	-3.09303	39.3	-1.85219	-60.6475	-48.7007	mesozooplankton	0.00226422	-1.74	-1	-1.5	-2.96873
JR161	Rhincalanus gigas copepodite III	2	0.00291434	-2.53546	0	-1.85219	-60.6475	-48.7007	mesozooplankton	0	-1.74	-1	-1.5	-2.96873
JR161	Rhincalanus gigas copepodite IV	2	0.00495252	-2.30517	0	-1.85219	-60.6475	-48.7007	mesozooplankton	0	-1.74	-1	-1.5	-2.96873
JR161	Rhincalanus gigas copepodite V	2	0.00931957	-2.0306	0	-1.85219	-60.6475	-48.7007	mesozooplankton	0	-1.74	-1	-1.5	-2.96873
JR161	Rhincalanus gigas female	2	0.0158373	-1.80032	0	-1.85219	-60.6475	-48.7007	mesozooplankton	0	-1.74	-1	-1.5	-2.96873
JR161	Rhincalanus gigas male	2	0.00970756	-2.01289	0	-1.85219	-60.6475	-48.7007	mesozooplankton	0	-1.74	-1	-1.5	-2.96873
JR161	Scaphocalanus copepodites	2	0.0004	-3.39794	78.6	-1.85219	-60.6475	-48.7007	mesozooplankton	0.00452844	-1.74	-1	-1.5	-2.96873
JR161	Scaphocalanus vervoortii	2	0.0004	-3.39794	39.3	-1.85219	-60.6475	-48.7007	mesozooplankton	0.00226422	-1.74	-1	-1.5	-2.96873
JR161	Scolecithricella minor	2	0.00012	-3.92082	0	-1.85219	-60.6475	-48.7007	mesozooplankton	0	-1.74	-1	-1.5	-2.96873
JR161	Scolecithricella sp.	2	0.000159965	-3.79598	0	-1.85219	-60.6475	-48.7007	mesozooplankton	0	-1.74	-1	-1.5	-2.96873
JR161	Siphonophora	2	0.0172537	-1.76312	275.1	-1.85219	-60.6475	-48.7007	mesozooplankton	0.0158496	-1.74	-1	-1.5	-2.96873
JR161	Thysanoessa adult	2	0.02	-1.69897	0	-1.85219	-60.6475	-48.7007	mesozooplankton	0	-1.74	-1	-1.5	-2.96873
JR161	Tomopteris	2	0.0133433	-1.87474	0	-1.85219	-60.6475	-48.7007	mesozooplankton	0	-1.74	-1	-1.5	-2.96873
JR161	Amphipod "N"	3	0.5	-0.30103	0.00209945	-1.86986	-60.4986	-44.6488	macrozooplankton	1.20957e-07	-1.74	-1	-1.5	-2.96873
JR161	Amphipod sp.	3	0.25	-0.60206	0.0041989	-1.86986	-60.4986	-44.6488	macrozooplankton	2.41914e-07	-1.74	-1	-1.5	-2.96873
JR161	Cyllopus sp.	3	0.2	-0.69897	0.0209945	-1.86986	-60.4986	-44.6488	macrozooplankton	1.20957e-06	-1.74	-1	-1.5	-2.96873
JR161	Hyperia crassa	3	0.5	-0.30103	0.00209945	-1.86986	-60.4986	-44.6488	macrozooplankton	1.20957e-07	-1.74	-1	-1.5	-2.96873
JR161	Hyperiella macronyx	3	0.5	-0.30103	0.00219177	-1.86986	-60.4986	-44.6488	macrozooplankton	1.26276e-07	-1.74	-1	-1.5	-2.96873
JR161	Hyperoche capucinus	3	0.5	-0.30103	0.00209945	-1.86986	-60.4986	-44.6488	macrozooplankton	1.20957e-07	-1.74	-1	-1.5	-2.96873
JR161	Hyperoche leutkenides	3	0.5	-0.30103	0.00209945	-1.86986	-60.4986	-44.6488	macrozooplankton	1.20957e-07	-1.74	-1	-1.5	-2.96873
JR161	Primno macropa	3	0.125	-0.90309	0.0548182	-1.86986	-60.4986	-44.6488	macrozooplankton	3.15828e-06	-1.74	-1	-1.5	-2.96873
JR161	Themisto gaudichaudii	3	0.122222	-0.91285	0.0360257	-1.86986	-60.4986	-44.6488	macrozooplankton	2.07558e-06	-1.74	-1	-1.5	-2.96873
JR161	Chaetognaths indet.	3	0.875	-0.0579919	0.0182727	-1.86986	-60.4986	-44.6488	macrozooplankton	1.05276e-06	-1.74	-1	-1.5	-2.96873
JR161	Euphausia superba	3	0.181732	-0.740569	1.17128	-1.86986	-60.4986	-44.6488	macrozooplankton	6.74817e-05	-1.74	-1	-1.5	-2.96873
JR161	Thysanoessa sp.	3	0.1125	-0.948847	1.21825	-1.86986	-60.4986	-44.6488	macrozooplankton	7.01879e-05	-1.74	-1	-1.5	-2.96873
JR161	Diphyes sp.1	3	0.680138	-0.167403	0.253832	-1.86986	-60.4986	-44.6488	macrozooplankton	1.46242e-05	-1.74	-1	-1.5	-2.96873
JR161	Diphyes sp.2	3	0.375	-0.425969	0.0780967	-1.86986	-60.4986	-44.6488	macrozooplankton	4.49945e-06	-1.74	-1	-1.5	-2.96873
JR161	Hydromedusae indet.	3	0.5	-0.30103	0.00228409	-1.86986	-60.4986	-44.6488	macrozooplankton	1.31595e-07	-1.74	-1	-1.5	-2.96873
JR161	Cranchiidae indet.	3	0.5	-0.30103	0.00913636	-1.86986	-60.4986	-44.6488	macrozooplankton	5.2638e-07	-1.74	-1	-1.5	-2.96873
JR161	Cyllopus sp.	3	0.5	-0.30103	0.00213305	-1.87091	-60.4474	-44.3055	macrozooplankton	1.22893e-07	-1.74	-1	-1.5	-2.96873
JR161	Cyphocaris richardi	3	0.5	-0.30103	0.00894601	-1.87091	-60.4474	-44.3055	macrozooplankton	5.15413e-07	-1.74	-1	-1.5	-2.96873
JR161	Cyphocaris sp. 1	3	0.416667	-0.380211	0.00697614	-1.87091	-60.4474	-44.3055	macrozooplankton	4.01922e-07	-1.74	-1	-1.5	-2.96873
JR161	Primno macropa	3	0.166667	-0.778151	0.00910918	-1.87091	-60.4474	-44.3055	macrozooplankton	5.24814e-07	-1.74	-1	-1.5	-2.96873
JR161	Themisto gaudichaudii	3	0.125	-0.90309	0.0341287	-1.87091	-60.4474	-44.3055	macrozooplankton	1.96629e-06	-1.74	-1	-1.5	-2.96873
JR161	Vibilia antarctica	3	0.5	-0.30103	0.00213305	-1.87091	-60.4474	-44.3055	macrozooplankton	1.22893e-07	-1.74	-1	-1.5	-2.96873
JR161	Chaetognaths indet.	3	0.716718	-0.144652	0.0555584	-1.87091	-60.4474	-44.3055	macrozooplankton	3.20093e-06	-1.74	-1	-1.5	-2.96873
JR161	Decapod larvae Type 1	3	0.5	-0.30103	0.00213305	-1.87091	-60.4474	-44.3055	macrozooplankton	1.22893e-07	-1.74	-1	-1.5	-2.96873
JR161	Euphausia superba	3	0.150235	-0.82323	0.163266	-1.87091	-60.4474	-44.3055	macrozooplankton	9.40635e-06	-1.74	-1	-1.5	-2.96873
JR161	Mysid sp. "A"	3	0.5	-0.30103	0.00213305	-1.87091	-60.4474	-44.3055	macrozooplankton	1.22893e-07	-1.74	-1	-1.5	-2.96873
JR161	Thysanoessa sp.	3	0.0956044	-1.01952	0.0629366	-1.87091	-60.4474	-44.3055	macrozooplankton	3.62602e-06	-1.74	-1	-1.5	-2.96873
JR161	Diphyes sp.1	3	0.416667	-0.380211	0.00836901	-1.87091	-60.4474	-44.3055	macrozooplankton	4.8217e-07	-1.74	-1	-1.5	-2.96873
JR161	Diphyes sp.2	3	0.125	-0.90309	0.00853219	-1.87091	-60.4474	-44.3055	macrozooplankton	4.91572e-07	-1.74	-1	-1.5	-2.96873
JR161	Calanoides acutus copepodite II	3	0.00016	-3.79588	0	-1.86986	-60.4391	-44.6175	mesozooplankton	0	-1.74	-1	-1.5	-2.96873
JR161	Calanoides acutus copepodite III	3	0.000501328	-3.29988	0	-1.86986	-60.4391	-44.6175	mesozooplankton	0	-1.74	-1	-1.5	-2.96873
JR161	Calanoides acutus copepodite IV	3	0.00252663	-2.59746	0	-1.86986	-60.4391	-44.6175	mesozooplankton	0	-1.74	-1	-1.5	-2.96873
JR161	Calanoides acutus copepodite V	3	0.00350151	-2.45574	0	-1.86986	-60.4391	-44.6175	mesozooplankton	0	-1.74	-1	-1.5	-2.96873
JR161	Calanoides acutus female	3	0.00412204	-2.38489	510.9	-1.86986	-60.4391	-44.6175	mesozooplankton	0.0294349	-1.74	-1	-1.5	-2.96873
JR161	Calanus propinquus copepodite II	3	0.00014544	-3.83732	39.3	-1.86986	-60.4391	-44.6175	mesozooplankton	0.00226422	-1.74	-1	-1.5	-2.96873
JR161	Calanus propinquus copepodite III	3	0.00029088	-3.53629	117.9	-1.86986	-60.4391	-44.6175	mesozooplankton	0.00679267	-1.74	-1	-1.5	-2.96873
JR161	Calanus propinquus copepodite IV	3	0.000989976	-3.00438	39.3	-1.86986	-60.4391	-44.6175	mesozooplankton	0.00226422	-1.74	-1	-1.5	-2.96873
JR161	Calanus propinquus female	3	0.00537346	-2.26975	0	-1.86986	-60.4391	-44.6175	mesozooplankton	0	-1.74	-1	-1.5	-2.96873
JR161	Calanus simillimus copepodite III	3	0.00016	-3.79588	117.9	-1.86986	-60.4391	-44.6175	mesozooplankton	0.00679267	-1.74	-1	-1.5	-2.96873
JR161	Calanus simillimus copepodite IV	3	0.000368	-3.43415	0	-1.86986	-60.4391	-44.6175	mesozooplankton	0	-1.74	-1	-1.5	-2.96873
JR161	Calanus simillimus copepodite V	3	0.002192	-2.65916	0	-1.86986	-60.4391	-44.6175	mesozooplankton	0	-1.74	-1	-1.5	-2.96873
JR161	Calanus simillimus female	3	0.002472	-2.60695	0	-1.86986	-60.4391	-44.6175	mesozooplankton	0	-1.74	-1	-1.5	-2.96873
JR161	Calanus simillimus male	3	0.002312	-2.63601	0	-1.86986	-60.4391	-44.6175	mesozooplankton	0	-1.74	-1	-1.5	-2.96873
JR161	Canadacia	3	0.000624501	-3.20447	0	-1.86986	-60.4391	-44.6175	mesozooplankton	0	-1.74	-1	-1.5	-2.96873
JR161	Clausocalanus laticeps	3	0.000188	-3.72584	0	-1.86986	-60.4391	-44.6175	mesozooplankton	0	-1.74	-1	-1.5	-2.96873
JR161	Clausocalanus brevipes	3	0.000188	-3.72584	0	-1.86986	-60.4391	-44.6175	mesozooplankton	0	-1.74	-1	-1.5	-2.96873
JR161	Decapod larvae	3	0.0147437	-1.83139	0	-1.86986	-60.4391	-44.6175	mesozooplankton	0	-1.74	-1	-1.5	-2.96873
JR161	Euaetideus australis	3	0.0001896	-3.72216	0	-1.86986	-60.4391	-44.6175	mesozooplankton	0	-1.74	-1	-1.5	-2.96873
JR161	Euchaeta antarctica copepodite II	3	0.000658144	-3.18168	117.9	-1.86986	-60.4391	-44.6175	mesozooplankton	0.00679267	-1.74	-1	-1.5	-2.96873
JR161	Euchaeta antarctica copepodite III	3	0.00207	-2.68403	0	-1.86986	-60.4391	-44.6175	mesozooplankton	0	-1.74	-1	-1.5	-2.96873
JR161	Euchaeta antarctica copepodite IV	3	0.00336156	-2.47346	0	-1.86986	-60.4391	-44.6175	mesozooplankton	0	-1.74	-1	-1.5	-2.96873
JR161	Euchaeta antarctica copepodite V	3	0.0076002	-2.11917	0	-1.86986	-60.4391	-44.6175	mesozooplankton	0	-1.74	-1	-1.5	-2.96873
JR161	Euchaeta biloba	3	0.0032	-2.49485	0	-1.86986	-60.4391	-44.6175	mesozooplankton	0	-1.74	-1	-1.5	-2.96873
JR161	Euchirella rostrata/rostramagna	3	0.0008768	-3.0571	0	-1.86986	-60.4391	-44.6175	mesozooplankton	0	-1.74	-1	-1.5	-2.96873
JR161	Euphausia frigida adult	3	0.02	-1.69897	0	-1.86986	-60.4391	-44.6175	mesozooplankton	0	-1.74	-1	-1.5	-2.96873
JR161	Euphausia frigida furcilia	3	0.00238381	-2.62273	0	-1.86986	-60.4391	-44.6175	mesozooplankton	0	-1.74	-1	-1.5	-2.96873
JR161	Euphausia superba adult	3	0.220554	-0.656485	393	-1.86986	-60.4391	-44.6175	mesozooplankton	0.0226422	-1.74	-1	-1.5	-2.96873
JR161	Euphausia superba calyptopes	3	0.000157	-3.8041	0	-1.86986	-60.4391	-44.6175	mesozooplankton	0	-1.74	-1	-1.5	-2.96873
JR161	Gaidius	3	0.0001392	-3.85636	78.6	-1.86986	-60.4391	-44.6175	mesozooplankton	0.00452844	-1.74	-1	-1.5	-2.96873
JR161	Haloptilus	3	0.002248	-2.6482	78.6	-1.86986	-60.4391	-44.6175	mesozooplankton	0.00452844	-1.74	-1	-1.5	-2.96873
JR161	Heterorhabdus	3	0.0002072	-3.68361	157.2	-1.86986	-60.4391	-44.6175	mesozooplankton	0.00905689	-1.74	-1	-1.5	-2.96873
JR161	Limacina (large)	3	0.0017	-2.76955	0	-1.86986	-60.4391	-44.6175	mesozooplankton	0	-1.74	-1	-1.5	-2.96873
JR161	Medusae	3	0.0172537	-1.76312	117.9	-1.86986	-60.4391	-44.6175	mesozooplankton	0.00679267	-1.74	-1	-1.5	-2.96873
JR161	Metridia gerlachei adult	3	0.00297439	-2.5266	0	-1.86986	-60.4391	-44.6175	mesozooplankton	0	-1.74	-1	-1.5	-2.96873
JR161	Metridia lucens adult	3	0.000712	-3.14752	0	-1.86986	-60.4391	-44.6175	mesozooplankton	0	-1.74	-1	-1.5	-2.96873
JR161	Metridia spp. copepodite 4-5	3	0.0001584	-3.80024	1100.4	-1.86986	-60.4391	-44.6175	mesozooplankton	0.0633982	-1.74	-1	-1.5	-2.96873
JR161	Microsetella	3	0.0014	-2.85387	0	-1.86986	-60.4391	-44.6175	mesozooplankton	0	-1.74	-1	-1.5	-2.96873
JR161	Pleuromamma robusta	3	0.002272	-2.64359	0	-1.86986	-60.4391	-44.6175	mesozooplankton	0	-1.74	-1	-1.5	-2.96873
JR161	Racovitzanus	3	0.000271752	-3.56583	0	-1.86986	-60.4391	-44.6175	mesozooplankton	0	-1.74	-1	-1.5	-2.96873
JR161	Rhincalanus gigas copepodite I	3	0.000403592	-3.39406	0	-1.86986	-60.4391	-44.6175	mesozooplankton	0	-1.74	-1	-1.5	-2.96873
JR161	Rhincalanus gigas copepodite II	3	0.000807184	-3.09303	0	-1.86986	-60.4391	-44.6175	mesozooplankton	0	-1.74	-1	-1.5	-2.96873
JR161	Rhincalanus gigas copepodite III	3	0.00291434	-2.53546	39.3	-1.86986	-60.4391	-44.6175	mesozooplankton	0.00226422	-1.74	-1	-1.5	-2.96873
JR161	Rhincalanus gigas copepodite IV	3	0.00495252	-2.30517	39.3	-1.86986	-60.4391	-44.6175	mesozooplankton	0.00226422	-1.74	-1	-1.5	-2.96873
JR161	Rhincalanus gigas copepodite V	3	0.00931957	-2.0306	0	-1.86986	-60.4391	-44.6175	mesozooplankton	0	-1.74	-1	-1.5	-2.96873
JR161	Rhincalanus gigas female	3	0.0158373	-1.80032	0	-1.86986	-60.4391	-44.6175	mesozooplankton	0	-1.74	-1	-1.5	-2.96873
JR161	Rhincalanus gigas male	3	0.00970756	-2.01289	0	-1.86986	-60.4391	-44.6175	mesozooplankton	0	-1.74	-1	-1.5	-2.96873
JR161	Scaphocalanus copepodites	3	0.0004	-3.39794	0	-1.86986	-60.4391	-44.6175	mesozooplankton	0	-1.74	-1	-1.5	-2.96873
JR161	Scaphocalanus vervoortii	3	0.0004	-3.39794	0	-1.86986	-60.4391	-44.6175	mesozooplankton	0	-1.74	-1	-1.5	-2.96873
JR161	Scolecithricella minor	3	0.00012	-3.92082	78.6	-1.86986	-60.4391	-44.6175	mesozooplankton	0.00452844	-1.74	-1	-1.5	-2.96873
JR161	Scolecithricella sp.	3	0.000159965	-3.79598	0	-1.86986	-60.4391	-44.6175	mesozooplankton	0	-1.74	-1	-1.5	-2.96873
JR161	Siphonophora	3	0.0172537	-1.76312	157.2	-1.86986	-60.4391	-44.6175	mesozooplankton	0.00905689	-1.74	-1	-1.5	-2.96873
JR161	Thysanoessa adult	3	0.02	-1.69897	0	-1.86986	-60.4391	-44.6175	mesozooplankton	0	-1.74	-1	-1.5	-2.96873
JR161	Tomopteris	3	0.0133433	-1.87474	471.6	-1.86986	-60.4391	-44.6175	mesozooplankton	0.0271707	-1.74	-1	-1.5	-2.96873
JR161	Cyphocaris richardi	4	0.3	-0.522879	0.0248209	-1.60779	-59.6598	-44.0498	macrozooplankton	1.43003e-06	-1.74	-1	-1.5	-2.96873
JR161	Eusiroides stenopleura	4	0.5	-0.30103	0.00329971	-1.60779	-59.6598	-44.0498	macrozooplankton	1.90109e-07	-1.74	-1	-1.5	-2.96873
JR161	Parandania boecki	4	0.1	-1	0.0164986	-1.60779	-59.6598	-44.0498	macrozooplankton	9.50545e-07	-1.74	-1	-1.5	-2.96873
JR161	Pegohyperia princeps	4	0.5	-0.30103	0.00329971	-1.60779	-59.6598	-44.0498	macrozooplankton	1.90109e-07	-1.74	-1	-1.5	-2.96873
JR161	Primno macropa	4	0.333333	-0.477121	0.0071163	-1.60779	-59.6598	-44.0498	macrozooplankton	4.09997e-07	-1.74	-1	-1.5	-2.96873
JR161	Vibilia antarctica	4	0.5	-0.30103	0.00329971	-1.60779	-59.6598	-44.0498	macrozooplankton	1.90109e-07	-1.74	-1	-1.5	-2.96873
JR161	Gennadus sp.	4	0.857143	-0.0669468	0.023098	-1.60779	-59.6598	-44.0498	macrozooplankton	1.33076e-06	-1.74	-1	-1.5	-2.96873
JR161	Gnathophausia sp.	4	0.5	-0.30103	0.003472	-1.60779	-59.6598	-44.0498	macrozooplankton	2.00035e-07	-1.74	-1	-1.5	-2.96873
JR161	Euphausia superba	4	0.138889	-0.857332	0.0460967	-1.60779	-59.6598	-44.0498	macrozooplankton	2.65581e-06	-1.74	-1	-1.5	-2.96873
JR161	Mysid sp. "A"	4	0.5	-0.30103	0.00329971	-1.60779	-59.6598	-44.0498	macrozooplankton	1.90109e-07	-1.74	-1	-1.5	-2.96873
JR161	Thysanoessa sp.	4	0.0822581	-1.08482	0.0729851	-1.60779	-59.6598	-44.0498	macrozooplankton	4.20495e-06	-1.74	-1	-1.5	-2.96873
JR161	Calycopsis borgrevichi	4	0.95	-0.0222764	0.0107606	-1.60779	-59.6598	-44.0498	macrozooplankton	6.19958e-07	-1.74	-1	-1.5	-2.96873
JR161	Diphyes sp.1	4	0.1625	-0.789147	0.0155379	-1.60779	-59.6598	-44.0498	macrozooplankton	8.95196e-07	-1.74	-1	-1.5	-2.96873
JR161	Diphyes sp.2	4	0.5	-0.30103	0.00329971	-1.60779	-59.6598	-44.0498	macrozooplankton	1.90109e-07	-1.74	-1	-1.5	-2.96873
JR161	Salpa thompsoni	4	0.125	-0.90309	0.0145772	-1.60779	-59.6598	-44.0498	macrozooplankton	8.39846e-07	-1.74	-1	-1.5	-2.96873
JR161	Gigantocypris sp.	4	0.166667	-0.778151	0.00989914	-1.60779	-59.6598	-44.0498	macrozooplankton	5.70327e-07	-1.74	-1	-1.5	-2.96873
JR161	Cyllopus sp.	4	0.5	-0.30103	0.00272165	-1.54876	-59.5633	-44.2685	macrozooplankton	1.56804e-07	-1.74	-1	-1.5	-2.96873
JR161	Cyphocaris richardi	4	0.25	-0.60206	0.0054433	-1.54876	-59.5633	-44.2685	macrozooplankton	3.13609e-07	-1.74	-1	-1.5	-2.96873
JR161	Pegohyperia princeps	4	0.166667	-0.778151	0.00816495	-1.54876	-59.5633	-44.2685	macrozooplankton	4.70414e-07	-1.74	-1	-1.5	-2.96873
JR161	Primno macropa	4	0.25	-0.60206	0.0054433	-1.54876	-59.5633	-44.2685	macrozooplankton	3.13609e-07	-1.74	-1	-1.5	-2.96873
JR161	Themisto gaudichaudii	4	0.0744048	-1.1284	0.0279004	-1.54876	-59.5633	-44.2685	macrozooplankton	1.60745e-06	-1.74	-1	-1.5	-2.96873
JR161	Vibilia antarctica	4	0.5	-0.30103	0.00272165	-1.54876	-59.5633	-44.2685	macrozooplankton	1.56804e-07	-1.74	-1	-1.5	-2.96873
JR161	Chaetognaths indet.	4	0.119048	-0.924279	0.0127339	-1.54876	-59.5633	-44.2685	macrozooplankton	7.3365e-07	-1.74	-1	-1.5	-2.96873
JR161	Decapod larvae Type 1	4	0.5	-0.30103	0.00272165	-1.54876	-59.5633	-44.2685	macrozooplankton	1.56804e-07	-1.74	-1	-1.5	-2.96873
JR161	Euphausia superba	4	0.45381	-0.343126	0.154467	-1.54876	-59.5633	-44.2685	macrozooplankton	8.8994e-06	-1.74	-1	-1.5	-2.96873
JR161	Euphausia triacantha	4	0.09375	-1.02803	0.0151641	-1.54876	-59.5633	-44.2685	macrozooplankton	8.73664e-07	-1.74	-1	-1.5	-2.96873
JR161	Thysanoessa sp.	4	0.0648751	-1.18792	0.190132	-1.54876	-59.5633	-44.2685	macrozooplankton	1.09542e-05	-1.74	-1	-1.5	-2.96873
JR161	Diphyes sp.1	4	0.0575758	-1.23976	0.0420939	-1.54876	-59.5633	-44.2685	macrozooplankton	2.42519e-06	-1.74	-1	-1.5	-2.96873
JR161	Diphyes sp.2	4	0.25	-0.60206	0.00427755	-1.54876	-59.5633	-44.2685	macrozooplankton	2.46446e-07	-1.74	-1	-1.5	-2.96873
JR161	Medusae (clear)	4	0.5	-0.30103	0.00272165	-1.54876	-59.5633	-44.2685	macrozooplankton	1.56804e-07	-1.74	-1	-1.5	-2.96873
JR161	Periphylla periphylla	4	0.1	-1	0.0136082	-1.54876	-59.5633	-44.2685	macrozooplankton	7.84023e-07	-1.74	-1	-1.5	-2.96873
JR161	Salpa thompsoni	4	0.253163	-0.596601	0.102553	-1.54876	-59.5633	-44.2685	macrozooplankton	5.90847e-06	-1.74	-1	-1.5	-2.96873
JR161	Sibogita sp.	4	0.5	-0.30103	0.00272165	-1.54876	-59.5633	-44.2685	macrozooplankton	1.56804e-07	-1.74	-1	-1.5	-2.96873
JR161	Spongiobranchia sp.	4	0.25	-0.60206	0.00427755	-1.54876	-59.5633	-44.2685	macrozooplankton	2.46446e-07	-1.74	-1	-1.5	-2.96873
JR161	Tomopteris sp.	4	0.285714	-0.544068	0.00884654	-1.54876	-59.5633	-44.2685	macrozooplankton	5.09683e-07	-1.74	-1	-1.5	-2.96873
JR161	Calanoides acutus copepodite II	4	0.00016	-3.79588	0	-1.66561	-59.6794	-44.0592	mesozooplankton	0	-1.74	-1	-1.5	-2.96873
JR161	Calanoides acutus copepodite III	4	0.000501328	-3.29988	0	-1.66561	-59.6794	-44.0592	mesozooplankton	0	-1.74	-1	-1.5	-2.96873
JR161	Calanoides acutus copepodite IV	4	0.00252663	-2.59746	0	-1.66561	-59.6794	-44.0592	mesozooplankton	0	-1.74	-1	-1.5	-2.96873
JR161	Calanoides acutus copepodite V	4	0.00350151	-2.45574	275.1	-1.66561	-59.6794	-44.0592	mesozooplankton	0.0158496	-1.74	-1	-1.5	-2.96873
JR161	Calanoides acutus female	4	0.00412204	-2.38489	1139.7	-1.66561	-59.6794	-44.0592	mesozooplankton	0.0656624	-1.74	-1	-1.5	-2.96873
JR161	Calanus propinquus copepodite II	4	0.00014544	-3.83732	0	-1.66561	-59.6794	-44.0592	mesozooplankton	0	-1.74	-1	-1.5	-2.96873
JR161	Calanus propinquus copepodite III	4	0.00029088	-3.53629	0	-1.66561	-59.6794	-44.0592	mesozooplankton	0	-1.74	-1	-1.5	-2.96873
JR161	Calanus propinquus copepodite IV	4	0.000989976	-3.00438	0	-1.66561	-59.6794	-44.0592	mesozooplankton	0	-1.74	-1	-1.5	-2.96873
JR161	Calanus propinquus female	4	0.00537346	-2.26975	0	-1.66561	-59.6794	-44.0592	mesozooplankton	0	-1.74	-1	-1.5	-2.96873
JR161	Calanus simillimus copepodite III	4	0.00016	-3.79588	78.6	-1.66561	-59.6794	-44.0592	mesozooplankton	0.00452844	-1.74	-1	-1.5	-2.96873
JR161	Calanus simillimus copepodite IV	4	0.000368	-3.43415	78.6	-1.66561	-59.6794	-44.0592	mesozooplankton	0.00452844	-1.74	-1	-1.5	-2.96873
JR161	Calanus simillimus copepodite V	4	0.002192	-2.65916	0	-1.66561	-59.6794	-44.0592	mesozooplankton	0	-1.74	-1	-1.5	-2.96873
JR161	Calanus simillimus female	4	0.002472	-2.60695	0	-1.66561	-59.6794	-44.0592	mesozooplankton	0	-1.74	-1	-1.5	-2.96873
JR161	Calanus simillimus male	4	0.002312	-2.63601	0	-1.66561	-59.6794	-44.0592	mesozooplankton	0	-1.74	-1	-1.5	-2.96873
JR161	Canadacia	4	0.000624501	-3.20447	0	-1.66561	-59.6794	-44.0592	mesozooplankton	0	-1.74	-1	-1.5	-2.96873
JR161	Clausocalanus laticeps	4	0.000188	-3.72584	0	-1.66561	-59.6794	-44.0592	mesozooplankton	0	-1.74	-1	-1.5	-2.96873
JR161	Clausocalanus brevipes	4	0.000188	-3.72584	0	-1.66561	-59.6794	-44.0592	mesozooplankton	0	-1.74	-1	-1.5	-2.96873
JR161	Decapod larvae	4	0.0147437	-1.83139	39.3	-1.66561	-59.6794	-44.0592	mesozooplankton	0.00226422	-1.74	-1	-1.5	-2.96873
JR161	Euaetideus australis	4	0.0001896	-3.72216	0	-1.66561	-59.6794	-44.0592	mesozooplankton	0	-1.74	-1	-1.5	-2.96873
JR161	Euchaeta antarctica copepodite II	4	0.000658144	-3.18168	235.8	-1.66561	-59.6794	-44.0592	mesozooplankton	0.0135853	-1.74	-1	-1.5	-2.96873
JR161	Euchaeta antarctica copepodite III	4	0.00207	-2.68403	0	-1.66561	-59.6794	-44.0592	mesozooplankton	0	-1.74	-1	-1.5	-2.96873
JR161	Euchaeta antarctica copepodite IV	4	0.00336156	-2.47346	0	-1.66561	-59.6794	-44.0592	mesozooplankton	0	-1.74	-1	-1.5	-2.96873
JR161	Euchaeta antarctica copepodite V	4	0.0076002	-2.11917	0	-1.66561	-59.6794	-44.0592	mesozooplankton	0	-1.74	-1	-1.5	-2.96873
JR161	Euchaeta biloba	4	0.0032	-2.49485	0	-1.66561	-59.6794	-44.0592	mesozooplankton	0	-1.74	-1	-1.5	-2.96873
JR161	Euchirella rostrata/rostramagna	4	0.0008768	-3.0571	39.3	-1.66561	-59.6794	-44.0592	mesozooplankton	0.00226422	-1.74	-1	-1.5	-2.96873
JR161	Euphausia frigida adult	4	0.02	-1.69897	0	-1.66561	-59.6794	-44.0592	mesozooplankton	0	-1.74	-1	-1.5	-2.96873
JR161	Euphausia frigida furcilia	4	0.00238381	-2.62273	0	-1.66561	-59.6794	-44.0592	mesozooplankton	0	-1.74	-1	-1.5	-2.96873
JR161	Euphausia superba adult	4	0.220554	-0.656485	0	-1.66561	-59.6794	-44.0592	mesozooplankton	0	-1.74	-1	-1.5	-2.96873
JR161	Euphausia superba calyptopes	4	0.000157	-3.8041	0	-1.66561	-59.6794	-44.0592	mesozooplankton	0	-1.74	-1	-1.5	-2.96873
JR161	Gaidius	4	0.0001392	-3.85636	78.6	-1.66561	-59.6794	-44.0592	mesozooplankton	0.00452844	-1.74	-1	-1.5	-2.96873
JR161	Haloptilus	4	0.002248	-2.6482	0	-1.66561	-59.6794	-44.0592	mesozooplankton	0	-1.74	-1	-1.5	-2.96873
JR161	Heterorhabdus	4	0.0002072	-3.68361	39.3	-1.66561	-59.6794	-44.0592	mesozooplankton	0.00226422	-1.74	-1	-1.5	-2.96873
JR161	Limacina (large)	4	0.0017	-2.76955	39.3	-1.66561	-59.6794	-44.0592	mesozooplankton	0.00226422	-1.74	-1	-1.5	-2.96873
JR161	Medusae	4	0.0172537	-1.76312	275.1	-1.66561	-59.6794	-44.0592	mesozooplankton	0.0158496	-1.74	-1	-1.5	-2.96873
JR161	Metridia gerlachei adult	4	0.00297439	-2.5266	943.2	-1.66561	-59.6794	-44.0592	mesozooplankton	0.0543413	-1.74	-1	-1.5	-2.96873
JR161	Metridia lucens adult	4	0.000712	-3.14752	0	-1.66561	-59.6794	-44.0592	mesozooplankton	0	-1.74	-1	-1.5	-2.96873
JR161	Metridia spp. copepodite 4-5	4	0.0001584	-3.80024	3458.4	-1.66561	-59.6794	-44.0592	mesozooplankton	0.199252	-1.74	-1	-1.5	-2.96873
JR161	Microsetella	4	0.0014	-2.85387	628.8	-1.66561	-59.6794	-44.0592	mesozooplankton	0.0362275	-1.74	-1	-1.5	-2.96873
JR161	Pleuromamma robusta	4	0.002272	-2.64359	0	-1.66561	-59.6794	-44.0592	mesozooplankton	0	-1.74	-1	-1.5	-2.96873
JR161	Racovitzanus	4	0.000271752	-3.56583	39.3	-1.66561	-59.6794	-44.0592	mesozooplankton	0.00226422	-1.74	-1	-1.5	-2.96873
JR161	Rhincalanus gigas copepodite I	4	0.000403592	-3.39406	0	-1.66561	-59.6794	-44.0592	mesozooplankton	0	-1.74	-1	-1.5	-2.96873
JR161	Rhincalanus gigas copepodite II	4	0.000807184	-3.09303	78.6	-1.66561	-59.6794	-44.0592	mesozooplankton	0.00452844	-1.74	-1	-1.5	-2.96873
JR161	Rhincalanus gigas copepodite III	4	0.00291434	-2.53546	0	-1.66561	-59.6794	-44.0592	mesozooplankton	0	-1.74	-1	-1.5	-2.96873
JR161	Rhincalanus gigas copepodite IV	4	0.00495252	-2.30517	0	-1.66561	-59.6794	-44.0592	mesozooplankton	0	-1.74	-1	-1.5	-2.96873
JR161	Rhincalanus gigas copepodite V	4	0.00931957	-2.0306	0	-1.66561	-59.6794	-44.0592	mesozooplankton	0	-1.74	-1	-1.5	-2.96873
JR161	Rhincalanus gigas female	4	0.0158373	-1.80032	39.3	-1.66561	-59.6794	-44.0592	mesozooplankton	0.00226422	-1.74	-1	-1.5	-2.96873
JR161	Rhincalanus gigas male	4	0.00970756	-2.01289	0	-1.66561	-59.6794	-44.0592	mesozooplankton	0	-1.74	-1	-1.5	-2.96873
JR161	Scaphocalanus copepodites	4	0.0004	-3.39794	78.6	-1.66561	-59.6794	-44.0592	mesozooplankton	0.00452844	-1.74	-1	-1.5	-2.96873
JR161	Scaphocalanus vervoortii	4	0.0004	-3.39794	0	-1.66561	-59.6794	-44.0592	mesozooplankton	0	-1.74	-1	-1.5	-2.96873
JR161	Scolecithricella minor	4	0.00012	-3.92082	157.2	-1.66561	-59.6794	-44.0592	mesozooplankton	0.00905689	-1.74	-1	-1.5	-2.96873
JR161	Scolecithricella sp.	4	0.000159965	-3.79598	117.9	-1.66561	-59.6794	-44.0592	mesozooplankton	0.00679267	-1.74	-1	-1.5	-2.96873
JR161	Siphonophora	4	0.0172537	-1.76312	432.3	-1.66561	-59.6794	-44.0592	mesozooplankton	0.0249064	-1.74	-1	-1.5	-2.96873
JR161	Thysanoessa adult	4	0.02	-1.69897	39.3	-1.66561	-59.6794	-44.0592	mesozooplankton	0.00226422	-1.74	-1	-1.5	-2.96873
JR161	Tomopteris	4	0.0133433	-1.87474	196.5	-1.66561	-59.6794	-44.0592	mesozooplankton	0.0113211	-1.74	-1	-1.5	-2.96873
JR161	Cyphocaris richardi	5	0.291667	-0.535113	0.0109092	-0.918442	-57.4469	-42.6264	macrozooplankton	2.1782e-07	-0.69	0	-0.5	-3.11156
JR161	Eurythenes obesus	5	0.5	-0.30103	0.0028566	-0.918442	-57.4469	-42.6264	macrozooplankton	5.70368e-08	-0.69	0	-0.5	-3.11156
JR161	Eusiroides stenopleura	5	0.25	-0.60206	0.00571321	-0.918442	-57.4469	-42.6264	macrozooplankton	1.14074e-07	-0.69	0	-0.5	-3.11156
JR161	Pegohyperia princeps	5	0.5	-0.30103	0.0028566	-0.918442	-57.4469	-42.6264	macrozooplankton	5.70368e-08	-0.69	0	-0.5	-3.11156
JR161	Primno macropa	5	0.25	-0.60206	0.00571321	-0.918442	-57.4469	-42.6264	macrozooplankton	1.14074e-07	-0.69	0	-0.5	-3.11156
JR161	Chaetognaths indet.	5	0.583333	-0.234083	0.0354607	-0.918442	-57.4469	-42.6264	macrozooplankton	7.08031e-07	-0.69	0	-0.5	-3.11156
JR161	Gnathophausia sp.	5	0.511538	-0.291122	0.0223474	-0.918442	-57.4469	-42.6264	macrozooplankton	4.46202e-07	-0.69	0	-0.5	-3.11156
JR161	Euphausia superba	5	0.102632	-0.988719	0.0293655	-0.918442	-57.4469	-42.6264	macrozooplankton	5.8633e-07	-0.69	0	-0.5	-3.11156
JR161	Euphausia triacantha	5	0.170635	-0.767932	0.0805139	-0.918442	-57.4469	-42.6264	macrozooplankton	1.60759e-06	-0.69	0	-0.5	-3.11156
JR161	Thysanoessa sp.	5	0.1125	-0.948847	0.0115616	-0.918442	-57.4469	-42.6264	macrozooplankton	2.30847e-07	-0.69	0	-0.5	-3.11156
JR161	Diphyes sp.2	5	0.5	-0.30103	0.00233936	-0.918442	-57.4469	-42.6264	macrozooplankton	4.67092e-08	-0.69	0	-0.5	-3.11156
JR161	Nipple medusae	5	0.925439	-0.0336524	0.0487328	-0.918442	-57.4469	-42.6264	macrozooplankton	9.73031e-07	-0.69	0	-0.5	-3.11156
JR161	Salpa thompsoni	5	0.333333	-0.477121	0.00545459	-0.918442	-57.4469	-42.6264	macrozooplankton	1.0891e-07	-0.69	0	-0.5	-3.11156
JR161	Clio sp.	5	0.25	-0.60206	0.00467873	-0.918442	-57.4469	-42.6264	macrozooplankton	9.34185e-08	-0.69	0	-0.5	-3.11156
JR161	Pteropoda indet.	5	0.25	-0.60206	0.00571321	-0.918442	-57.4469	-42.6264	macrozooplankton	1.14074e-07	-0.69	0	-0.5	-3.11156
JR161	Spongiobranchia sp.	5	0.25	-0.60206	0.00571321	-0.918442	-57.4469	-42.6264	macrozooplankton	1.14074e-07	-0.69	0	-0.5	-3.11156
JR161	Cyllopus magellanicus	5	0.1	-1	0.00864989	-0.866805	-57.2788	-42.7514	macrozooplankton	1.72709e-07	-0.69	0	-0.5	-3.11156
JR161	Cyphocaris richardi	5	0.0833333	-1.07918	0.0116167	-0.866805	-57.2788	-42.7514	macrozooplankton	2.31947e-07	-0.69	0	-0.5	-3.11156
JR161	Hyperia spinigera	5	0.5	-0.30103	0.00193612	-0.866805	-57.2788	-42.7514	macrozooplankton	3.86578e-08	-0.69	0	-0.5	-3.11156
JR161	Parandania boecki	5	0.1	-1	0.00968059	-0.866805	-57.2788	-42.7514	macrozooplankton	1.93289e-07	-0.69	0	-0.5	-3.11156
JR161	Themisto gaudichaudii	5	0.166667	-0.778151	0.00580835	-0.866805	-57.2788	-42.7514	macrozooplankton	1.15973e-07	-0.69	0	-0.5	-3.11156
JR161	Chaetognaths indet.	5	0.75	-0.124939	0.0138398	-0.866805	-57.2788	-42.7514	macrozooplankton	2.76335e-07	-0.69	0	-0.5	-3.11156
JR161	Decapod larvae Type 1	5	0.333333	-0.477121	0.00356302	-0.866805	-57.2788	-42.7514	macrozooplankton	7.11416e-08	-0.69	0	-0.5	-3.11156
JR161	Euphausia frigida	5	0.125	-0.90309	0.00691991	-0.866805	-57.2788	-42.7514	macrozooplankton	1.38167e-07	-0.69	0	-0.5	-3.11156
JR161	Euphausia superba	5	0.464689	-0.332837	0.0539385	-0.866805	-57.2788	-42.7514	macrozooplankton	1.07697e-06	-0.69	0	-0.5	-3.11156
JR161	Euphausia triacantha	5	0.298176	-0.525527	0.121658	-0.866805	-57.2788	-42.7514	macrozooplankton	2.4291e-06	-0.69	0	-0.5	-3.11156
JR161	Thysanoessa sp.	5	0.305556	-0.51491	0.0321076	-0.866805	-57.2788	-42.7514	macrozooplankton	6.41082e-07	-0.69	0	-0.5	-3.11156
JR161	Diphyes sp.1	5	0.566667	-0.246672	0.0528674	-0.866805	-57.2788	-42.7514	macrozooplankton	1.05558e-06	-0.69	0	-0.5	-3.11156
JR161	Salpa thompsoni	5	0.688596	-0.162035	0.0995768	-0.866805	-57.2788	-42.7514	macrozooplankton	1.98821e-06	-0.69	0	-0.5	-3.11156
JR161	Gigantocypris sp.	5	0.5	-0.30103	0.00193612	-0.866805	-57.2788	-42.7514	macrozooplankton	3.86578e-08	-0.69	0	-0.5	-3.11156
JR161	Clio sp.	5	0.5	-0.30103	0.00172998	-0.866805	-57.2788	-42.7514	macrozooplankton	3.45418e-08	-0.69	0	-0.5	-3.11156
JR161	Spongiobranchia sp.	5	0.5	-0.30103	0.00172998	-0.866805	-57.2788	-42.7514	macrozooplankton	3.45418e-08	-0.69	0	-0.5	-3.11156
JR161	Tomopteris sp.	5	0.5	-0.30103	0.00172998	-0.866805	-57.2788	-42.7514	macrozooplankton	3.45418e-08	-0.69	0	-0.5	-3.11156
JR161	Calanoides acutus copepodite II	5	0.00016	-3.79588	3458.4	-0.873714	-57.4382	-42.6173	mesozooplankton	0.0690526	-0.69	0	-0.5	-3.11156
JR161	Calanoides acutus copepodite III	5	0.000501328	-3.29988	0	-0.873714	-57.4382	-42.6173	mesozooplankton	0	-0.69	0	-0.5	-3.11156
JR161	Calanoides acutus copepodite IV	5	0.00252663	-2.59746	0	-0.873714	-57.4382	-42.6173	mesozooplankton	0	-0.69	0	-0.5	-3.11156
JR161	Calanoides acutus copepodite V	5	0.00350151	-2.45574	1572	-0.873714	-57.4382	-42.6173	mesozooplankton	0.0313875	-0.69	0	-0.5	-3.11156
JR161	Calanoides acutus female	5	0.00412204	-2.38489	628.8	-0.873714	-57.4382	-42.6173	mesozooplankton	0.012555	-0.69	0	-0.5	-3.11156
JR161	Calanus propinquus copepodite II	5	0.00014544	-3.83732	0	-0.873714	-57.4382	-42.6173	mesozooplankton	0	-0.69	0	-0.5	-3.11156
JR161	Calanus propinquus copepodite III	5	0.00029088	-3.53629	0	-0.873714	-57.4382	-42.6173	mesozooplankton	0	-0.69	0	-0.5	-3.11156
JR161	Calanus propinquus copepodite IV	5	0.000989976	-3.00438	0	-0.873714	-57.4382	-42.6173	mesozooplankton	0	-0.69	0	-0.5	-3.11156
JR161	Calanus propinquus female	5	0.00537346	-2.26975	0	-0.873714	-57.4382	-42.6173	mesozooplankton	0	-0.69	0	-0.5	-3.11156
JR161	Calanus simillimus copepodite III	5	0.00016	-3.79588	0	-0.873714	-57.4382	-42.6173	mesozooplankton	0	-0.69	0	-0.5	-3.11156
JR161	Calanus simillimus copepodite IV	5	0.000368	-3.43415	0	-0.873714	-57.4382	-42.6173	mesozooplankton	0	-0.69	0	-0.5	-3.11156
JR161	Calanus simillimus copepodite V	5	0.002192	-2.65916	0	-0.873714	-57.4382	-42.6173	mesozooplankton	0	-0.69	0	-0.5	-3.11156
JR161	Calanus simillimus female	5	0.002472	-2.60695	0	-0.873714	-57.4382	-42.6173	mesozooplankton	0	-0.69	0	-0.5	-3.11156
JR161	Calanus simillimus male	5	0.002312	-2.63601	0	-0.873714	-57.4382	-42.6173	mesozooplankton	0	-0.69	0	-0.5	-3.11156
JR161	Canadacia	5	0.000624501	-3.20447	0	-0.873714	-57.4382	-42.6173	mesozooplankton	0	-0.69	0	-0.5	-3.11156
JR161	Clausocalanus laticeps	5	0.000188	-3.72584	0	-0.873714	-57.4382	-42.6173	mesozooplankton	0	-0.69	0	-0.5	-3.11156
JR161	Clausocalanus brevipes	5	0.000188	-3.72584	0	-0.873714	-57.4382	-42.6173	mesozooplankton	0	-0.69	0	-0.5	-3.11156
JR161	Decapod larvae	5	0.0147437	-1.83139	0	-0.873714	-57.4382	-42.6173	mesozooplankton	0	-0.69	0	-0.5	-3.11156
JR161	Euaetideus australis	5	0.0001896	-3.72216	314.4	-0.873714	-57.4382	-42.6173	mesozooplankton	0.00627751	-0.69	0	-0.5	-3.11156
JR161	Euchaeta antarctica copepodite II	5	0.000658144	-3.18168	628.8	-0.873714	-57.4382	-42.6173	mesozooplankton	0.012555	-0.69	0	-0.5	-3.11156
JR161	Euchaeta antarctica copepodite III	5	0.00207	-2.68403	0	-0.873714	-57.4382	-42.6173	mesozooplankton	0	-0.69	0	-0.5	-3.11156
JR161	Euchaeta antarctica copepodite IV	5	0.00336156	-2.47346	0	-0.873714	-57.4382	-42.6173	mesozooplankton	0	-0.69	0	-0.5	-3.11156
JR161	Euchaeta antarctica copepodite V	5	0.0076002	-2.11917	0	-0.873714	-57.4382	-42.6173	mesozooplankton	0	-0.69	0	-0.5	-3.11156
JR161	Euchaeta biloba	5	0.0032	-2.49485	0	-0.873714	-57.4382	-42.6173	mesozooplankton	0	-0.69	0	-0.5	-3.11156
JR161	Euchirella rostrata/rostramagna	5	0.0008768	-3.0571	0	-0.873714	-57.4382	-42.6173	mesozooplankton	0	-0.69	0	-0.5	-3.11156
JR161	Euphausia frigida adult	5	0.02	-1.69897	0	-0.873714	-57.4382	-42.6173	mesozooplankton	0	-0.69	0	-0.5	-3.11156
JR161	Euphausia frigida furcilia	5	0.00238381	-2.62273	0	-0.873714	-57.4382	-42.6173	mesozooplankton	0	-0.69	0	-0.5	-3.11156
JR161	Euphausia superba adult	5	0.220554	-0.656485	0	-0.873714	-57.4382	-42.6173	mesozooplankton	0	-0.69	0	-0.5	-3.11156
JR161	Euphausia superba calyptopes	5	0.000157	-3.8041	0	-0.873714	-57.4382	-42.6173	mesozooplankton	0	-0.69	0	-0.5	-3.11156
JR161	Gaidius	5	0.0001392	-3.85636	0	-0.873714	-57.4382	-42.6173	mesozooplankton	0	-0.69	0	-0.5	-3.11156
JR161	Haloptilus	5	0.002248	-2.6482	0	-0.873714	-57.4382	-42.6173	mesozooplankton	0	-0.69	0	-0.5	-3.11156
JR161	Heterorhabdus	5	0.0002072	-3.68361	314.4	-0.873714	-57.4382	-42.6173	mesozooplankton	0.00627751	-0.69	0	-0.5	-3.11156
JR161	Limacina (large)	5	0.0017	-2.76955	0	-0.873714	-57.4382	-42.6173	mesozooplankton	0	-0.69	0	-0.5	-3.11156
JR161	Medusae	5	0.0172537	-1.76312	0	-0.873714	-57.4382	-42.6173	mesozooplankton	0	-0.69	0	-0.5	-3.11156
JR161	Metridia gerlachei adult	5	0.00297439	-2.5266	1257.6	-0.873714	-57.4382	-42.6173	mesozooplankton	0.02511	-0.69	0	-0.5	-3.11156
JR161	Metridia lucens adult	5	0.000712	-3.14752	628.8	-0.873714	-57.4382	-42.6173	mesozooplankton	0.012555	-0.69	0	-0.5	-3.11156
JR161	Metridia spp. copepodite 4-5	5	0.0001584	-3.80024	7231.2	-0.873714	-57.4382	-42.6173	mesozooplankton	0.144383	-0.69	0	-0.5	-3.11156
JR161	Microsetella	5	0.0014	-2.85387	6916.8	-0.873714	-57.4382	-42.6173	mesozooplankton	0.138105	-0.69	0	-0.5	-3.11156
JR161	Pleuromamma robusta	5	0.002272	-2.64359	0	-0.873714	-57.4382	-42.6173	mesozooplankton	0	-0.69	0	-0.5	-3.11156
JR161	Racovitzanus	5	0.000271752	-3.56583	0	-0.873714	-57.4382	-42.6173	mesozooplankton	0	-0.69	0	-0.5	-3.11156
JR161	Rhincalanus gigas copepodite I	5	0.000403592	-3.39406	0	-0.873714	-57.4382	-42.6173	mesozooplankton	0	-0.69	0	-0.5	-3.11156
JR161	Rhincalanus gigas copepodite II	5	0.000807184	-3.09303	0	-0.873714	-57.4382	-42.6173	mesozooplankton	0	-0.69	0	-0.5	-3.11156
JR161	Rhincalanus gigas copepodite III	5	0.00291434	-2.53546	0	-0.873714	-57.4382	-42.6173	mesozooplankton	0	-0.69	0	-0.5	-3.11156
JR161	Rhincalanus gigas copepodite IV	5	0.00495252	-2.30517	314.4	-0.873714	-57.4382	-42.6173	mesozooplankton	0.00627751	-0.69	0	-0.5	-3.11156
JR161	Rhincalanus gigas copepodite V	5	0.00931957	-2.0306	0	-0.873714	-57.4382	-42.6173	mesozooplankton	0	-0.69	0	-0.5	-3.11156
JR161	Rhincalanus gigas female	5	0.0158373	-1.80032	314.4	-0.873714	-57.4382	-42.6173	mesozooplankton	0.00627751	-0.69	0	-0.5	-3.11156
JR161	Rhincalanus gigas male	5	0.00970756	-2.01289	0	-0.873714	-57.4382	-42.6173	mesozooplankton	0	-0.69	0	-0.5	-3.11156
JR161	Scaphocalanus copepodites	5	0.0004	-3.39794	943.2	-0.873714	-57.4382	-42.6173	mesozooplankton	0.0188325	-0.69	0	-0.5	-3.11156
JR161	Scaphocalanus vervoortii	5	0.0004	-3.39794	0	-0.873714	-57.4382	-42.6173	mesozooplankton	0	-0.69	0	-0.5	-3.11156
JR161	Scolecithricella minor	5	0.00012	-3.92082	628.8	-0.873714	-57.4382	-42.6173	mesozooplankton	0.012555	-0.69	0	-0.5	-3.11156
JR161	Scolecithricella sp.	5	0.000159965	-3.79598	0	-0.873714	-57.4382	-42.6173	mesozooplankton	0	-0.69	0	-0.5	-3.11156
JR161	Siphonophora	5	0.0172537	-1.76312	0	-0.873714	-57.4382	-42.6173	mesozooplankton	0	-0.69	0	-0.5	-3.11156
JR161	Thysanoessa adult	5	0.02	-1.69897	628.8	-0.873714	-57.4382	-42.6173	mesozooplankton	0.012555	-0.69	0	-0.5	-3.11156
JR161	Tomopteris	5	0.0133433	-1.87474	0	-0.873714	-57.4382	-42.6173	mesozooplankton	0	-0.69	0	-0.5	-3.11156
JR161	Chuneola paradoxa	6	0.25	-0.60206	0.00565452	1.80198	-55.2064	-41.2513	macrozooplankton	4.14343e-08	1.57	2	1.5	-2.94295
JR161	Cyphocaris richardi	6	0.1125	-0.948847	0.0647607	1.80198	-55.2064	-41.2513	macrozooplankton	4.74543e-07	1.57	2	1.5	-2.94295
JR161	Eurythenes sp.	6	0.375	-0.425969	0.00447035	1.80198	-55.2064	-41.2513	macrozooplankton	3.27571e-08	1.57	2	1.5	-2.94295
JR161	Eusiroides stenopleura	6	0.208333	-0.681241	0.00752708	1.80198	-55.2064	-41.2513	macrozooplankton	5.51557e-08	1.57	2	1.5	-2.94295
JR161	Hyperidae indet.	6	0.5	-0.30103	0.00282726	1.80198	-55.2064	-41.2513	macrozooplankton	2.07171e-08	1.57	2	1.5	-2.94295
JR161	Parandania boecki	6	0.1125	-0.948847	0.0195245	1.80198	-55.2064	-41.2513	macrozooplankton	1.43069e-07	1.57	2	1.5	-2.94295
JR161	Chaetognaths indet.	6	0.196124	-0.707469	0.0854325	1.80198	-55.2064	-41.2513	macrozooplankton	6.26019e-07	1.57	2	1.5	-2.94295
JR161	Gennadus sp.	6	0.872283	-0.0593428	0.109509	1.80198	-55.2064	-41.2513	macrozooplankton	8.02446e-07	1.57	2	1.5	-2.94295
JR161	Gnathophausia sp.	6	0.125	-0.90309	0.0262895	1.80198	-55.2064	-41.2513	macrozooplankton	1.9264e-07	1.57	2	1.5	-2.94295
JR161	Sergestid sp.	6	0.333333	-0.477121	0.00985856	1.80198	-55.2064	-41.2513	macrozooplankton	7.224e-08	1.57	2	1.5	-2.94295
JR161	Euphausia triacantha	6	0.125	-0.90309	0.0187993	1.80198	-55.2064	-41.2513	macrozooplankton	1.37754e-07	1.57	2	1.5	-2.94295
JR161	Thysanoessa sp.	6	0.106061	-0.974446	0.0204792	1.80198	-55.2064	-41.2513	macrozooplankton	1.50064e-07	1.57	2	1.5	-2.94295
JR161	Calycopsis borgrevichi	6	0.1	-1	0.0141363	1.80198	-55.2064	-41.2513	macrozooplankton	1.03586e-07	1.57	2	1.5	-2.94295
JR161	Medusae (red)	6	0.5	-0.30103	0.00328619	1.80198	-55.2064	-41.2513	macrozooplankton	2.408e-08	1.57	2	1.5	-2.94295
JR161	Salpa thompsoni	6	0.175	-0.756962	0.0110427	1.80198	-55.2064	-41.2513	macrozooplankton	8.09171e-08	1.57	2	1.5	-2.94295
JR161	Sibogita sp.	6	0.166667	-0.778151	0.00848178	1.80198	-55.2064	-41.2513	macrozooplankton	6.21514e-08	1.57	2	1.5	-2.94295
JR161	Gigantocypris sp.	6	0.795833	-0.0991779	0.0303009	1.80198	-55.2064	-41.2513	macrozooplankton	2.22034e-07	1.57	2	1.5	-2.94295
JR161	Clio sp.	6	0.5	-0.30103	0.00328619	1.80198	-55.2064	-41.2513	macrozooplankton	2.408e-08	1.57	2	1.5	-2.94295
JR161	Spongiobranchia sp.	6	0.5	-0.30103	0.00328619	1.80198	-55.2064	-41.2513	macrozooplankton	2.408e-08	1.57	2	1.5	-2.94295
JR161	Flatworms indet.	6	0.25	-0.60206	0.00657238	1.80198	-55.2064	-41.2513	macrozooplankton	4.816e-08	1.57	2	1.5	-2.94295
JR161	Cyllopus magellanicus	6	0.5	-0.30103	0.00209418	1.68794	-55.2456	-41.1518	macrozooplankton	1.53454e-08	1.57	2	1.5	-2.94295
JR161	Cyphocaris anonyx	6	0.5	-0.30103	0.0022808	1.68794	-55.2456	-41.1518	macrozooplankton	1.67129e-08	1.57	2	1.5	-2.94295
JR161	Cyphocaris richardi	6	0.5	-0.30103	0.0045616	1.68794	-55.2456	-41.1518	macrozooplankton	3.34258e-08	1.57	2	1.5	-2.94295
JR161	Eurythenes sp.	6	0.5	-0.30103	0.00218749	1.68794	-55.2456	-41.1518	macrozooplankton	1.60292e-08	1.57	2	1.5	-2.94295
JR161	Hyperoche leutkenides	6	0.5	-0.30103	0.00209418	1.68794	-55.2456	-41.1518	macrozooplankton	1.53454e-08	1.57	2	1.5	-2.94295
JR161	Parandania boecki	6	0.241071	-0.617854	0.020154	1.68794	-55.2456	-41.1518	macrozooplankton	1.47681e-07	1.57	2	1.5	-2.94295
JR161	Themisto gaudichaudii	6	0.105556	-0.976519	0.0154991	1.68794	-55.2456	-41.1518	macrozooplankton	1.13572e-07	1.57	2	1.5	-2.94295
JR161	Chaetognaths indet.	6	0.166667	-0.778151	0.00684241	1.68794	-55.2456	-41.1518	macrozooplankton	5.01387e-08	1.57	2	1.5	-2.94295
JR161	Sergestid sp.	6	0.5	-0.30103	0.0045616	1.68794	-55.2456	-41.1518	macrozooplankton	3.34258e-08	1.57	2	1.5	-2.94295
JR161	Euphausia frigida	6	0.0714286	-1.14613	0.0146593	1.68794	-55.2456	-41.1518	macrozooplankton	1.07418e-07	1.57	2	1.5	-2.94295
JR161	Euphausia triacantha	6	0.212473	-0.672696	0.582692	1.68794	-55.2456	-41.1518	macrozooplankton	4.26976e-06	1.57	2	1.5	-2.94295
JR161	Euphausia vallentini	6	0.0263158	-1.57978	0.0397895	1.68794	-55.2456	-41.1518	macrozooplankton	2.91563e-07	1.57	2	1.5	-2.94295
JR161	Thysanoessa sp.	6	0.0322205	-1.49187	0.112029	1.68794	-55.2456	-41.1518	macrozooplankton	8.20906e-07	1.57	2	1.5	-2.94295
JR161	Diphyes sp.2	6	0.5	-0.30103	0.0022808	1.68794	-55.2456	-41.1518	macrozooplankton	1.67129e-08	1.57	2	1.5	-2.94295
JR161	Hydromedusae (red)	6	0.5	-0.30103	0.0022808	1.68794	-55.2456	-41.1518	macrozooplankton	1.67129e-08	1.57	2	1.5	-2.94295
JR161	Salpa thompsoni	6	0.806452	-0.0934217	0.0649197	1.68794	-55.2456	-41.1518	macrozooplankton	4.75708e-07	1.57	2	1.5	-2.94295
JR161	Sibogita sp.	6	0.583333	-0.234083	0.0147319	1.68794	-55.2456	-41.1518	macrozooplankton	1.0795e-07	1.57	2	1.5	-2.94295
JR161	Spongiobranchia sp.	6	0.0384615	-1.41497	0.0272244	1.68794	-55.2456	-41.1518	macrozooplankton	1.9949e-07	1.57	2	1.5	-2.94295
JR161	Tomopteris sp.	6	0.5	-0.30103	0.00209418	1.68794	-55.2456	-41.1518	macrozooplankton	1.53454e-08	1.57	2	1.5	-2.94295
JR161	Calanoides acutus copepodite II	6	0.00016	-3.79588	0	1.49635	-55.2092	-41.2412	mesozooplankton	0	1.57	2	1.5	-2.94295
JR161	Calanoides acutus copepodite III	6	0.000501328	-3.29988	0	1.49635	-55.2092	-41.2412	mesozooplankton	0	1.57	2	1.5	-2.94295
JR161	Calanoides acutus copepodite IV	6	0.00252663	-2.59746	78.6	1.49635	-55.2092	-41.2412	mesozooplankton	0.000575952	1.57	2	1.5	-2.94295
JR161	Calanoides acutus copepodite V	6	0.00350151	-2.45574	1729.2	1.49635	-55.2092	-41.2412	mesozooplankton	0.012671	1.57	2	1.5	-2.94295
JR161	Calanoides acutus female	6	0.00412204	-2.38489	864.6	1.49635	-55.2092	-41.2412	mesozooplankton	0.00633548	1.57	2	1.5	-2.94295
JR161	Calanus propinquus copepodite II	6	0.00014544	-3.83732	0	1.49635	-55.2092	-41.2412	mesozooplankton	0	1.57	2	1.5	-2.94295
JR161	Calanus propinquus copepodite III	6	0.00029088	-3.53629	0	1.49635	-55.2092	-41.2412	mesozooplankton	0	1.57	2	1.5	-2.94295
JR161	Calanus propinquus copepodite IV	6	0.000989976	-3.00438	0	1.49635	-55.2092	-41.2412	mesozooplankton	0	1.57	2	1.5	-2.94295
JR161	Calanus propinquus female	6	0.00537346	-2.26975	0	1.49635	-55.2092	-41.2412	mesozooplankton	0	1.57	2	1.5	-2.94295
JR161	Calanus simillimus copepodite III	6	0.00016	-3.79588	550.2	1.49635	-55.2092	-41.2412	mesozooplankton	0.00403167	1.57	2	1.5	-2.94295
JR161	Calanus simillimus copepodite IV	6	0.000368	-3.43415	157.2	1.49635	-55.2092	-41.2412	mesozooplankton	0.0011519	1.57	2	1.5	-2.94295
JR161	Calanus simillimus copepodite V	6	0.002192	-2.65916	550.2	1.49635	-55.2092	-41.2412	mesozooplankton	0.00403167	1.57	2	1.5	-2.94295
JR161	Calanus simillimus female	6	0.002472	-2.60695	4558.8	1.49635	-55.2092	-41.2412	mesozooplankton	0.0334052	1.57	2	1.5	-2.94295
JR161	Calanus simillimus male	6	0.002312	-2.63601	2593.8	1.49635	-55.2092	-41.2412	mesozooplankton	0.0190064	1.57	2	1.5	-2.94295
JR161	Canadacia	6	0.000624501	-3.20447	0	1.49635	-55.2092	-41.2412	mesozooplankton	0	1.57	2	1.5	-2.94295
JR161	Clausocalanus laticeps	6	0.000188	-3.72584	1886.4	1.49635	-55.2092	-41.2412	mesozooplankton	0.0138229	1.57	2	1.5	-2.94295
JR161	Clausocalanus brevipes	6	0.000188	-3.72584	0	1.49635	-55.2092	-41.2412	mesozooplankton	0	1.57	2	1.5	-2.94295
JR161	Decapod larvae	6	0.0147437	-1.83139	0	1.49635	-55.2092	-41.2412	mesozooplankton	0	1.57	2	1.5	-2.94295
JR161	Euaetideus australis	6	0.0001896	-3.72216	0	1.49635	-55.2092	-41.2412	mesozooplankton	0	1.57	2	1.5	-2.94295
JR161	Euchaeta antarctica copepodite II	6	0.000658144	-3.18168	78.6	1.49635	-55.2092	-41.2412	mesozooplankton	0.000575952	1.57	2	1.5	-2.94295
JR161	Euchaeta antarctica copepodite III	6	0.00207	-2.68403	157.2	1.49635	-55.2092	-41.2412	mesozooplankton	0.0011519	1.57	2	1.5	-2.94295
JR161	Euchaeta antarctica copepodite IV	6	0.00336156	-2.47346	78.6	1.49635	-55.2092	-41.2412	mesozooplankton	0.000575952	1.57	2	1.5	-2.94295
JR161	Euchaeta antarctica copepodite V	6	0.0076002	-2.11917	78.6	1.49635	-55.2092	-41.2412	mesozooplankton	0.000575952	1.57	2	1.5	-2.94295
JR161	Euchaeta biloba	6	0.0032	-2.49485	0	1.49635	-55.2092	-41.2412	mesozooplankton	0	1.57	2	1.5	-2.94295
JR161	Euchirella rostrata/rostramagna	6	0.0008768	-3.0571	0	1.49635	-55.2092	-41.2412	mesozooplankton	0	1.57	2	1.5	-2.94295
JR161	Euphausia frigida adult	6	0.02	-1.69897	78.6	1.49635	-55.2092	-41.2412	mesozooplankton	0.000575952	1.57	2	1.5	-2.94295
JR161	Euphausia frigida furcilia	6	0.00238381	-2.62273	0	1.49635	-55.2092	-41.2412	mesozooplankton	0	1.57	2	1.5	-2.94295
JR161	Euphausia superba adult	6	0.220554	-0.656485	0	1.49635	-55.2092	-41.2412	mesozooplankton	0	1.57	2	1.5	-2.94295
JR161	Euphausia superba calyptopes	6	0.000157	-3.8041	0	1.49635	-55.2092	-41.2412	mesozooplankton	0	1.57	2	1.5	-2.94295
JR161	Gaidius	6	0.0001392	-3.85636	0	1.49635	-55.2092	-41.2412	mesozooplankton	0	1.57	2	1.5	-2.94295
JR161	Haloptilus	6	0.002248	-2.6482	157.2	1.49635	-55.2092	-41.2412	mesozooplankton	0.0011519	1.57	2	1.5	-2.94295
JR161	Heterorhabdus	6	0.0002072	-3.68361	78.6	1.49635	-55.2092	-41.2412	mesozooplankton	0.000575952	1.57	2	1.5	-2.94295
JR161	Limacina (large)	6	0.0017	-2.76955	0	1.49635	-55.2092	-41.2412	mesozooplankton	0	1.57	2	1.5	-2.94295
JR161	Medusae	6	0.0172537	-1.76312	0	1.49635	-55.2092	-41.2412	mesozooplankton	0	1.57	2	1.5	-2.94295
JR161	Metridia gerlachei adult	6	0.00297439	-2.5266	0	1.49635	-55.2092	-41.2412	mesozooplankton	0	1.57	2	1.5	-2.94295
JR161	Metridia lucens adult	6	0.000712	-3.14752	550.2	1.49635	-55.2092	-41.2412	mesozooplankton	0.00403167	1.57	2	1.5	-2.94295
JR161	Metridia spp. copepodite 4-5	6	0.0001584	-3.80024	628.8	1.49635	-55.2092	-41.2412	mesozooplankton	0.00460762	1.57	2	1.5	-2.94295
JR161	Microsetella	6	0.0014	-2.85387	64766.4	1.49635	-55.2092	-41.2412	mesozooplankton	0.474585	1.57	2	1.5	-2.94295
JR161	Pleuromamma robusta	6	0.002272	-2.64359	0	1.49635	-55.2092	-41.2412	mesozooplankton	0	1.57	2	1.5	-2.94295
JR161	Racovitzanus	6	0.000271752	-3.56583	0	1.49635	-55.2092	-41.2412	mesozooplankton	0	1.57	2	1.5	-2.94295
JR161	Rhincalanus gigas copepodite I	6	0.000403592	-3.39406	0	1.49635	-55.2092	-41.2412	mesozooplankton	0	1.57	2	1.5	-2.94295
JR161	Rhincalanus gigas copepodite II	6	0.000807184	-3.09303	0	1.49635	-55.2092	-41.2412	mesozooplankton	0	1.57	2	1.5	-2.94295
JR161	Rhincalanus gigas copepodite III	6	0.00291434	-2.53546	314.4	1.49635	-55.2092	-41.2412	mesozooplankton	0.00230381	1.57	2	1.5	-2.94295
JR161	Rhincalanus gigas copepodite IV	6	0.00495252	-2.30517	1965	1.49635	-55.2092	-41.2412	mesozooplankton	0.0143988	1.57	2	1.5	-2.94295
JR161	Rhincalanus gigas copepodite V	6	0.00931957	-2.0306	1886.4	1.49635	-55.2092	-41.2412	mesozooplankton	0.0138229	1.57	2	1.5	-2.94295
JR161	Rhincalanus gigas female	6	0.0158373	-1.80032	314.4	1.49635	-55.2092	-41.2412	mesozooplankton	0.00230381	1.57	2	1.5	-2.94295
JR161	Rhincalanus gigas male	6	0.00970756	-2.01289	0	1.49635	-55.2092	-41.2412	mesozooplankton	0	1.57	2	1.5	-2.94295
JR161	Scaphocalanus copepodites	6	0.0004	-3.39794	0	1.49635	-55.2092	-41.2412	mesozooplankton	0	1.57	2	1.5	-2.94295
JR161	Scaphocalanus vervoortii	6	0.0004	-3.39794	0	1.49635	-55.2092	-41.2412	mesozooplankton	0	1.57	2	1.5	-2.94295
JR161	Scolecithricella minor	6	0.00012	-3.92082	864.6	1.49635	-55.2092	-41.2412	mesozooplankton	0.00633548	1.57	2	1.5	-2.94295
JR161	Scolecithricella sp.	6	0.000159965	-3.79598	78.6	1.49635	-55.2092	-41.2412	mesozooplankton	0.000575952	1.57	2	1.5	-2.94295
JR161	Siphonophora	6	0.0172537	-1.76312	0	1.49635	-55.2092	-41.2412	mesozooplankton	0	1.57	2	1.5	-2.94295
JR161	Thysanoessa adult	6	0.02	-1.69897	1965	1.49635	-55.2092	-41.2412	mesozooplankton	0.0143988	1.57	2	1.5	-2.94295
JR161	Tomopteris	6	0.0133433	-1.87474	0	1.49635	-55.2092	-41.2412	mesozooplankton	0	1.57	2	1.5	-2.94295
JR161	Cyphocaris richardi	7	0.047619	-1.32222	0.0368552	1.38422	-53.0306	-40.5179	macrozooplankton	2.70062e-07	1.57	2	1.5	-2.94295
JR161	Parandania boecki	7	0.217391	-0.662758	0.0403653	1.38422	-53.0306	-40.5179	macrozooplankton	2.95782e-07	1.57	2	1.5	-2.94295
JR161	Primno macropa	7	0.25	-0.60206	0.00351002	1.38422	-53.0306	-40.5179	macrozooplankton	2.57202e-08	1.57	2	1.5	-2.94295
JR161	Themisto gaudichaudii	7	0.5	-0.30103	0.00351002	1.38422	-53.0306	-40.5179	macrozooplankton	2.57202e-08	1.57	2	1.5	-2.94295
JR161	Chaetognaths indet.	7	0.166667	-0.778151	0.00526503	1.38422	-53.0306	-40.5179	macrozooplankton	3.85803e-08	1.57	2	1.5	-2.94295
JR161	Euphausia superba	7	0.58	-0.236572	145.599	1.38422	-53.0306	-40.5179	macrozooplankton	0.0010669	1.57	2	1.5	-2.94295
JR161	Euphausia triacantha	7	0.236715	-0.625774	0.363287	1.38422	-53.0306	-40.5179	macrozooplankton	2.66204e-06	1.57	2	1.5	-2.94295
JR161	Diphyes sp.1	7	0.666667	-0.176091	0.0315902	1.38422	-53.0306	-40.5179	macrozooplankton	2.31482e-07	1.57	2	1.5	-2.94295
JR161	Spongiobranchia sp.	7	0.1	-1	0.00877506	1.38422	-53.0306	-40.5179	macrozooplankton	6.43004e-08	1.57	2	1.5	-2.94295
JR161	Calanoides acutus copepodite II	7	0.00016	-3.79588	0	1.43724	-52.8646	-40.0895	mesozooplankton	0	1.57	2	1.5	-2.94295
JR161	Calanoides acutus copepodite III	7	0.000501328	-3.29988	19.65	1.43724	-52.8646	-40.0895	mesozooplankton	0.000143988	1.57	2	1.5	-2.94295
JR161	Calanoides acutus copepodite IV	7	0.00252663	-2.59746	0	1.43724	-52.8646	-40.0895	mesozooplankton	0	1.57	2	1.5	-2.94295
JR161	Calanoides acutus copepodite V	7	0.00350151	-2.45574	196.5	1.43724	-52.8646	-40.0895	mesozooplankton	0.00143988	1.57	2	1.5	-2.94295
JR161	Calanoides acutus female	7	0.00412204	-2.38489	334.05	1.43724	-52.8646	-40.0895	mesozooplankton	0.0024478	1.57	2	1.5	-2.94295
JR161	Calanus propinquus copepodite II	7	0.00014544	-3.83732	0	1.43724	-52.8646	-40.0895	mesozooplankton	0	1.57	2	1.5	-2.94295
JR161	Calanus propinquus copepodite III	7	0.00029088	-3.53629	0	1.43724	-52.8646	-40.0895	mesozooplankton	0	1.57	2	1.5	-2.94295
JR161	Calanus propinquus copepodite IV	7	0.000989976	-3.00438	0	1.43724	-52.8646	-40.0895	mesozooplankton	0	1.57	2	1.5	-2.94295
JR161	Calanus propinquus female	7	0.00537346	-2.26975	0	1.43724	-52.8646	-40.0895	mesozooplankton	0	1.57	2	1.5	-2.94295
JR161	Calanus simillimus copepodite III	7	0.00016	-3.79588	0	1.43724	-52.8646	-40.0895	mesozooplankton	0	1.57	2	1.5	-2.94295
JR161	Calanus simillimus copepodite IV	7	0.000368	-3.43415	0	1.43724	-52.8646	-40.0895	mesozooplankton	0	1.57	2	1.5	-2.94295
JR161	Calanus simillimus copepodite V	7	0.002192	-2.65916	58.95	1.43724	-52.8646	-40.0895	mesozooplankton	0.000431964	1.57	2	1.5	-2.94295
JR161	Calanus simillimus female	7	0.002472	-2.60695	39.3	1.43724	-52.8646	-40.0895	mesozooplankton	0.000287976	1.57	2	1.5	-2.94295
JR161	Calanus simillimus male	7	0.002312	-2.63601	39.3	1.43724	-52.8646	-40.0895	mesozooplankton	0.000287976	1.57	2	1.5	-2.94295
JR161	Canadacia	7	0.000624501	-3.20447	0	1.43724	-52.8646	-40.0895	mesozooplankton	0	1.57	2	1.5	-2.94295
JR161	Clausocalanus laticeps	7	0.000188	-3.72584	176.85	1.43724	-52.8646	-40.0895	mesozooplankton	0.00129589	1.57	2	1.5	-2.94295
JR161	Clausocalanus brevipes	7	0.000188	-3.72584	0	1.43724	-52.8646	-40.0895	mesozooplankton	0	1.57	2	1.5	-2.94295
JR161	Decapod larvae	7	0.0147437	-1.83139	0	1.43724	-52.8646	-40.0895	mesozooplankton	0	1.57	2	1.5	-2.94295
JR161	Euaetideus australis	7	0.0001896	-3.72216	98.25	1.43724	-52.8646	-40.0895	mesozooplankton	0.000719941	1.57	2	1.5	-2.94295
JR161	Euchaeta antarctica copepodite II	7	0.000658144	-3.18168	510.9	1.43724	-52.8646	-40.0895	mesozooplankton	0.00374369	1.57	2	1.5	-2.94295
JR161	Euchaeta antarctica copepodite III	7	0.00207	-2.68403	78.6	1.43724	-52.8646	-40.0895	mesozooplankton	0.000575952	1.57	2	1.5	-2.94295
JR161	Euchaeta antarctica copepodite IV	7	0.00336156	-2.47346	0	1.43724	-52.8646	-40.0895	mesozooplankton	0	1.57	2	1.5	-2.94295
JR161	Euchaeta antarctica copepodite V	7	0.0076002	-2.11917	0	1.43724	-52.8646	-40.0895	mesozooplankton	0	1.57	2	1.5	-2.94295
JR161	Euchaeta biloba	7	0.0032	-2.49485	58.95	1.43724	-52.8646	-40.0895	mesozooplankton	0.000431964	1.57	2	1.5	-2.94295
JR161	Euchirella rostrata/rostramagna	7	0.0008768	-3.0571	0	1.43724	-52.8646	-40.0895	mesozooplankton	0	1.57	2	1.5	-2.94295
JR161	Euphausia frigida adult	7	0.02	-1.69897	0	1.43724	-52.8646	-40.0895	mesozooplankton	0	1.57	2	1.5	-2.94295
JR161	Euphausia frigida furcilia	7	0.00238381	-2.62273	0	1.43724	-52.8646	-40.0895	mesozooplankton	0	1.57	2	1.5	-2.94295
JR161	Euphausia superba adult	7	0.220554	-0.656485	0	1.43724	-52.8646	-40.0895	mesozooplankton	0	1.57	2	1.5	-2.94295
JR161	Euphausia superba calyptopes	7	0.000157	-3.8041	0	1.43724	-52.8646	-40.0895	mesozooplankton	0	1.57	2	1.5	-2.94295
JR161	Gaidius	7	0.0001392	-3.85636	78.6	1.43724	-52.8646	-40.0895	mesozooplankton	0.000575952	1.57	2	1.5	-2.94295
JR161	Haloptilus	7	0.002248	-2.6482	137.55	1.43724	-52.8646	-40.0895	mesozooplankton	0.00100792	1.57	2	1.5	-2.94295
JR161	Heterorhabdus	7	0.0002072	-3.68361	510.9	1.43724	-52.8646	-40.0895	mesozooplankton	0.00374369	1.57	2	1.5	-2.94295
JR161	Limacina (large)	7	0.0017	-2.76955	0	1.43724	-52.8646	-40.0895	mesozooplankton	0	1.57	2	1.5	-2.94295
JR161	Medusae	7	0.0172537	-1.76312	78.6	1.43724	-52.8646	-40.0895	mesozooplankton	0.000575952	1.57	2	1.5	-2.94295
JR161	Metridia gerlachei adult	7	0.00297439	-2.5266	78.6	1.43724	-52.8646	-40.0895	mesozooplankton	0.000575952	1.57	2	1.5	-2.94295
JR161	Metridia lucens adult	7	0.000712	-3.14752	1237.95	1.43724	-52.8646	-40.0895	mesozooplankton	0.00907125	1.57	2	1.5	-2.94295
JR161	Metridia spp. copepodite 4-5	7	0.0001584	-3.80024	2122.2	1.43724	-52.8646	-40.0895	mesozooplankton	0.0155507	1.57	2	1.5	-2.94295
JR161	Microsetella	7	0.0014	-2.85387	12654.6	1.43724	-52.8646	-40.0895	mesozooplankton	0.0927283	1.57	2	1.5	-2.94295
JR161	Pleuromamma robusta	7	0.002272	-2.64359	117.9	1.43724	-52.8646	-40.0895	mesozooplankton	0.000863929	1.57	2	1.5	-2.94295
JR161	Racovitzanus	7	0.000271752	-3.56583	137.55	1.43724	-52.8646	-40.0895	mesozooplankton	0.00100792	1.57	2	1.5	-2.94295
JR161	Rhincalanus gigas copepodite I	7	0.000403592	-3.39406	0	1.43724	-52.8646	-40.0895	mesozooplankton	0	1.57	2	1.5	-2.94295
JR161	Rhincalanus gigas copepodite II	7	0.000807184	-3.09303	0	1.43724	-52.8646	-40.0895	mesozooplankton	0	1.57	2	1.5	-2.94295
JR161	Rhincalanus gigas copepodite III	7	0.00291434	-2.53546	157.2	1.43724	-52.8646	-40.0895	mesozooplankton	0.0011519	1.57	2	1.5	-2.94295
JR161	Rhincalanus gigas copepodite IV	7	0.00495252	-2.30517	334.05	1.43724	-52.8646	-40.0895	mesozooplankton	0.0024478	1.57	2	1.5	-2.94295
JR161	Rhincalanus gigas copepodite V	7	0.00931957	-2.0306	727.05	1.43724	-52.8646	-40.0895	mesozooplankton	0.00532756	1.57	2	1.5	-2.94295
JR161	Rhincalanus gigas female	7	0.0158373	-1.80032	530.55	1.43724	-52.8646	-40.0895	mesozooplankton	0.00388768	1.57	2	1.5	-2.94295
JR161	Rhincalanus gigas male	7	0.00970756	-2.01289	58.95	1.43724	-52.8646	-40.0895	mesozooplankton	0.000431964	1.57	2	1.5	-2.94295
JR161	Scaphocalanus copepodites	7	0.0004	-3.39794	451.95	1.43724	-52.8646	-40.0895	mesozooplankton	0.00331173	1.57	2	1.5	-2.94295
JR161	Scaphocalanus vervoortii	7	0.0004	-3.39794	0	1.43724	-52.8646	-40.0895	mesozooplankton	0	1.57	2	1.5	-2.94295
JR161	Scolecithricella minor	7	0.00012	-3.92082	1316.55	1.43724	-52.8646	-40.0895	mesozooplankton	0.0096472	1.57	2	1.5	-2.94295
JR161	Scolecithricella sp.	7	0.000159965	-3.79598	19.65	1.43724	-52.8646	-40.0895	mesozooplankton	0.000143988	1.57	2	1.5	-2.94295
JR161	Siphonophora	7	0.0172537	-1.76312	19.65	1.43724	-52.8646	-40.0895	mesozooplankton	0.000143988	1.57	2	1.5	-2.94295
JR161	Thysanoessa adult	7	0.02	-1.69897	0	1.43724	-52.8646	-40.0895	mesozooplankton	0	1.57	2	1.5	-2.94295
JR161	Tomopteris	7	0.0133433	-1.87474	39.3	1.43724	-52.8646	-40.0895	mesozooplankton	0.000287976	1.57	2	1.5	-2.94295
JR161	Cyphocaris richardi	8	0.242647	-0.615025	0.0215109	3.48907	-49.9633	-37.9627	macrozooplankton	1.00252e-07	3.41	4	3.5	-3.068
JR161	Eusiroides stenopleura	8	0.5	-0.30103	0.00244407	3.48907	-49.9633	-37.9627	macrozooplankton	1.13906e-08	3.41	4	3.5	-3.068
JR161	Parandania boecki	8	0.375	-0.425969	0.00355225	3.48907	-49.9633	-37.9627	macrozooplankton	1.65553e-08	3.41	4	3.5	-3.068
JR161	Primno macropa	8	0.267857	-0.572097	0.0168505	3.48907	-49.9633	-37.9627	macrozooplankton	7.85316e-08	3.41	4	3.5	-3.068
JR161	Themisto gaudichaudii	8	0.25	-0.60206	0.00534353	3.48907	-49.9633	-37.9627	macrozooplankton	2.49035e-08	3.41	4	3.5	-3.068
JR161	Chaetognaths indet.	8	0.223377	-0.650962	0.2026	3.48907	-49.9633	-37.9627	macrozooplankton	9.44215e-07	3.41	4	3.5	-3.068
JR161	Gnathophausia sp.	8	0.25	-0.60206	0.0106871	3.48907	-49.9633	-37.9627	macrozooplankton	4.9807e-08	3.41	4	3.5	-3.068
JR161	Sergestid sp.	8	0.5	-0.30103	0.00221637	3.48907	-49.9633	-37.9627	macrozooplankton	1.03294e-08	3.41	4	3.5	-3.068
JR161	Sergia sp.	8	0.75	-0.124939	0.0071045	3.48907	-49.9633	-37.9627	macrozooplankton	3.31105e-08	3.41	4	3.5	-3.068
JR161	Euphausia frigida	8	0.0454545	-1.34242	0.0293894	3.48907	-49.9633	-37.9627	macrozooplankton	1.36969e-07	3.41	4	3.5	-3.068
JR161	Euphausia triacantha	8	0.1	-1	0.0133588	3.48907	-49.9633	-37.9627	macrozooplankton	6.22588e-08	3.41	4	3.5	-3.068
JR161	Thysanoessa sp.	8	0.0833333	-1.07918	0.0160306	3.48907	-49.9633	-37.9627	macrozooplankton	7.47105e-08	3.41	4	3.5	-3.068
JR161	Diphyes sp.1	8	0.5	-0.30103	0.00977627	3.48907	-49.9633	-37.9627	macrozooplankton	4.55623e-08	3.41	4	3.5	-3.068
JR161	Orange jellies	8	0.0416667	-1.38021	0.0320612	3.48907	-49.9633	-37.9627	macrozooplankton	1.49421e-07	3.41	4	3.5	-3.068
JR161	Salpa thompsoni	8	0.235294	-0.628389	0.04542	3.48907	-49.9633	-37.9627	macrozooplankton	2.1168e-07	3.41	4	3.5	-3.068
JR161	Sibogita sp.	8	0.3125	-0.50515	0.0117952	3.48907	-49.9633	-37.9627	macrozooplankton	5.49717e-08	3.41	4	3.5	-3.068
JR161	Siphonophore indet.	8	0.26087	-0.583577	0.0614506	3.48907	-49.9633	-37.9627	macrozooplankton	2.8639e-07	3.41	4	3.5	-3.068
JR161	Spongiobranchia sp.	8	0.333333	-0.477121	0.00466044	3.48907	-49.9633	-37.9627	macrozooplankton	2.172e-08	3.41	4	3.5	-3.068
JR161	Flatworms indet.	8	0.5	-0.30103	0.00267176	3.48907	-49.9633	-37.9627	macrozooplankton	1.24518e-08	3.41	4	3.5	-3.068
JR161	Cyphocaris richardi	8	0.25	-0.60206	0.00383771	3.6251	-50.1032	-38.1295	macrozooplankton	1.78856e-08	3.41	4	3.5	-3.068
JR161	Lanceolidae indet.	8	0.5	-0.30103	0.00191885	3.6251	-50.1032	-38.1295	macrozooplankton	8.94282e-09	3.41	4	3.5	-3.068
JR161	Parandania boecki	8	0.436364	-0.360151	0.0307327	3.6251	-50.1032	-38.1295	macrozooplankton	1.43229e-07	3.41	4	3.5	-3.068
JR161	Phronima sedentaria	8	0.5	-0.30103	0.00192167	3.6251	-50.1032	-38.1295	macrozooplankton	8.95595e-09	3.41	4	3.5	-3.068
JR161	Primno macropa	8	0.5	-0.30103	0.00192167	3.6251	-50.1032	-38.1295	macrozooplankton	8.95595e-09	3.41	4	3.5	-3.068
JR161	Themisto gaudichaudii	8	0.167889	-0.774979	0.0403396	3.6251	-50.1032	-38.1295	macrozooplankton	1.88003e-07	3.41	4	3.5	-3.068
JR161	Chaetognaths indet.	8	0.145833	-0.836143	0.0105579	3.6251	-50.1032	-38.1295	macrozooplankton	4.92052e-08	3.41	4	3.5	-3.068
JR161	Sergia sp.	8	0.666667	-0.176091	0.0067174	3.6251	-50.1032	-38.1295	macrozooplankton	3.13064e-08	3.41	4	3.5	-3.068
JR161	Euphausia frigida	8	0.0941558	-1.02615	0.0172852	3.6251	-50.1032	-38.1295	macrozooplankton	8.05576e-08	3.41	4	3.5	-3.068
JR161	Euphausia superba	8	0.55	-0.259637	0.00672303	3.6251	-50.1032	-38.1295	macrozooplankton	3.13327e-08	3.41	4	3.5	-3.068
JR161	Euphausia triacantha	8	0.317136	-0.498755	0.408307	3.6251	-50.1032	-38.1295	macrozooplankton	1.90292e-06	3.41	4	3.5	-3.068
JR161	Euphausia vallentini	8	0.0416667	-1.38021	0.0230601	3.6251	-50.1032	-38.1295	macrozooplankton	1.07471e-07	3.41	4	3.5	-3.068
JR161	Thysanoessa sp.	8	0.0371912	-1.42956	0.0835237	3.6251	-50.1032	-38.1295	macrozooplankton	3.89262e-07	3.41	4	3.5	-3.068
JR161	Spongiobranchia sp.	8	0.108333	-0.965238	0.0124866	3.6251	-50.1032	-38.1295	macrozooplankton	5.8194e-08	3.41	4	3.5	-3.068
JR161	Calanoides acutus copepodite II	8	0.00016	-3.79588	78.6	3.65311	-50.0017	-38	mesozooplankton	0.000366315	3.41	4	3.5	-3.068
JR161	Calanoides acutus copepodite III	8	0.000501328	-3.29988	78.6	3.65311	-50.0017	-38	mesozooplankton	0.000366315	3.41	4	3.5	-3.068
JR161	Calanoides acutus copepodite IV	8	0.00252663	-2.59746	0	3.65311	-50.0017	-38	mesozooplankton	0	3.41	4	3.5	-3.068
JR161	Calanoides acutus copepodite V	8	0.00350151	-2.45574	0	3.65311	-50.0017	-38	mesozooplankton	0	3.41	4	3.5	-3.068
JR161	Calanoides acutus female	8	0.00412204	-2.38489	78.6	3.65311	-50.0017	-38	mesozooplankton	0.000366315	3.41	4	3.5	-3.068
JR161	Calanus propinquus copepodite II	8	0.00014544	-3.83732	0	3.65311	-50.0017	-38	mesozooplankton	0	3.41	4	3.5	-3.068
JR161	Calanus propinquus copepodite III	8	0.00029088	-3.53629	0	3.65311	-50.0017	-38	mesozooplankton	0	3.41	4	3.5	-3.068
JR161	Calanus propinquus copepodite IV	8	0.000989976	-3.00438	0	3.65311	-50.0017	-38	mesozooplankton	0	3.41	4	3.5	-3.068
JR161	Calanus propinquus female	8	0.00537346	-2.26975	0	3.65311	-50.0017	-38	mesozooplankton	0	3.41	4	3.5	-3.068
JR161	Calanus simillimus copepodite III	8	0.00016	-3.79588	4637.4	3.65311	-50.0017	-38	mesozooplankton	0.0216126	3.41	4	3.5	-3.068
JR161	Calanus simillimus copepodite IV	8	0.000368	-3.43415	2986.8	3.65311	-50.0017	-38	mesozooplankton	0.01392	3.41	4	3.5	-3.068
JR161	Calanus simillimus copepodite V	8	0.002192	-2.65916	550.2	3.65311	-50.0017	-38	mesozooplankton	0.00256421	3.41	4	3.5	-3.068
JR161	Calanus simillimus female	8	0.002472	-2.60695	1100.4	3.65311	-50.0017	-38	mesozooplankton	0.00512841	3.41	4	3.5	-3.068
JR161	Calanus simillimus male	8	0.002312	-2.63601	157.2	3.65311	-50.0017	-38	mesozooplankton	0.00073263	3.41	4	3.5	-3.068
JR161	Canadacia	8	0.000624501	-3.20447	78.6	3.65311	-50.0017	-38	mesozooplankton	0.000366315	3.41	4	3.5	-3.068
JR161	Clausocalanus laticeps	8	0.000188	-3.72584	628.8	3.65311	-50.0017	-38	mesozooplankton	0.00293052	3.41	4	3.5	-3.068
JR161	Clausocalanus brevipes	8	0.000188	-3.72584	1257.6	3.65311	-50.0017	-38	mesozooplankton	0.00586104	3.41	4	3.5	-3.068
JR161	Decapod larvae	8	0.0147437	-1.83139	0	3.65311	-50.0017	-38	mesozooplankton	0	3.41	4	3.5	-3.068
JR161	Euaetideus australis	8	0.0001896	-3.72216	0	3.65311	-50.0017	-38	mesozooplankton	0	3.41	4	3.5	-3.068
JR161	Euchaeta antarctica copepodite II	8	0.000658144	-3.18168	78.6	3.65311	-50.0017	-38	mesozooplankton	0.000366315	3.41	4	3.5	-3.068
JR161	Euchaeta antarctica copepodite III	8	0.00207	-2.68403	78.6	3.65311	-50.0017	-38	mesozooplankton	0.000366315	3.41	4	3.5	-3.068
JR161	Euchaeta antarctica copepodite IV	8	0.00336156	-2.47346	157.2	3.65311	-50.0017	-38	mesozooplankton	0.00073263	3.41	4	3.5	-3.068
JR161	Euchaeta antarctica copepodite V	8	0.0076002	-2.11917	0	3.65311	-50.0017	-38	mesozooplankton	0	3.41	4	3.5	-3.068
JR161	Euchaeta biloba	8	0.0032	-2.49485	0	3.65311	-50.0017	-38	mesozooplankton	0	3.41	4	3.5	-3.068
JR161	Euchirella rostrata/rostramagna	8	0.0008768	-3.0571	78.6	3.65311	-50.0017	-38	mesozooplankton	0.000366315	3.41	4	3.5	-3.068
JR161	Euphausia frigida adult	8	0.02	-1.69897	0	3.65311	-50.0017	-38	mesozooplankton	0	3.41	4	3.5	-3.068
JR161	Euphausia frigida furcilia	8	0.00238381	-2.62273	0	3.65311	-50.0017	-38	mesozooplankton	0	3.41	4	3.5	-3.068
JR161	Euphausia superba adult	8	0.220554	-0.656485	0	3.65311	-50.0017	-38	mesozooplankton	0	3.41	4	3.5	-3.068
JR161	Euphausia superba calyptopes	8	0.000157	-3.8041	0	3.65311	-50.0017	-38	mesozooplankton	0	3.41	4	3.5	-3.068
JR161	Gaidius	8	0.0001392	-3.85636	0	3.65311	-50.0017	-38	mesozooplankton	0	3.41	4	3.5	-3.068
JR161	Haloptilus	8	0.002248	-2.6482	157.2	3.65311	-50.0017	-38	mesozooplankton	0.00073263	3.41	4	3.5	-3.068
JR161	Heterorhabdus	8	0.0002072	-3.68361	628.8	3.65311	-50.0017	-38	mesozooplankton	0.00293052	3.41	4	3.5	-3.068
JR161	Limacina (large)	8	0.0017	-2.76955	0	3.65311	-50.0017	-38	mesozooplankton	0	3.41	4	3.5	-3.068
JR161	Medusae	8	0.0172537	-1.76312	0	3.65311	-50.0017	-38	mesozooplankton	0	3.41	4	3.5	-3.068
JR161	Metridia gerlachei adult	8	0.00297439	-2.5266	0	3.65311	-50.0017	-38	mesozooplankton	0	3.41	4	3.5	-3.068
JR161	Metridia lucens adult	8	0.000712	-3.14752	707.4	3.65311	-50.0017	-38	mesozooplankton	0.00329684	3.41	4	3.5	-3.068
JR161	Metridia spp. copepodite 4-5	8	0.0001584	-3.80024	4401.6	3.65311	-50.0017	-38	mesozooplankton	0.0205137	3.41	4	3.5	-3.068
JR161	Microsetella	8	0.0014	-2.85387	63508.8	3.65311	-50.0017	-38	mesozooplankton	0.295983	3.41	4	3.5	-3.068
JR161	Pleuromamma robusta	8	0.002272	-2.64359	1493.4	3.65311	-50.0017	-38	mesozooplankton	0.00695999	3.41	4	3.5	-3.068
JR161	Racovitzanus	8	0.000271752	-3.56583	471.6	3.65311	-50.0017	-38	mesozooplankton	0.00219789	3.41	4	3.5	-3.068
JR161	Rhincalanus gigas copepodite I	8	0.000403592	-3.39406	550.2	3.65311	-50.0017	-38	mesozooplankton	0.00256421	3.41	4	3.5	-3.068
JR161	Rhincalanus gigas copepodite II	8	0.000807184	-3.09303	707.4	3.65311	-50.0017	-38	mesozooplankton	0.00329684	3.41	4	3.5	-3.068
JR161	Rhincalanus gigas copepodite III	8	0.00291434	-2.53546	550.2	3.65311	-50.0017	-38	mesozooplankton	0.00256421	3.41	4	3.5	-3.068
JR161	Rhincalanus gigas copepodite IV	8	0.00495252	-2.30517	235.8	3.65311	-50.0017	-38	mesozooplankton	0.00109895	3.41	4	3.5	-3.068
JR161	Rhincalanus gigas copepodite V	8	0.00931957	-2.0306	3772.8	3.65311	-50.0017	-38	mesozooplankton	0.0175831	3.41	4	3.5	-3.068
JR161	Rhincalanus gigas female	8	0.0158373	-1.80032	943.2	3.65311	-50.0017	-38	mesozooplankton	0.00439578	3.41	4	3.5	-3.068
JR161	Rhincalanus gigas male	8	0.00970756	-2.01289	235.8	3.65311	-50.0017	-38	mesozooplankton	0.00109895	3.41	4	3.5	-3.068
JR161	Scaphocalanus copepodites	8	0.0004	-3.39794	550.2	3.65311	-50.0017	-38	mesozooplankton	0.00256421	3.41	4	3.5	-3.068
JR161	Scaphocalanus vervoortii	8	0.0004	-3.39794	0	3.65311	-50.0017	-38	mesozooplankton	0	3.41	4	3.5	-3.068
JR161	Scolecithricella minor	8	0.00012	-3.92082	1100.4	3.65311	-50.0017	-38	mesozooplankton	0.00512841	3.41	4	3.5	-3.068
JR161	Scolecithricella sp.	8	0.000159965	-3.79598	78.6	3.65311	-50.0017	-38	mesozooplankton	0.000366315	3.41	4	3.5	-3.068
JR161	Siphonophora	8	0.0172537	-1.76312	78.6	3.65311	-50.0017	-38	mesozooplankton	0.000366315	3.41	4	3.5	-3.068
JR161	Thysanoessa adult	8	0.02	-1.69897	393	3.65311	-50.0017	-38	mesozooplankton	0.00183158	3.41	4	3.5	-3.068
JR161	Tomopteris	8	0.0133433	-1.87474	0	3.65311	-50.0017	-38	mesozooplankton	0	3.41	4	3.5	-3.068
JR177	Cyllopus sp.	9	0.166667	-0.778151	0.00706098	-1.64154	-60.5012	-48.2316	macrozooplankton	4.0681e-07	-1.74	-1	-1.5	-2.96873
JR177	Hyperia macrocephala	9	0.5	-0.30103	0.00259386	-1.64154	-60.5012	-48.2316	macrozooplankton	1.49442e-07	-1.74	-1	-1.5	-2.96873
JR177	Sagitta sp.	9	0.5	-0.30103	0.00259386	-1.64154	-60.5012	-48.2316	macrozooplankton	1.49442e-07	-1.74	-1	-1.5	-2.96873
JR177	Decapod larvae Type 1	9	0.2	-0.69897	0.0129693	-1.64154	-60.5012	-48.2316	macrozooplankton	7.47209e-07	-1.74	-1	-1.5	-2.96873
JR177	Euphausia superba	9	0.5	-0.30103	0.0155631	-1.64154	-60.5012	-48.2316	macrozooplankton	8.96651e-07	-1.74	-1	-1.5	-2.96873
JR177	Thysanoessa sp.	9	0.0714286	-1.14613	0.036314	-1.64154	-60.5012	-48.2316	macrozooplankton	2.09219e-06	-1.74	-1	-1.5	-2.96873
JR177	Diphyes sp.1	9	0.655583	-0.183372	0.088599	-1.64154	-60.5012	-48.2316	macrozooplankton	5.10453e-06	-1.74	-1	-1.5	-2.96873
JR177	Diphyes sp.2	9	0.207895	-0.682157	0.0305258	-1.64154	-60.5012	-48.2316	macrozooplankton	1.75871e-06	-1.74	-1	-1.5	-2.96873
JR177	Clio sp.	9	0.0384615	-1.41497	0.0337201	-1.64154	-60.5012	-48.2316	macrozooplankton	1.94274e-06	-1.74	-1	-1.5	-2.96873
JR177	Tomopteris sp.	9	0.714286	-0.146128	0.018157	-1.64154	-60.5012	-48.2316	macrozooplankton	1.04609e-06	-1.74	-1	-1.5	-2.96873
JR177	Vanadis sp.	9	0.5	-0.30103	0.00259386	-1.64154	-60.5012	-48.2316	macrozooplankton	1.49442e-07	-1.74	-1	-1.5	-2.96873
JR177	Lanceola sayana	9	0.25	-0.60206	0.00642168	-1.64154	-60.5034	-48.2004	macrozooplankton	3.69977e-07	-1.74	-1	-1.5	-2.96873
JR177	Primno macropa	9	0.25	-0.60206	0.0385301	-1.64154	-60.5034	-48.2004	macrozooplankton	2.21986e-06	-1.74	-1	-1.5	-2.96873
JR177	Sagitta sp.	9	0.415385	-0.38155	0.208705	-1.64154	-60.5034	-48.2004	macrozooplankton	1.20243e-05	-1.74	-1	-1.5	-2.96873
JR177	Euphausia superba	9	0.25	-0.60206	0.00642168	-1.64154	-60.5034	-48.2004	macrozooplankton	3.69977e-07	-1.74	-1	-1.5	-2.96873
JR177	Diphyes sp.1	9	0.75	-0.124939	0.0128434	-1.64154	-60.5034	-48.2004	macrozooplankton	7.39955e-07	-1.74	-1	-1.5	-2.96873
JR177	Diphyes sp.2	9	0.5	-0.30103	0.00642168	-1.64154	-60.5034	-48.2004	macrozooplankton	3.69977e-07	-1.74	-1	-1.5	-2.96873
JR177	Cyphocaris richardi	9	0.25	-0.60206	0.00730769	-1.67833	-60.5438	-48.1956	macrozooplankton	4.21024e-07	-1.74	-1	-1.5	-2.96873
JR177	Eurythenes obesus	9	0.375	-0.425969	0.00532051	-1.67833	-60.5438	-48.1956	macrozooplankton	3.06535e-07	-1.74	-1	-1.5	-2.96873
JR177	Sagitta sp.	9	0.566667	-0.246672	0.0249359	-1.67833	-60.5438	-48.1956	macrozooplankton	1.43665e-06	-1.74	-1	-1.5	-2.96873
JR177	Euphausia superba	9	0.395019	-0.403382	0.247885	-1.67833	-60.5438	-48.1956	macrozooplankton	1.42816e-05	-1.74	-1	-1.5	-2.96873
JR177	Euphausiidae	9	0.5	-0.30103	0.00333333	-1.67833	-60.5438	-48.1956	macrozooplankton	1.92046e-07	-1.74	-1	-1.5	-2.96873
JR177	Gigantocypris sp.	9	0.5	-0.30103	0.00333333	-1.67833	-60.5438	-48.1956	macrozooplankton	1.92046e-07	-1.74	-1	-1.5	-2.96873
JR177	Calanoides acutus copepodite II	9	0.00016	-3.79588	0	-1.6608	-60.4982	-48.1924	mesozooplankton	0	-1.74	-1	-1.5	-2.96873
JR177	Calanoides acutus copepodite III	9	0.000501	-3.30016	0	-1.6608	-60.4982	-48.1924	mesozooplankton	0	-1.74	-1	-1.5	-2.96873
JR177	Calanoides acutus copepodite IV	9	0.002527	-2.59739	0	-1.6608	-60.4982	-48.1924	mesozooplankton	0	-1.74	-1	-1.5	-2.96873
JR177	Calanoides acutus copepodite V	9	0.003502	-2.45568	196.46	-1.6608	-60.4982	-48.1924	mesozooplankton	0.0113188	-1.74	-1	-1.5	-2.96873
JR177	Calanoides acutus female	9	0.004122	-2.38489	687.61	-1.6608	-60.4982	-48.1924	mesozooplankton	0.0396158	-1.74	-1	-1.5	-2.96873
JR177	Calanus propinquus copepodite II	9	0.000145	-3.83863	0	-1.6608	-60.4982	-48.1924	mesozooplankton	0	-1.74	-1	-1.5	-2.96873
JR177	Calanus propinquus copepodite III	9	0.000291	-3.53611	0	-1.6608	-60.4982	-48.1924	mesozooplankton	0	-1.74	-1	-1.5	-2.96873
JR177	Calanus propinquus copepodite IV	9	0.00099	-3.00436	0	-1.6608	-60.4982	-48.1924	mesozooplankton	0	-1.74	-1	-1.5	-2.96873
JR177	Calanus propinquus copepodite V	9	0.003362	-2.4734	0	-1.6608	-60.4982	-48.1924	mesozooplankton	0	-1.74	-1	-1.5	-2.96873
JR177	Calanus propinquus female	9	0.005373	-2.26978	0	-1.6608	-60.4982	-48.1924	mesozooplankton	0	-1.74	-1	-1.5	-2.96873
JR177	Calanus propinquus male	9	0.004953	-2.30513	19.646	-1.6608	-60.4982	-48.1924	mesozooplankton	0.00113188	-1.74	-1	-1.5	-2.96873
JR177	Calanus simillimus copepodite III	9	0.00016	-3.79588	0	-1.6608	-60.4982	-48.1924	mesozooplankton	0	-1.74	-1	-1.5	-2.96873
JR177	Calanus simillimus copepodite IV	9	0.000368	-3.43415	0	-1.6608	-60.4982	-48.1924	mesozooplankton	0	-1.74	-1	-1.5	-2.96873
JR177	Calanus simillimus copepodite V	9	0.002192	-2.65916	0	-1.6608	-60.4982	-48.1924	mesozooplankton	0	-1.74	-1	-1.5	-2.96873
JR177	Calanus simillimus female	9	0.002472	-2.60695	0	-1.6608	-60.4982	-48.1924	mesozooplankton	0	-1.74	-1	-1.5	-2.96873
JR177	Calanus simillimus male	9	0.002312	-2.63601	0	-1.6608	-60.4982	-48.1924	mesozooplankton	0	-1.74	-1	-1.5	-2.96873
JR177	Canadacia	9	0.000625	-3.20412	0	-1.6608	-60.4982	-48.1924	mesozooplankton	0	-1.74	-1	-1.5	-2.96873
JR177	Clausocalanus laticeps	9	0.000188	-3.72584	0	-1.6608	-60.4982	-48.1924	mesozooplankton	0	-1.74	-1	-1.5	-2.96873
JR177	Clausocalanus brevipes	9	0.000188	-3.72584	0	-1.6608	-60.4982	-48.1924	mesozooplankton	0	-1.74	-1	-1.5	-2.96873
JR177	Clausocalanus copepodites	9	0.000106	-3.97469	0	-1.6608	-60.4982	-48.1924	mesozooplankton	0	-1.74	-1	-1.5	-2.96873
JR177	Clausocalanus ingens	9	0.000184	-3.73518	0	-1.6608	-60.4982	-48.1924	mesozooplankton	0	-1.74	-1	-1.5	-2.96873
JR177	Clione	9	0.002688	-2.57057	0	-1.6608	-60.4982	-48.1924	mesozooplankton	0	-1.74	-1	-1.5	-2.96873
JR177	Drepanopus copepodite 4-6	9	0.000114	-3.9431	176.814	-1.6608	-60.4982	-48.1924	mesozooplankton	0.0101869	-1.74	-1	-1.5	-2.96873
JR177	Euaetideus australis	9	0.00019	-3.72125	0	-1.6608	-60.4982	-48.1924	mesozooplankton	0	-1.74	-1	-1.5	-2.96873
JR177	Eucalanus longiceps	9	0.004953	-2.30513	0	-1.6608	-60.4982	-48.1924	mesozooplankton	0	-1.74	-1	-1.5	-2.96873
JR177	Euchaeta antarctica copepodite II	9	0.000658	-3.18177	137.522	-1.6608	-60.4982	-48.1924	mesozooplankton	0.00792316	-1.74	-1	-1.5	-2.96873
JR177	Euchaeta antarctica copepodite III	9	0.00207	-2.68403	19.646	-1.6608	-60.4982	-48.1924	mesozooplankton	0.00113188	-1.74	-1	-1.5	-2.96873
JR177	Euchaeta antarctica copepodite IV	9	0.003362	-2.4734	19.646	-1.6608	-60.4982	-48.1924	mesozooplankton	0.00113188	-1.74	-1	-1.5	-2.96873
JR177	Euchaeta antarctica copepodite V	9	0.0076	-2.11919	0	-1.6608	-60.4982	-48.1924	mesozooplankton	0	-1.74	-1	-1.5	-2.96873
JR177	Euchaeta antarctica female	9	0.028034	-1.55231	0	-1.6608	-60.4982	-48.1924	mesozooplankton	0	-1.74	-1	-1.5	-2.96873
JR177	Euchaeta antarctica male	9	0.011429	-1.94199	0	-1.6608	-60.4982	-48.1924	mesozooplankton	0	-1.74	-1	-1.5	-2.96873
JR177	Euchaeta biloba	9	0.0032	-2.49485	0	-1.6608	-60.4982	-48.1924	mesozooplankton	0	-1.74	-1	-1.5	-2.96873
JR177	Euchaeta spp.	9	0.007601	-2.11913	0	-1.6608	-60.4982	-48.1924	mesozooplankton	0	-1.74	-1	-1.5	-2.96873
JR177	Euchirella rostrata/rostramagna	9	0.000877	-3.057	0	-1.6608	-60.4982	-48.1924	mesozooplankton	0	-1.74	-1	-1.5	-2.96873
JR177	Euphausia frigida adult	9	0.02	-1.69897	0	-1.6608	-60.4982	-48.1924	mesozooplankton	0	-1.74	-1	-1.5	-2.96873
JR177	Euphausia frigida furcilia	9	0.002384	-2.62269	0	-1.6608	-60.4982	-48.1924	mesozooplankton	0	-1.74	-1	-1.5	-2.96873
JR177	Euphausia frigida/vallentini furcilia	9	0.002384	-2.62269	0	-1.6608	-60.4982	-48.1924	mesozooplankton	0	-1.74	-1	-1.5	-2.96873
JR177	Euphausia superba adult	9	0.220554	-0.656485	0	-1.6608	-60.4982	-48.1924	mesozooplankton	0	-1.74	-1	-1.5	-2.96873
JR177	Euphausia superba calyptopes	9	0.000157	-3.8041	0	-1.6608	-60.4982	-48.1924	mesozooplankton	0	-1.74	-1	-1.5	-2.96873
JR177	Euphausia superba furcilia	9	0.004	-2.39794	0	-1.6608	-60.4982	-48.1924	mesozooplankton	0	-1.74	-1	-1.5	-2.96873
JR177	Euphausia triacantha adult	9	0.10686	-0.971185	0	-1.6608	-60.4982	-48.1924	mesozooplankton	0	-1.74	-1	-1.5	-2.96873
JR177	Euphausia triacantha furcilia	9	0.00364	-2.4389	0	-1.6608	-60.4982	-48.1924	mesozooplankton	0	-1.74	-1	-1.5	-2.96873
JR177	Gaidius	9	0.000139	-3.85699	78.584	-1.6608	-60.4982	-48.1924	mesozooplankton	0.00452752	-1.74	-1	-1.5	-2.96873
JR177	Haloptilus	9	0.002248	-2.6482	19.646	-1.6608	-60.4982	-48.1924	mesozooplankton	0.00113188	-1.74	-1	-1.5	-2.96873
JR177	Heterorhabdus	9	0.000207	-3.68403	235.752	-1.6608	-60.4982	-48.1924	mesozooplankton	0.0135826	-1.74	-1	-1.5	-2.96873
JR177	Limacina (large)	9	0.0017	-2.76955	0	-1.6608	-60.4982	-48.1924	mesozooplankton	0	-1.74	-1	-1.5	-2.96873
JR177	Metridia curticauda	9	0.0014	-2.85387	0	-1.6608	-60.4982	-48.1924	mesozooplankton	0	-1.74	-1	-1.5	-2.96873
JR177	Metridia gerlachei adult	9	0.002974	-2.52666	78.584	-1.6608	-60.4982	-48.1924	mesozooplankton	0.00452752	-1.74	-1	-1.5	-2.96873
JR177	Metridia lucens adult	9	0.000712	-3.14752	0	-1.6608	-60.4982	-48.1924	mesozooplankton	0	-1.74	-1	-1.5	-2.96873
JR177	Metridia spp. copepodite 4-5	9	0.000158	-3.80134	235.752	-1.6608	-60.4982	-48.1924	mesozooplankton	0.0135826	-1.74	-1	-1.5	-2.96873
JR177	Microsetella	9	0.0014	-2.85387	314.336	-1.6608	-60.4982	-48.1924	mesozooplankton	0.0181101	-1.74	-1	-1.5	-2.96873
JR177	Mysidacea	9	0.004485	-2.34824	0	-1.6608	-60.4982	-48.1924	mesozooplankton	0	-1.74	-1	-1.5	-2.96873
JR177	Pleuromamma robusta	9	0.002272	-2.64359	0	-1.6608	-60.4982	-48.1924	mesozooplankton	0	-1.74	-1	-1.5	-2.96873
JR177	Primno macropa	9	0.002928	-2.53343	0	-1.6608	-60.4982	-48.1924	mesozooplankton	0	-1.74	-1	-1.5	-2.96873
JR177	Racovitzanus	9	0.000272	-3.56543	0	-1.6608	-60.4982	-48.1924	mesozooplankton	0	-1.74	-1	-1.5	-2.96873
JR177	Rhincalanus gigas copepodite I	9	0.000404	-3.39362	0	-1.6608	-60.4982	-48.1924	mesozooplankton	0	-1.74	-1	-1.5	-2.96873
JR177	Rhincalanus gigas copepodite II	9	0.000807	-3.09313	0	-1.6608	-60.4982	-48.1924	mesozooplankton	0	-1.74	-1	-1.5	-2.96873
JR177	Rhincalanus gigas copepodite III	9	0.002914	-2.53551	0	-1.6608	-60.4982	-48.1924	mesozooplankton	0	-1.74	-1	-1.5	-2.96873
JR177	Rhincalanus gigas copepodite IV	9	0.004953	-2.30513	0	-1.6608	-60.4982	-48.1924	mesozooplankton	0	-1.74	-1	-1.5	-2.96873
JR177	Rhincalanus gigas copepodite V	9	0.00932	-2.03058	19.646	-1.6608	-60.4982	-48.1924	mesozooplankton	0.00113188	-1.74	-1	-1.5	-2.96873
JR177	Rhincalanus gigas female	9	0.015837	-1.80033	39.292	-1.6608	-60.4982	-48.1924	mesozooplankton	0.00226376	-1.74	-1	-1.5	-2.96873
JR177	Rhincalanus gigas male	9	0.009708	-2.01287	0	-1.6608	-60.4982	-48.1924	mesozooplankton	0	-1.74	-1	-1.5	-2.96873
JR177	Scaphocalanus australis	9	0.00016	-3.79588	0	-1.6608	-60.4982	-48.1924	mesozooplankton	0	-1.74	-1	-1.5	-2.96873
JR177	Scaphocalanus copepodites	9	0.0004	-3.39794	0	-1.6608	-60.4982	-48.1924	mesozooplankton	0	-1.74	-1	-1.5	-2.96873
JR177	Scaphocalanus farrani	9	0.000623	-3.20551	0	-1.6608	-60.4982	-48.1924	mesozooplankton	0	-1.74	-1	-1.5	-2.96873
JR177	Scaphocalanus vervoortii	9	0.0004	-3.39794	0	-1.6608	-60.4982	-48.1924	mesozooplankton	0	-1.74	-1	-1.5	-2.96873
JR177	Scaphocalanus/Scolecithricella sp.	9	0.0004	-3.39794	0	-1.6608	-60.4982	-48.1924	mesozooplankton	0	-1.74	-1	-1.5	-2.96873
JR177	Scolecithricella minor	9	0.00012	-3.92082	0	-1.6608	-60.4982	-48.1924	mesozooplankton	0	-1.74	-1	-1.5	-2.96873
JR177	Scolecithricella sp.	9	0.00016	-3.79588	196.46	-1.6608	-60.4982	-48.1924	mesozooplankton	0.0113188	-1.74	-1	-1.5	-2.96873
JR177	Spongiobranchea	9	0.000118	-3.92812	0	-1.6608	-60.4982	-48.1924	mesozooplankton	0	-1.74	-1	-1.5	-2.96873
JR177	Themisto gaudchaudii	9	0.024812	-1.60534	0	-1.6608	-60.4982	-48.1924	mesozooplankton	0	-1.74	-1	-1.5	-2.96873
JR177	Thysanoessa adult	9	0.02	-1.69897	19.646	-1.6608	-60.4982	-48.1924	mesozooplankton	0.00113188	-1.74	-1	-1.5	-2.96873
JR177	Undinella	9	0.00021	-3.67778	0	-1.6608	-60.4982	-48.1924	mesozooplankton	0	-1.74	-1	-1.5	-2.96873
JR177	Decapod larvae	9	0.014744	-1.83138	0	-1.6608	-60.4982	-48.1924	mesozooplankton	0	-1.74	-1	-1.5	-2.96873
JR177	Medusae	9	0.017254	-1.76311	0	-1.6608	-60.4982	-48.1924	mesozooplankton	0	-1.74	-1	-1.5	-2.96873
JR177	Rhynchonereela bongrainii	9	0.001119	-2.95117	0	-1.6608	-60.4982	-48.1924	mesozooplankton	0	-1.74	-1	-1.5	-2.96873
JR177	Siphonophora	9	0.019449	-1.7111	196.46	-1.6608	-60.4982	-48.1924	mesozooplankton	0.0113188	-1.74	-1	-1.5	-2.96873
JR177	Tomopteris	9	0.013343	-1.87475	0	-1.6608	-60.4982	-48.1924	mesozooplankton	0	-1.74	-1	-1.5	-2.96873
JR177	Salps	9	0.005102	-2.29226	0	-1.6608	-60.4982	-48.1924	mesozooplankton	0	-1.74	-1	-1.5	-2.96873
JR177	Hyperia macrocephala	10	0.5	-0.30103	0.0105263	-0.388006	-60.2235	-44.4244	macrozooplankton	2.10175e-07	-0.69	0	-0.5	-3.11156
JR177	Primno macropa	10	0.5	-0.30103	0.0105263	-0.388006	-60.2235	-44.4244	macrozooplankton	2.10175e-07	-0.69	0	-0.5	-3.11156
JR177	Decapod larvae Type 1	10	0.166667	-0.778151	0.0315789	-0.388006	-60.2235	-44.4244	macrozooplankton	6.30525e-07	-0.69	0	-0.5	-3.11156
JR177	Euphausia superba	10	0.510194	-0.292264	378.947	-0.388006	-60.2235	-44.4244	macrozooplankton	0.0075663	-0.69	0	-0.5	-3.11156
JR177	Diphyes sp.1	10	0.518519	-0.285236	0.284211	-0.388006	-60.2235	-44.4244	macrozooplankton	5.67473e-06	-0.69	0	-0.5	-3.11156
JR177	Diphyes sp.2	10	0.222222	-0.653213	0.0947368	-0.388006	-60.2235	-44.4244	macrozooplankton	1.89158e-06	-0.69	0	-0.5	-3.11156
JR177	Salpa thompsoni	10	0.918182	-0.0370713	1.15789	-0.388006	-60.2235	-44.4244	macrozooplankton	2.31193e-05	-0.69	0	-0.5	-3.11156
JR177	Chuneola sp.	10	0.5	-0.30103	0.00282005	-0.206995	-60.2018	-44.3696	macrozooplankton	5.63068e-08	-0.69	0	-0.5	-3.11156
JR177	Cyphocaris richardi	10	0.375	-0.425969	0.00765794	-0.206995	-60.2018	-44.3696	macrozooplankton	1.52903e-07	-0.69	0	-0.5	-3.11156
JR177	Eurythenes obesus	10	0.5	-0.30103	0.002972	-0.206995	-60.2018	-44.3696	macrozooplankton	5.93409e-08	-0.69	0	-0.5	-3.11156
JR177	Eusirus microps	10	0.5	-0.30103	0.00312396	-0.206995	-60.2018	-44.3696	macrozooplankton	6.23749e-08	-0.69	0	-0.5	-3.11156
JR177	Lanceola sp.	10	0.5	-0.30103	0.00282005	-0.206995	-60.2018	-44.3696	macrozooplankton	5.63068e-08	-0.69	0	-0.5	-3.11156
JR177	Parandania boecki	10	0.5	-0.30103	0.002972	-0.206995	-60.2018	-44.3696	macrozooplankton	5.93409e-08	-0.69	0	-0.5	-3.11156
JR177	Primno macropa	10	0.5	-0.30103	0.00282005	-0.206995	-60.2018	-44.3696	macrozooplankton	5.63068e-08	-0.69	0	-0.5	-3.11156
JR177	Sagitta sp.	10	0.69697	-0.156786	0.0256419	-0.206995	-60.2018	-44.3696	macrozooplankton	5.11983e-07	-0.69	0	-0.5	-3.11156
JR177	Gennadus sp.	10	0.769231	-0.113943	0.0406115	-0.206995	-60.2018	-44.3696	macrozooplankton	8.10874e-07	-0.69	0	-0.5	-3.11156
JR177	Decapoda sp.	10	0.5	-0.30103	0.002972	-0.206995	-60.2018	-44.3696	macrozooplankton	5.93409e-08	-0.69	0	-0.5	-3.11156
JR177	Euphausia superba	10	0.375	-0.425969	0.00453398	-0.206995	-60.2018	-44.3696	macrozooplankton	9.05283e-08	-0.69	0	-0.5	-3.11156
JR177	Euphausia triacantha	10	0.5	-0.30103	0.00282005	-0.206995	-60.2018	-44.3696	macrozooplankton	5.63068e-08	-0.69	0	-0.5	-3.11156
JR177	Diphyes sp.1	10	0.333333	-0.477121	0.00937187	-0.206995	-60.2018	-44.3696	macrozooplankton	1.87125e-07	-0.69	0	-0.5	-3.11156
JR177	Diphyes sp.2	10	0.5	-0.30103	0.00624792	-0.206995	-60.2018	-44.3696	macrozooplankton	1.2475e-07	-0.69	0	-0.5	-3.11156
JR177	Paraphyllina ransoni	10	0.5	-0.30103	0.00564009	-0.206995	-60.2018	-44.3696	macrozooplankton	1.12614e-07	-0.69	0	-0.5	-3.11156
JR177	Salpa thompsoni	10	0.731707	-0.135663	0.115622	-0.206995	-60.2018	-44.3696	macrozooplankton	2.30858e-06	-0.69	0	-0.5	-3.11156
JR177	Galiteuthis glacialis	10	0.0689655	-1.16137	0.0905948	-0.206995	-60.2018	-44.3696	macrozooplankton	1.80887e-06	-0.69	0	-0.5	-3.11156
JR177	Cyphocaris richardi	10	0.333333	-0.477121	0.008	-0.204871	-60.1911	-44.6844	macrozooplankton	1.59733e-07	-0.69	0	-0.5	-3.11156
JR177	Pegohyperia princeps	10	0.5	-0.30103	0.00266667	-0.204871	-60.1911	-44.6844	macrozooplankton	5.32444e-08	-0.69	0	-0.5	-3.11156
JR177	Decapod larvae Type 1	10	0.5	-0.30103	0.00266667	-0.204871	-60.1911	-44.6844	macrozooplankton	5.32444e-08	-0.69	0	-0.5	-3.11156
JR177	Euphausia superba	10	0.727821	-0.137975	497.667	-0.204871	-60.1911	-44.6844	macrozooplankton	0.00993673	-0.69	0	-0.5	-3.11156
JR177	Euphausia triacantha	10	0.1	-1	0.0133333	-0.204871	-60.1911	-44.6844	macrozooplankton	2.66222e-07	-0.69	0	-0.5	-3.11156
JR177	Diphyes sp.1	10	0.655172	-0.183644	0.154667	-0.204871	-60.1911	-44.6844	macrozooplankton	3.08817e-06	-0.69	0	-0.5	-3.11156
JR177	Hydromedusae (clear)	10	0.5	-0.30103	0.00266667	-0.204871	-60.1911	-44.6844	macrozooplankton	5.32444e-08	-0.69	0	-0.5	-3.11156
JR177	Pteropoda indet.	10	0.5	-0.30103	0.00266667	-0.204871	-60.1911	-44.6844	macrozooplankton	5.32444e-08	-0.69	0	-0.5	-3.11156
JR177	Galiteuthis glacialis	10	0.5	-0.30103	0.00266667	-0.204871	-60.1911	-44.6844	macrozooplankton	5.32444e-08	-0.69	0	-0.5	-3.11156
JR177	Calanoides acutus copepodite II	10	0.00016	-3.79588	0	-0.434004	-60.2088	-44.4183	mesozooplankton	0	-0.69	0	-0.5	-3.11156
JR177	Calanoides acutus copepodite III	10	0.000501	-3.30016	0	-0.434004	-60.2088	-44.4183	mesozooplankton	0	-0.69	0	-0.5	-3.11156
JR177	Calanoides acutus copepodite IV	10	0.002527	-2.59739	0	-0.434004	-60.2088	-44.4183	mesozooplankton	0	-0.69	0	-0.5	-3.11156
JR177	Calanoides acutus copepodite V	10	0.003502	-2.45568	137.522	-0.434004	-60.2088	-44.4183	mesozooplankton	0.00274585	-0.69	0	-0.5	-3.11156
JR177	Calanoides acutus female	10	0.004122	-2.38489	216.106	-0.434004	-60.2088	-44.4183	mesozooplankton	0.00431491	-0.69	0	-0.5	-3.11156
JR177	Calanus propinquus copepodite II	10	0.000145	-3.83863	0	-0.434004	-60.2088	-44.4183	mesozooplankton	0	-0.69	0	-0.5	-3.11156
JR177	Calanus propinquus copepodite III	10	0.000291	-3.53611	0	-0.434004	-60.2088	-44.4183	mesozooplankton	0	-0.69	0	-0.5	-3.11156
JR177	Calanus propinquus copepodite IV	10	0.00099	-3.00436	0	-0.434004	-60.2088	-44.4183	mesozooplankton	0	-0.69	0	-0.5	-3.11156
JR177	Calanus propinquus copepodite V	10	0.003362	-2.4734	0	-0.434004	-60.2088	-44.4183	mesozooplankton	0	-0.69	0	-0.5	-3.11156
JR177	Calanus propinquus female	10	0.005373	-2.26978	19.646	-0.434004	-60.2088	-44.4183	mesozooplankton	0.000392264	-0.69	0	-0.5	-3.11156
JR177	Calanus propinquus male	10	0.004953	-2.30513	0	-0.434004	-60.2088	-44.4183	mesozooplankton	0	-0.69	0	-0.5	-3.11156
JR177	Calanus simillimus copepodite III	10	0.00016	-3.79588	0	-0.434004	-60.2088	-44.4183	mesozooplankton	0	-0.69	0	-0.5	-3.11156
JR177	Calanus simillimus copepodite IV	10	0.000368	-3.43415	0	-0.434004	-60.2088	-44.4183	mesozooplankton	0	-0.69	0	-0.5	-3.11156
JR177	Calanus simillimus copepodite V	10	0.002192	-2.65916	0	-0.434004	-60.2088	-44.4183	mesozooplankton	0	-0.69	0	-0.5	-3.11156
JR177	Calanus simillimus female	10	0.002472	-2.60695	0	-0.434004	-60.2088	-44.4183	mesozooplankton	0	-0.69	0	-0.5	-3.11156
JR177	Calanus simillimus male	10	0.002312	-2.63601	0	-0.434004	-60.2088	-44.4183	mesozooplankton	0	-0.69	0	-0.5	-3.11156
JR177	Canadacia	10	0.000625	-3.20412	0	-0.434004	-60.2088	-44.4183	mesozooplankton	0	-0.69	0	-0.5	-3.11156
JR177	Clausocalanus laticeps	10	0.000188	-3.72584	0	-0.434004	-60.2088	-44.4183	mesozooplankton	0	-0.69	0	-0.5	-3.11156
JR177	Clausocalanus brevipes	10	0.000188	-3.72584	0	-0.434004	-60.2088	-44.4183	mesozooplankton	0	-0.69	0	-0.5	-3.11156
JR177	Clausocalanus copepodites	10	0.000106	-3.97469	0	-0.434004	-60.2088	-44.4183	mesozooplankton	0	-0.69	0	-0.5	-3.11156
JR177	Clausocalanus ingens	10	0.000184	-3.73518	0	-0.434004	-60.2088	-44.4183	mesozooplankton	0	-0.69	0	-0.5	-3.11156
JR177	Clione	10	0.002688	-2.57057	0	-0.434004	-60.2088	-44.4183	mesozooplankton	0	-0.69	0	-0.5	-3.11156
JR177	Drepanopus copepodite 4-6	10	0.000114	-3.9431	0	-0.434004	-60.2088	-44.4183	mesozooplankton	0	-0.69	0	-0.5	-3.11156
JR177	Euaetideus australis	10	0.00019	-3.72125	0	-0.434004	-60.2088	-44.4183	mesozooplankton	0	-0.69	0	-0.5	-3.11156
JR177	Eucalanus longiceps	10	0.004953	-2.30513	0	-0.434004	-60.2088	-44.4183	mesozooplankton	0	-0.69	0	-0.5	-3.11156
JR177	Euchaeta antarctica copepodite II	10	0.000658	-3.18177	216.106	-0.434004	-60.2088	-44.4183	mesozooplankton	0.00431491	-0.69	0	-0.5	-3.11156
JR177	Euchaeta antarctica copepodite III	10	0.00207	-2.68403	98.23	-0.434004	-60.2088	-44.4183	mesozooplankton	0.00196132	-0.69	0	-0.5	-3.11156
JR177	Euchaeta antarctica copepodite IV	10	0.003362	-2.4734	19.646	-0.434004	-60.2088	-44.4183	mesozooplankton	0.000392264	-0.69	0	-0.5	-3.11156
JR177	Euchaeta antarctica copepodite V	10	0.0076	-2.11919	0	-0.434004	-60.2088	-44.4183	mesozooplankton	0	-0.69	0	-0.5	-3.11156
JR177	Euchaeta antarctica female	10	0.028034	-1.55231	0	-0.434004	-60.2088	-44.4183	mesozooplankton	0	-0.69	0	-0.5	-3.11156
JR177	Euchaeta antarctica male	10	0.011429	-1.94199	0	-0.434004	-60.2088	-44.4183	mesozooplankton	0	-0.69	0	-0.5	-3.11156
JR177	Euchaeta biloba	10	0.0032	-2.49485	0	-0.434004	-60.2088	-44.4183	mesozooplankton	0	-0.69	0	-0.5	-3.11156
JR177	Euchaeta spp.	10	0.007601	-2.11913	0	-0.434004	-60.2088	-44.4183	mesozooplankton	0	-0.69	0	-0.5	-3.11156
JR177	Euchirella rostrata/rostramagna	10	0.000877	-3.057	19.646	-0.434004	-60.2088	-44.4183	mesozooplankton	0.000392264	-0.69	0	-0.5	-3.11156
JR177	Euphausia frigida adult	10	0.02	-1.69897	0	-0.434004	-60.2088	-44.4183	mesozooplankton	0	-0.69	0	-0.5	-3.11156
JR177	Euphausia frigida furcilia	10	0.002384	-2.62269	0	-0.434004	-60.2088	-44.4183	mesozooplankton	0	-0.69	0	-0.5	-3.11156
JR177	Euphausia frigida/vallentini furcilia	10	0.002384	-2.62269	0	-0.434004	-60.2088	-44.4183	mesozooplankton	0	-0.69	0	-0.5	-3.11156
JR177	Euphausia superba adult	10	0.220554	-0.656485	0	-0.434004	-60.2088	-44.4183	mesozooplankton	0	-0.69	0	-0.5	-3.11156
JR177	Euphausia superba calyptopes	10	0.000157	-3.8041	0	-0.434004	-60.2088	-44.4183	mesozooplankton	0	-0.69	0	-0.5	-3.11156
JR177	Euphausia superba furcilia	10	0.004	-2.39794	0	-0.434004	-60.2088	-44.4183	mesozooplankton	0	-0.69	0	-0.5	-3.11156
JR177	Euphausia triacantha adult	10	0.10686	-0.971185	0	-0.434004	-60.2088	-44.4183	mesozooplankton	0	-0.69	0	-0.5	-3.11156
JR177	Euphausia triacantha furcilia	10	0.00364	-2.4389	0	-0.434004	-60.2088	-44.4183	mesozooplankton	0	-0.69	0	-0.5	-3.11156
JR177	Gaidius	10	0.000139	-3.85699	137.522	-0.434004	-60.2088	-44.4183	mesozooplankton	0.00274585	-0.69	0	-0.5	-3.11156
JR177	Haloptilus	10	0.002248	-2.6482	0	-0.434004	-60.2088	-44.4183	mesozooplankton	0	-0.69	0	-0.5	-3.11156
JR177	Heterorhabdus	10	0.000207	-3.68403	255.398	-0.434004	-60.2088	-44.4183	mesozooplankton	0.00509944	-0.69	0	-0.5	-3.11156
JR177	Limacina (large)	10	0.0017	-2.76955	0	-0.434004	-60.2088	-44.4183	mesozooplankton	0	-0.69	0	-0.5	-3.11156
JR177	Metridia curticauda	10	0.0014	-2.85387	0	-0.434004	-60.2088	-44.4183	mesozooplankton	0	-0.69	0	-0.5	-3.11156
JR177	Metridia gerlachei adult	10	0.002974	-2.52666	0	-0.434004	-60.2088	-44.4183	mesozooplankton	0	-0.69	0	-0.5	-3.11156
JR177	Metridia lucens adult	10	0.000712	-3.14752	0	-0.434004	-60.2088	-44.4183	mesozooplankton	0	-0.69	0	-0.5	-3.11156
JR177	Metridia spp. copepodite 4-5	10	0.000158	-3.80134	628.672	-0.434004	-60.2088	-44.4183	mesozooplankton	0.0125525	-0.69	0	-0.5	-3.11156
JR177	Microsetella	10	0.0014	-2.85387	628.672	-0.434004	-60.2088	-44.4183	mesozooplankton	0.0125525	-0.69	0	-0.5	-3.11156
JR177	Mysidacea	10	0.004485	-2.34824	0	-0.434004	-60.2088	-44.4183	mesozooplankton	0	-0.69	0	-0.5	-3.11156
JR177	Pleuromamma robusta	10	0.002272	-2.64359	0	-0.434004	-60.2088	-44.4183	mesozooplankton	0	-0.69	0	-0.5	-3.11156
JR177	Primno macropa	10	0.002928	-2.53343	0	-0.434004	-60.2088	-44.4183	mesozooplankton	0	-0.69	0	-0.5	-3.11156
JR177	Racovitzanus	10	0.000272	-3.56543	58.938	-0.434004	-60.2088	-44.4183	mesozooplankton	0.00117679	-0.69	0	-0.5	-3.11156
JR177	Rhincalanus gigas copepodite I	10	0.000404	-3.39362	0	-0.434004	-60.2088	-44.4183	mesozooplankton	0	-0.69	0	-0.5	-3.11156
JR177	Rhincalanus gigas copepodite II	10	0.000807	-3.09313	0	-0.434004	-60.2088	-44.4183	mesozooplankton	0	-0.69	0	-0.5	-3.11156
JR177	Rhincalanus gigas copepodite III	10	0.002914	-2.53551	0	-0.434004	-60.2088	-44.4183	mesozooplankton	0	-0.69	0	-0.5	-3.11156
JR177	Rhincalanus gigas copepodite IV	10	0.004953	-2.30513	19.646	-0.434004	-60.2088	-44.4183	mesozooplankton	0.000392264	-0.69	0	-0.5	-3.11156
JR177	Rhincalanus gigas copepodite V	10	0.00932	-2.03058	39.292	-0.434004	-60.2088	-44.4183	mesozooplankton	0.000784529	-0.69	0	-0.5	-3.11156
JR177	Rhincalanus gigas female	10	0.015837	-1.80033	0	-0.434004	-60.2088	-44.4183	mesozooplankton	0	-0.69	0	-0.5	-3.11156
JR177	Rhincalanus gigas male	10	0.009708	-2.01287	0	-0.434004	-60.2088	-44.4183	mesozooplankton	0	-0.69	0	-0.5	-3.11156
JR177	Scaphocalanus australis	10	0.00016	-3.79588	0	-0.434004	-60.2088	-44.4183	mesozooplankton	0	-0.69	0	-0.5	-3.11156
JR177	Scaphocalanus copepodites	10	0.0004	-3.39794	0	-0.434004	-60.2088	-44.4183	mesozooplankton	0	-0.69	0	-0.5	-3.11156
JR177	Scaphocalanus farrani	10	0.000623	-3.20551	0	-0.434004	-60.2088	-44.4183	mesozooplankton	0	-0.69	0	-0.5	-3.11156
JR177	Scaphocalanus vervoortii	10	0.0004	-3.39794	0	-0.434004	-60.2088	-44.4183	mesozooplankton	0	-0.69	0	-0.5	-3.11156
JR177	Scaphocalanus/Scolecithricella sp.	10	0.0004	-3.39794	117.876	-0.434004	-60.2088	-44.4183	mesozooplankton	0.00235359	-0.69	0	-0.5	-3.11156
JR177	Scolecithricella minor	10	0.00012	-3.92082	117.876	-0.434004	-60.2088	-44.4183	mesozooplankton	0.00235359	-0.69	0	-0.5	-3.11156
JR177	Scolecithricella sp.	10	0.00016	-3.79588	0	-0.434004	-60.2088	-44.4183	mesozooplankton	0	-0.69	0	-0.5	-3.11156
JR177	Spongiobranchea	10	0.000118	-3.92812	0	-0.434004	-60.2088	-44.4183	mesozooplankton	0	-0.69	0	-0.5	-3.11156
JR177	Themisto gaudchaudii	10	0.024812	-1.60534	0	-0.434004	-60.2088	-44.4183	mesozooplankton	0	-0.69	0	-0.5	-3.11156
JR177	Thysanoessa adult	10	0.02	-1.69897	0	-0.434004	-60.2088	-44.4183	mesozooplankton	0	-0.69	0	-0.5	-3.11156
JR177	Undinella	10	0.00021	-3.67778	0	-0.434004	-60.2088	-44.4183	mesozooplankton	0	-0.69	0	-0.5	-3.11156
JR177	Decapod larvae	10	0.014744	-1.83138	0	-0.434004	-60.2088	-44.4183	mesozooplankton	0	-0.69	0	-0.5	-3.11156
JR177	Medusae	10	0.017254	-1.76311	196.46	-0.434004	-60.2088	-44.4183	mesozooplankton	0.00392264	-0.69	0	-0.5	-3.11156
JR177	Rhynchonereela bongrainii	10	0.001119	-2.95117	19.646	-0.434004	-60.2088	-44.4183	mesozooplankton	0.000392264	-0.69	0	-0.5	-3.11156
JR177	Siphonophora	10	0.019449	-1.7111	275.044	-0.434004	-60.2088	-44.4183	mesozooplankton	0.0054917	-0.69	0	-0.5	-3.11156
JR177	Tomopteris	10	0.013343	-1.87475	0	-0.434004	-60.2088	-44.4183	mesozooplankton	0	-0.69	0	-0.5	-3.11156
JR177	Salps	10	0.005102	-2.29226	0	-0.434004	-60.2088	-44.4183	mesozooplankton	0	-0.69	0	-0.5	-3.11156
JR177	Cyphocaris richardi	11	0.191667	-0.717453	0.0273949	1.05239	-59.6706	-43.9696	macrozooplankton	2.5047e-06	0.88	1	0.5	-3.33559
JR177	Eurythenes obesus	11	0.5	-0.30103	0.00351361	1.05239	-59.6706	-43.9696	macrozooplankton	3.21248e-07	0.88	1	0.5	-3.33559
JR177	Parandania boecki	11	0.5	-0.30103	0.00334889	1.05239	-59.6706	-43.9696	macrozooplankton	3.06188e-07	0.88	1	0.5	-3.33559
JR177	Primno macropa	11	0.1	-1	0.0159208	1.05239	-59.6706	-43.9696	macrozooplankton	1.45564e-06	0.88	1	0.5	-3.33559
JR177	Sagitta sp.	11	0.553279	-0.257056	0.153335	1.05239	-59.6706	-43.9696	macrozooplankton	1.40194e-05	0.88	1	0.5	-3.33559
JR177	Euphausia triacantha	11	0.242647	-0.615025	0.030579	1.05239	-59.6706	-43.9696	macrozooplankton	2.79583e-06	0.88	1	0.5	-3.33559
JR177	Euphausiidae	11	0.892045	-0.049613	0.133407	1.05239	-59.6706	-43.9696	macrozooplankton	1.21973e-05	0.88	1	0.5	-3.33559
JR177	Thysanoessa sp.	11	0.0590278	-1.22894	0.0285479	1.05239	-59.6706	-43.9696	macrozooplankton	2.61013e-06	0.88	1	0.5	-3.33559
JR177	Diphyes sp.1	11	0.5	-0.30103	0.00510569	1.05239	-59.6706	-43.9696	macrozooplankton	4.66812e-07	0.88	1	0.5	-3.33559
JR177	Salpa thompsoni	11	0.357143	-0.447158	0.0891567	1.05239	-59.6706	-43.9696	macrozooplankton	8.15157e-06	0.88	1	0.5	-3.33559
JR177	Squid indet.	11	0.5	-0.30103	0.00510569	1.05239	-59.6706	-43.9696	macrozooplankton	4.66812e-07	0.88	1	0.5	-3.33559
JR177	Cyllopus lucasi	11	0.2	-0.69897	0.0102326	1.05239	-59.6727	-44.0019	macrozooplankton	9.35559e-07	0.88	1	0.5	-3.33559
JR177	Hyperia sp.	11	0.5	-0.30103	0.00409302	1.05239	-59.6727	-44.0019	macrozooplankton	3.74224e-07	0.88	1	0.5	-3.33559
JR177	Themisto gaudichaudii	11	0.1	-1	0.00204651	1.05239	-59.6727	-44.0019	macrozooplankton	1.87112e-07	0.88	1	0.5	-3.33559
JR177	Sagitta sp.	11	0.586957	-0.231394	0.0492427	1.05239	-59.6727	-44.0019	macrozooplankton	4.50225e-06	0.88	1	0.5	-3.33559
JR177	Pasiphaea sp.	11	0.5	-0.30103	0.00217297	1.05239	-59.6727	-44.0019	macrozooplankton	1.98674e-07	0.88	1	0.5	-3.33559
JR177	Euphausia triacantha	11	0.157895	-0.801632	0.0388837	1.05239	-59.6727	-44.0019	macrozooplankton	3.55512e-06	0.88	1	0.5	-3.33559
JR177	Euphausiidae	11	0.598773	-0.222737	12.6802	1.05239	-59.6727	-44.0019	macrozooplankton	0.00115934	0.88	1	0.5	-3.33559
JR177	Thysanoessa sp.	11	0.1	-1	0.0869189	1.05239	-59.6727	-44.0019	macrozooplankton	7.94696e-06	0.88	1	0.5	-3.33559
JR177	Calycopsis borgrevichi	11	0.5	-0.30103	0.00204651	1.05239	-59.6727	-44.0019	macrozooplankton	1.87112e-07	0.88	1	0.5	-3.33559
JR177	Diphyes sp.1	11	0.666667	-0.176091	0.00613953	1.05239	-59.6727	-44.0019	macrozooplankton	5.61335e-07	0.88	1	0.5	-3.33559
JR177	Spongiobranchia sp.	11	0.25	-0.60206	0.00409302	1.05239	-59.6727	-44.0019	macrozooplankton	3.74224e-07	0.88	1	0.5	-3.33559
JR177	Tomopteris sp.	11	0.75	-0.124939	0.00210974	1.05239	-59.6727	-44.0019	macrozooplankton	1.92893e-07	0.88	1	0.5	-3.33559
JR177	Vanadis sp.	11	0.142857	-0.845098	0.0143256	1.05239	-59.6727	-44.0019	macrozooplankton	1.30978e-06	0.88	1	0.5	-3.33559
JR177	Calanoides acutus copepodite II	11	0.00016	-3.79588	0	0.805756	-59.6888	-44.0544	mesozooplankton	0	0.88	1	0.5	-3.33559
JR177	Calanoides acutus copepodite III	11	0.000501	-3.30016	0	0.805756	-59.6888	-44.0544	mesozooplankton	0	0.88	1	0.5	-3.33559
JR177	Calanoides acutus copepodite IV	11	0.002527	-2.59739	0	0.805756	-59.6888	-44.0544	mesozooplankton	0	0.88	1	0.5	-3.33559
JR177	Calanoides acutus copepodite V	11	0.003502	-2.45568	314.336	0.805756	-59.6888	-44.0544	mesozooplankton	0.0287396	0.88	1	0.5	-3.33559
JR177	Calanoides acutus female	11	0.004122	-2.38489	550.088	0.805756	-59.6888	-44.0544	mesozooplankton	0.0502943	0.88	1	0.5	-3.33559
JR177	Calanus propinquus copepodite II	11	0.000145	-3.83863	39.292	0.805756	-59.6888	-44.0544	mesozooplankton	0.00359245	0.88	1	0.5	-3.33559
JR177	Calanus propinquus copepodite III	11	0.000291	-3.53611	0	0.805756	-59.6888	-44.0544	mesozooplankton	0	0.88	1	0.5	-3.33559
JR177	Calanus propinquus copepodite IV	11	0.00099	-3.00436	0	0.805756	-59.6888	-44.0544	mesozooplankton	0	0.88	1	0.5	-3.33559
JR177	Calanus propinquus copepodite V	11	0.003362	-2.4734	0	0.805756	-59.6888	-44.0544	mesozooplankton	0	0.88	1	0.5	-3.33559
JR177	Calanus propinquus female	11	0.005373	-2.26978	0	0.805756	-59.6888	-44.0544	mesozooplankton	0	0.88	1	0.5	-3.33559
JR177	Calanus propinquus male	11	0.004953	-2.30513	0	0.805756	-59.6888	-44.0544	mesozooplankton	0	0.88	1	0.5	-3.33559
JR177	Calanus simillimus copepodite III	11	0.00016	-3.79588	0	0.805756	-59.6888	-44.0544	mesozooplankton	0	0.88	1	0.5	-3.33559
JR177	Calanus simillimus copepodite IV	11	0.000368	-3.43415	0	0.805756	-59.6888	-44.0544	mesozooplankton	0	0.88	1	0.5	-3.33559
JR177	Calanus simillimus copepodite V	11	0.002192	-2.65916	0	0.805756	-59.6888	-44.0544	mesozooplankton	0	0.88	1	0.5	-3.33559
JR177	Calanus simillimus female	11	0.002472	-2.60695	0	0.805756	-59.6888	-44.0544	mesozooplankton	0	0.88	1	0.5	-3.33559
JR177	Calanus simillimus male	11	0.002312	-2.63601	0	0.805756	-59.6888	-44.0544	mesozooplankton	0	0.88	1	0.5	-3.33559
JR177	Canadacia	11	0.000625	-3.20412	0	0.805756	-59.6888	-44.0544	mesozooplankton	0	0.88	1	0.5	-3.33559
JR177	Clausocalanus laticeps	11	0.000188	-3.72584	0	0.805756	-59.6888	-44.0544	mesozooplankton	0	0.88	1	0.5	-3.33559
JR177	Clausocalanus brevipes	11	0.000188	-3.72584	0	0.805756	-59.6888	-44.0544	mesozooplankton	0	0.88	1	0.5	-3.33559
JR177	Clausocalanus copepodites	11	0.000106	-3.97469	0	0.805756	-59.6888	-44.0544	mesozooplankton	0	0.88	1	0.5	-3.33559
JR177	Clausocalanus ingens	11	0.000184	-3.73518	0	0.805756	-59.6888	-44.0544	mesozooplankton	0	0.88	1	0.5	-3.33559
JR177	Clione	11	0.002688	-2.57057	0	0.805756	-59.6888	-44.0544	mesozooplankton	0	0.88	1	0.5	-3.33559
JR177	Drepanopus copepodite 4-6	11	0.000114	-3.9431	0	0.805756	-59.6888	-44.0544	mesozooplankton	0	0.88	1	0.5	-3.33559
JR177	Euaetideus australis	11	0.00019	-3.72125	0	0.805756	-59.6888	-44.0544	mesozooplankton	0	0.88	1	0.5	-3.33559
JR177	Eucalanus longiceps	11	0.004953	-2.30513	0	0.805756	-59.6888	-44.0544	mesozooplankton	0	0.88	1	0.5	-3.33559
JR177	Euchaeta antarctica copepodite II	11	0.000658	-3.18177	275.044	0.805756	-59.6888	-44.0544	mesozooplankton	0.0251472	0.88	1	0.5	-3.33559
JR177	Euchaeta antarctica copepodite III	11	0.00207	-2.68403	117.876	0.805756	-59.6888	-44.0544	mesozooplankton	0.0107774	0.88	1	0.5	-3.33559
JR177	Euchaeta antarctica copepodite IV	11	0.003362	-2.4734	0	0.805756	-59.6888	-44.0544	mesozooplankton	0	0.88	1	0.5	-3.33559
JR177	Euchaeta antarctica copepodite V	11	0.0076	-2.11919	0	0.805756	-59.6888	-44.0544	mesozooplankton	0	0.88	1	0.5	-3.33559
JR177	Euchaeta antarctica female	11	0.028034	-1.55231	0	0.805756	-59.6888	-44.0544	mesozooplankton	0	0.88	1	0.5	-3.33559
JR177	Euchaeta antarctica male	11	0.011429	-1.94199	0	0.805756	-59.6888	-44.0544	mesozooplankton	0	0.88	1	0.5	-3.33559
JR177	Euchaeta biloba	11	0.0032	-2.49485	0	0.805756	-59.6888	-44.0544	mesozooplankton	0	0.88	1	0.5	-3.33559
JR177	Euchaeta spp.	11	0.007601	-2.11913	0	0.805756	-59.6888	-44.0544	mesozooplankton	0	0.88	1	0.5	-3.33559
JR177	Euchirella rostrata/rostramagna	11	0.000877	-3.057	0	0.805756	-59.6888	-44.0544	mesozooplankton	0	0.88	1	0.5	-3.33559
JR177	Euphausia frigida adult	11	0.02	-1.69897	0	0.805756	-59.6888	-44.0544	mesozooplankton	0	0.88	1	0.5	-3.33559
JR177	Euphausia frigida furcilia	11	0.002384	-2.62269	0	0.805756	-59.6888	-44.0544	mesozooplankton	0	0.88	1	0.5	-3.33559
JR177	Euphausia frigida/vallentini furcilia	11	0.002384	-2.62269	0	0.805756	-59.6888	-44.0544	mesozooplankton	0	0.88	1	0.5	-3.33559
JR177	Euphausia superba adult	11	0.220554	-0.656485	0	0.805756	-59.6888	-44.0544	mesozooplankton	0	0.88	1	0.5	-3.33559
JR177	Euphausia superba calyptopes	11	0.000157	-3.8041	0	0.805756	-59.6888	-44.0544	mesozooplankton	0	0.88	1	0.5	-3.33559
JR177	Euphausia superba furcilia	11	0.004	-2.39794	0	0.805756	-59.6888	-44.0544	mesozooplankton	0	0.88	1	0.5	-3.33559
JR177	Euphausia triacantha adult	11	0.10686	-0.971185	0	0.805756	-59.6888	-44.0544	mesozooplankton	0	0.88	1	0.5	-3.33559
JR177	Euphausia triacantha furcilia	11	0.00364	-2.4389	0	0.805756	-59.6888	-44.0544	mesozooplankton	0	0.88	1	0.5	-3.33559
JR177	Gaidius	11	0.000139	-3.85699	157.168	0.805756	-59.6888	-44.0544	mesozooplankton	0.0143698	0.88	1	0.5	-3.33559
JR177	Haloptilus	11	0.002248	-2.6482	0	0.805756	-59.6888	-44.0544	mesozooplankton	0	0.88	1	0.5	-3.33559
JR177	Heterorhabdus	11	0.000207	-3.68403	353.628	0.805756	-59.6888	-44.0544	mesozooplankton	0.0323321	0.88	1	0.5	-3.33559
JR177	Limacina (large)	11	0.0017	-2.76955	0	0.805756	-59.6888	-44.0544	mesozooplankton	0	0.88	1	0.5	-3.33559
JR177	Metridia curticauda	11	0.0014	-2.85387	0	0.805756	-59.6888	-44.0544	mesozooplankton	0	0.88	1	0.5	-3.33559
JR177	Metridia gerlachei adult	11	0.002974	-2.52666	235.752	0.805756	-59.6888	-44.0544	mesozooplankton	0.0215547	0.88	1	0.5	-3.33559
JR177	Metridia lucens adult	11	0.000712	-3.14752	0	0.805756	-59.6888	-44.0544	mesozooplankton	0	0.88	1	0.5	-3.33559
JR177	Metridia spp. copepodite 4-5	11	0.000158	-3.80134	903.716	0.805756	-59.6888	-44.0544	mesozooplankton	0.0826264	0.88	1	0.5	-3.33559
JR177	Microsetella	11	0.0014	-2.85387	314.336	0.805756	-59.6888	-44.0544	mesozooplankton	0.0287396	0.88	1	0.5	-3.33559
JR177	Mysidacea	11	0.004485	-2.34824	0	0.805756	-59.6888	-44.0544	mesozooplankton	0	0.88	1	0.5	-3.33559
JR177	Pleuromamma robusta	11	0.002272	-2.64359	0	0.805756	-59.6888	-44.0544	mesozooplankton	0	0.88	1	0.5	-3.33559
JR177	Primno macropa	11	0.002928	-2.53343	0	0.805756	-59.6888	-44.0544	mesozooplankton	0	0.88	1	0.5	-3.33559
JR177	Racovitzanus	11	0.000272	-3.56543	0	0.805756	-59.6888	-44.0544	mesozooplankton	0	0.88	1	0.5	-3.33559
JR177	Rhincalanus gigas copepodite I	11	0.000404	-3.39362	0	0.805756	-59.6888	-44.0544	mesozooplankton	0	0.88	1	0.5	-3.33559
JR177	Rhincalanus gigas copepodite II	11	0.000807	-3.09313	0	0.805756	-59.6888	-44.0544	mesozooplankton	0	0.88	1	0.5	-3.33559
JR177	Rhincalanus gigas copepodite III	11	0.002914	-2.53551	0	0.805756	-59.6888	-44.0544	mesozooplankton	0	0.88	1	0.5	-3.33559
JR177	Rhincalanus gigas copepodite IV	11	0.004953	-2.30513	0	0.805756	-59.6888	-44.0544	mesozooplankton	0	0.88	1	0.5	-3.33559
JR177	Rhincalanus gigas copepodite V	11	0.00932	-2.03058	0	0.805756	-59.6888	-44.0544	mesozooplankton	0	0.88	1	0.5	-3.33559
JR177	Rhincalanus gigas female	11	0.015837	-1.80033	157.168	0.805756	-59.6888	-44.0544	mesozooplankton	0.0143698	0.88	1	0.5	-3.33559
JR177	Rhincalanus gigas male	11	0.009708	-2.01287	0	0.805756	-59.6888	-44.0544	mesozooplankton	0	0.88	1	0.5	-3.33559
JR177	Scaphocalanus australis	11	0.00016	-3.79588	0	0.805756	-59.6888	-44.0544	mesozooplankton	0	0.88	1	0.5	-3.33559
JR177	Scaphocalanus copepodites	11	0.0004	-3.39794	0	0.805756	-59.6888	-44.0544	mesozooplankton	0	0.88	1	0.5	-3.33559
JR177	Scaphocalanus farrani	11	0.000623	-3.20551	0	0.805756	-59.6888	-44.0544	mesozooplankton	0	0.88	1	0.5	-3.33559
JR177	Scaphocalanus vervoortii	11	0.0004	-3.39794	0	0.805756	-59.6888	-44.0544	mesozooplankton	0	0.88	1	0.5	-3.33559
JR177	Scaphocalanus/Scolecithricella sp.	11	0.0004	-3.39794	0	0.805756	-59.6888	-44.0544	mesozooplankton	0	0.88	1	0.5	-3.33559
JR177	Scolecithricella minor	11	0.00012	-3.92082	39.292	0.805756	-59.6888	-44.0544	mesozooplankton	0.00359245	0.88	1	0.5	-3.33559
JR177	Scolecithricella sp.	11	0.00016	-3.79588	157.168	0.805756	-59.6888	-44.0544	mesozooplankton	0.0143698	0.88	1	0.5	-3.33559
JR177	Spongiobranchea	11	0.000118	-3.92812	0	0.805756	-59.6888	-44.0544	mesozooplankton	0	0.88	1	0.5	-3.33559
JR177	Themisto gaudchaudii	11	0.024812	-1.60534	0	0.805756	-59.6888	-44.0544	mesozooplankton	0	0.88	1	0.5	-3.33559
JR177	Thysanoessa adult	11	0.02	-1.69897	0	0.805756	-59.6888	-44.0544	mesozooplankton	0	0.88	1	0.5	-3.33559
JR177	Undinella	11	0.00021	-3.67778	0	0.805756	-59.6888	-44.0544	mesozooplankton	0	0.88	1	0.5	-3.33559
JR177	Decapod larvae	11	0.014744	-1.83138	0	0.805756	-59.6888	-44.0544	mesozooplankton	0	0.88	1	0.5	-3.33559
JR177	Medusae	11	0.017254	-1.76311	0	0.805756	-59.6888	-44.0544	mesozooplankton	0	0.88	1	0.5	-3.33559
JR177	Rhynchonereela bongrainii	11	0.001119	-2.95117	0	0.805756	-59.6888	-44.0544	mesozooplankton	0	0.88	1	0.5	-3.33559
JR177	Siphonophora	11	0.019449	-1.7111	432.212	0.805756	-59.6888	-44.0544	mesozooplankton	0.039517	0.88	1	0.5	-3.33559
JR177	Tomopteris	11	0.013343	-1.87475	0	0.805756	-59.6888	-44.0544	mesozooplankton	0	0.88	1	0.5	-3.33559
JR177	Salps	11	0.005102	-2.29226	0	0.805756	-59.6888	-44.0544	mesozooplankton	0	0.88	1	0.5	-3.33559
JR177	Cyphocaris richardi	12	0.65	-0.187087	0.0354838	1.61481	-58.0325	-42.8573	macrozooplankton	2.60012e-07	1.57	2	1.5	-2.94295
JR177	Parandania boecki	12	0.25	-0.60206	0.00668852	1.61481	-58.0325	-42.8573	macrozooplankton	4.90111e-08	1.57	2	1.5	-2.94295
JR177	Sagitta sp.	12	0.492857	-0.307279	0.229232	1.61481	-58.0325	-42.8573	macrozooplankton	1.67973e-06	1.57	2	1.5	-2.94295
JR177	Decapoda sp.	12	0.1	-1	0.00334426	1.61481	-58.0325	-42.8573	macrozooplankton	2.45055e-08	1.57	2	1.5	-2.94295
JR177	Euphausia triacantha	12	0.304965	-0.515751	0.175551	1.61481	-58.0325	-42.8573	macrozooplankton	1.28637e-06	1.57	2	1.5	-2.94295
JR177	Thysanoessa sp.	12	0.109091	-0.962211	0.116484	1.61481	-58.0325	-42.8573	macrozooplankton	8.53554e-07	1.57	2	1.5	-2.94295
JR177	Gigantocypris sp.	12	0.1	-1	0.00334426	1.61481	-58.0325	-42.8573	macrozooplankton	2.45055e-08	1.57	2	1.5	-2.94295
JR177	Alluroteuthis antarcticus	12	0.5	-0.30103	0.00334426	1.61481	-58.0325	-42.8573	macrozooplankton	2.45055e-08	1.57	2	1.5	-2.94295
JR177	Tomopteris sp.	12	0.5	-0.30103	0.00334426	1.61481	-58.0325	-42.8573	macrozooplankton	2.45055e-08	1.57	2	1.5	-2.94295
JR177	Nemertean worms	12	0.75	-0.124939	0.00371331	1.61481	-58.0325	-42.8573	macrozooplankton	2.72098e-08	1.57	2	1.5	-2.94295
JR177	Cyphocaris richardi	12	0.25	-0.60206	0.0093518	1.64641	-58.0169	-43.0228	macrozooplankton	6.85266e-08	1.57	2	1.5	-2.94295
JR177	Hyperia macrocephala	12	0.5	-0.30103	0.00233795	1.64641	-58.0169	-43.0228	macrozooplankton	1.71317e-08	1.57	2	1.5	-2.94295
JR177	Themisto gaudichaudii	12	0.1	-1	0.00233795	1.64641	-58.0169	-43.0228	macrozooplankton	1.71317e-08	1.57	2	1.5	-2.94295
JR177	Decapod larvae Type 1	12	0.5	-0.30103	0.00233795	1.64641	-58.0169	-43.0228	macrozooplankton	1.71317e-08	1.57	2	1.5	-2.94295
JR177	Euphausia triacantha	12	0.231311	-0.635803	0.965391	1.64641	-58.0169	-43.0228	macrozooplankton	7.07403e-06	1.57	2	1.5	-2.94295
JR177	Thysanoessa sp.	12	0.1	-1	0.046759	1.64641	-58.0169	-43.0228	macrozooplankton	3.42633e-07	1.57	2	1.5	-2.94295
JR177	Diphyes sp.1	12	0.313725	-0.50345	0.0205069	1.64641	-58.0169	-43.0228	macrozooplankton	1.50267e-07	1.57	2	1.5	-2.94295
JR177	Salpa thompsoni	12	0.80105	-0.0963404	4.90535	1.64641	-58.0169	-43.0228	macrozooplankton	3.59446e-05	1.57	2	1.5	-2.94295
JR177	Calanoides acutus copepodite II	12	0.00016	-3.79588	0	1.58659	-58.0249	-42.9764	mesozooplankton	0	1.57	2	1.5	-2.94295
JR177	Calanoides acutus copepodite III	12	0.000501	-3.30016	0	1.58659	-58.0249	-42.9764	mesozooplankton	0	1.57	2	1.5	-2.94295
JR177	Calanoides acutus copepodite IV	12	0.002527	-2.59739	0	1.58659	-58.0249	-42.9764	mesozooplankton	0	1.57	2	1.5	-2.94295
JR177	Calanoides acutus copepodite V	12	0.003502	-2.45568	117.876	1.58659	-58.0249	-42.9764	mesozooplankton	0.000863753	1.57	2	1.5	-2.94295
JR177	Calanoides acutus female	12	0.004122	-2.38489	176.814	1.58659	-58.0249	-42.9764	mesozooplankton	0.00129563	1.57	2	1.5	-2.94295
JR177	Calanus propinquus copepodite II	12	0.000145	-3.83863	49.115	1.58659	-58.0249	-42.9764	mesozooplankton	0.000359897	1.57	2	1.5	-2.94295
JR177	Calanus propinquus copepodite III	12	0.000291	-3.53611	19.646	1.58659	-58.0249	-42.9764	mesozooplankton	0.000143959	1.57	2	1.5	-2.94295
JR177	Calanus propinquus copepodite IV	12	0.00099	-3.00436	0	1.58659	-58.0249	-42.9764	mesozooplankton	0	1.57	2	1.5	-2.94295
JR177	Calanus propinquus copepodite V	12	0.003362	-2.4734	0	1.58659	-58.0249	-42.9764	mesozooplankton	0	1.57	2	1.5	-2.94295
JR177	Calanus propinquus female	12	0.005373	-2.26978	0	1.58659	-58.0249	-42.9764	mesozooplankton	0	1.57	2	1.5	-2.94295
JR177	Calanus propinquus male	12	0.004953	-2.30513	0	1.58659	-58.0249	-42.9764	mesozooplankton	0	1.57	2	1.5	-2.94295
JR177	Calanus simillimus copepodite III	12	0.00016	-3.79588	0	1.58659	-58.0249	-42.9764	mesozooplankton	0	1.57	2	1.5	-2.94295
JR177	Calanus simillimus copepodite IV	12	0.000368	-3.43415	0	1.58659	-58.0249	-42.9764	mesozooplankton	0	1.57	2	1.5	-2.94295
JR177	Calanus simillimus copepodite V	12	0.002192	-2.65916	0	1.58659	-58.0249	-42.9764	mesozooplankton	0	1.57	2	1.5	-2.94295
JR177	Calanus simillimus female	12	0.002472	-2.60695	0	1.58659	-58.0249	-42.9764	mesozooplankton	0	1.57	2	1.5	-2.94295
JR177	Calanus simillimus male	12	0.002312	-2.63601	0	1.58659	-58.0249	-42.9764	mesozooplankton	0	1.57	2	1.5	-2.94295
JR177	Canadacia	12	0.000625	-3.20412	0	1.58659	-58.0249	-42.9764	mesozooplankton	0	1.57	2	1.5	-2.94295
JR177	Clausocalanus brevipes	12	0.000188	-3.72584	0	1.58659	-58.0249	-42.9764	mesozooplankton	0	1.57	2	1.5	-2.94295
JR177	Clausocalanus copepodites	12	0.000106	-3.97469	0	1.58659	-58.0249	-42.9764	mesozooplankton	0	1.57	2	1.5	-2.94295
JR177	Clausocalanus ingens	12	0.000184	-3.73518	0	1.58659	-58.0249	-42.9764	mesozooplankton	0	1.57	2	1.5	-2.94295
JR177	Clausocalanus laticeps	12	0.000188	-3.72584	19.646	1.58659	-58.0249	-42.9764	mesozooplankton	0.000143959	1.57	2	1.5	-2.94295
JR177	Clione	12	0.002688	-2.57057	0	1.58659	-58.0249	-42.9764	mesozooplankton	0	1.57	2	1.5	-2.94295
JR177	Decapod larvae	12	0.014744	-1.83138	0	1.58659	-58.0249	-42.9764	mesozooplankton	0	1.57	2	1.5	-2.94295
JR177	Drepanopus copepodite 4-6	12	0.000114	-3.9431	0	1.58659	-58.0249	-42.9764	mesozooplankton	0	1.57	2	1.5	-2.94295
JR177	Euaetideus australis	12	0.00019	-3.72125	0	1.58659	-58.0249	-42.9764	mesozooplankton	0	1.57	2	1.5	-2.94295
JR177	Eucalanus longiceps	12	0.004953	-2.30513	0	1.58659	-58.0249	-42.9764	mesozooplankton	0	1.57	2	1.5	-2.94295
JR177	Euchaeta antarctica copepodite II	12	0.000658	-3.18177	196.46	1.58659	-58.0249	-42.9764	mesozooplankton	0.00143959	1.57	2	1.5	-2.94295
JR177	Euchaeta antarctica copepodite III	12	0.00207	-2.68403	49.115	1.58659	-58.0249	-42.9764	mesozooplankton	0.000359897	1.57	2	1.5	-2.94295
JR177	Euchaeta antarctica copepodite IV	12	0.003362	-2.4734	9.823	1.58659	-58.0249	-42.9764	mesozooplankton	7.19794e-05	1.57	2	1.5	-2.94295
JR177	Euchaeta antarctica copepodite V	12	0.0076	-2.11919	0	1.58659	-58.0249	-42.9764	mesozooplankton	0	1.57	2	1.5	-2.94295
JR177	Euchaeta antarctica female	12	0.028034	-1.55231	0	1.58659	-58.0249	-42.9764	mesozooplankton	0	1.57	2	1.5	-2.94295
JR177	Euchaeta antarctica male	12	0.011429	-1.94199	0	1.58659	-58.0249	-42.9764	mesozooplankton	0	1.57	2	1.5	-2.94295
JR177	Euchaeta biloba	12	0.0032	-2.49485	0	1.58659	-58.0249	-42.9764	mesozooplankton	0	1.57	2	1.5	-2.94295
JR177	Euchaeta spp.	12	0.007601	-2.11913	0	1.58659	-58.0249	-42.9764	mesozooplankton	0	1.57	2	1.5	-2.94295
JR177	Euchirella rostrata/rostramagna	12	0.000877	-3.057	0	1.58659	-58.0249	-42.9764	mesozooplankton	0	1.57	2	1.5	-2.94295
JR177	Euphausia frigida adult	12	0.02	-1.69897	0	1.58659	-58.0249	-42.9764	mesozooplankton	0	1.57	2	1.5	-2.94295
JR177	Euphausia frigida furcilia	12	0.002384	-2.62269	0	1.58659	-58.0249	-42.9764	mesozooplankton	0	1.57	2	1.5	-2.94295
JR177	Euphausia frigida/vallentini furcilia	12	0.002384	-2.62269	0	1.58659	-58.0249	-42.9764	mesozooplankton	0	1.57	2	1.5	-2.94295
JR177	Euphausia superba adult	12	0.220554	-0.656485	0	1.58659	-58.0249	-42.9764	mesozooplankton	0	1.57	2	1.5	-2.94295
JR177	Euphausia superba calyptopes	12	0.000157	-3.8041	0	1.58659	-58.0249	-42.9764	mesozooplankton	0	1.57	2	1.5	-2.94295
JR177	Euphausia superba furcilia	12	0.004	-2.39794	0	1.58659	-58.0249	-42.9764	mesozooplankton	0	1.57	2	1.5	-2.94295
JR177	Euphausia triacantha adult	12	0.10686	-0.971185	0	1.58659	-58.0249	-42.9764	mesozooplankton	0	1.57	2	1.5	-2.94295
JR177	Euphausia triacantha furcilia	12	0.00364	-2.4389	0	1.58659	-58.0249	-42.9764	mesozooplankton	0	1.57	2	1.5	-2.94295
JR177	Gaidius	12	0.000139	-3.85699	49.115	1.58659	-58.0249	-42.9764	mesozooplankton	0.000359897	1.57	2	1.5	-2.94295
JR177	Haloptilus	12	0.002248	-2.6482	29.469	1.58659	-58.0249	-42.9764	mesozooplankton	0.000215938	1.57	2	1.5	-2.94295
JR177	Heterorhabdus	12	0.000207	-3.68403	186.637	1.58659	-58.0249	-42.9764	mesozooplankton	0.00136761	1.57	2	1.5	-2.94295
JR177	Limacina (large)	12	0.0017	-2.76955	0	1.58659	-58.0249	-42.9764	mesozooplankton	0	1.57	2	1.5	-2.94295
JR177	Medusae	12	0.017254	-1.76311	88.407	1.58659	-58.0249	-42.9764	mesozooplankton	0.000647815	1.57	2	1.5	-2.94295
JR177	Metridia curticauda	12	0.0014	-2.85387	0	1.58659	-58.0249	-42.9764	mesozooplankton	0	1.57	2	1.5	-2.94295
JR177	Metridia gerlachei adult	12	0.002974	-2.52666	68.761	1.58659	-58.0249	-42.9764	mesozooplankton	0.000503856	1.57	2	1.5	-2.94295
JR177	Metridia lucens adult	12	0.000712	-3.14752	19.646	1.58659	-58.0249	-42.9764	mesozooplankton	0.000143959	1.57	2	1.5	-2.94295
JR177	Metridia spp. copepodite 4-5	12	0.000158	-3.80134	432.212	1.58659	-58.0249	-42.9764	mesozooplankton	0.00316709	1.57	2	1.5	-2.94295
JR177	Microsetella	12	0.0014	-2.85387	1100.18	1.58659	-58.0249	-42.9764	mesozooplankton	0.00806169	1.57	2	1.5	-2.94295
JR177	Mysidacea	12	0.004485	-2.34824	0	1.58659	-58.0249	-42.9764	mesozooplankton	0	1.57	2	1.5	-2.94295
JR177	Pleuromamma robusta	12	0.002272	-2.64359	9.823	1.58659	-58.0249	-42.9764	mesozooplankton	7.19794e-05	1.57	2	1.5	-2.94295
JR177	Primno macropa	12	0.002928	-2.53343	0	1.58659	-58.0249	-42.9764	mesozooplankton	0	1.57	2	1.5	-2.94295
JR177	Racovitzanus	12	0.000272	-3.56543	19.646	1.58659	-58.0249	-42.9764	mesozooplankton	0.000143959	1.57	2	1.5	-2.94295
JR177	Rhincalanus gigas copepodite I	12	0.000404	-3.39362	0	1.58659	-58.0249	-42.9764	mesozooplankton	0	1.57	2	1.5	-2.94295
JR177	Rhincalanus gigas copepodite II	12	0.000807	-3.09313	0	1.58659	-58.0249	-42.9764	mesozooplankton	0	1.57	2	1.5	-2.94295
JR177	Rhincalanus gigas copepodite III	12	0.002914	-2.53551	0	1.58659	-58.0249	-42.9764	mesozooplankton	0	1.57	2	1.5	-2.94295
JR177	Rhincalanus gigas copepodite IV	12	0.004953	-2.30513	0	1.58659	-58.0249	-42.9764	mesozooplankton	0	1.57	2	1.5	-2.94295
JR177	Rhincalanus gigas copepodite V	12	0.00932	-2.03058	39.292	1.58659	-58.0249	-42.9764	mesozooplankton	0.000287918	1.57	2	1.5	-2.94295
JR177	Rhincalanus gigas female	12	0.015837	-1.80033	68.761	1.58659	-58.0249	-42.9764	mesozooplankton	0.000503856	1.57	2	1.5	-2.94295
JR177	Rhincalanus gigas male	12	0.009708	-2.01287	0	1.58659	-58.0249	-42.9764	mesozooplankton	0	1.57	2	1.5	-2.94295
JR177	Rhynchonereela bongrainii	12	0.001119	-2.95117	29.469	1.58659	-58.0249	-42.9764	mesozooplankton	0.000215938	1.57	2	1.5	-2.94295
JR177	Salps	12	0.005102	-2.29226	0	1.58659	-58.0249	-42.9764	mesozooplankton	0	1.57	2	1.5	-2.94295
JR177	Scaphocalanus australis	12	0.00016	-3.79588	0	1.58659	-58.0249	-42.9764	mesozooplankton	0	1.57	2	1.5	-2.94295
JR177	Scaphocalanus copepodites	12	0.0004	-3.39794	0	1.58659	-58.0249	-42.9764	mesozooplankton	0	1.57	2	1.5	-2.94295
JR177	Scaphocalanus farrani	12	0.000623	-3.20551	0	1.58659	-58.0249	-42.9764	mesozooplankton	0	1.57	2	1.5	-2.94295
JR177	Scaphocalanus vervoortii	12	0.0004	-3.39794	0	1.58659	-58.0249	-42.9764	mesozooplankton	0	1.57	2	1.5	-2.94295
JR177	Scaphocalanus/Scolecithricella sp.	12	0.0004	-3.39794	157.168	1.58659	-58.0249	-42.9764	mesozooplankton	0.00115167	1.57	2	1.5	-2.94295
JR177	Scolecithricella minor	12	0.00012	-3.92082	294.69	1.58659	-58.0249	-42.9764	mesozooplankton	0.00215938	1.57	2	1.5	-2.94295
JR177	Scolecithricella sp.	12	0.00016	-3.79588	0	1.58659	-58.0249	-42.9764	mesozooplankton	0	1.57	2	1.5	-2.94295
JR177	Siphonophora	12	0.019449	-1.7111	127.699	1.58659	-58.0249	-42.9764	mesozooplankton	0.000935732	1.57	2	1.5	-2.94295
JR177	Spongiobranchea	12	0.000118	-3.92812	9.823	1.58659	-58.0249	-42.9764	mesozooplankton	7.19794e-05	1.57	2	1.5	-2.94295
JR177	Themisto gaudchaudii	12	0.024812	-1.60534	0	1.58659	-58.0249	-42.9764	mesozooplankton	0	1.57	2	1.5	-2.94295
JR177	Thysanoessa adult	12	0.02	-1.69897	0	1.58659	-58.0249	-42.9764	mesozooplankton	0	1.57	2	1.5	-2.94295
JR177	Tomopteris	12	0.013343	-1.87475	0	1.58659	-58.0249	-42.9764	mesozooplankton	0	1.57	2	1.5	-2.94295
JR177	Undinella	12	0.00021	-3.67778	0	1.58659	-58.0249	-42.9764	mesozooplankton	0	1.57	2	1.5	-2.94295
JR177	Cyphocaris richardi	13	0.428571	-0.367977	0.0194342	3.30549	-55.1757	-41.1998	macrozooplankton	9.05731e-08	3.41	4	3.5	-3.068
JR177	Eurythenes obesus	13	0.35	-0.455932	0.00256141	3.30549	-55.1757	-41.1998	macrozooplankton	1.19375e-08	3.41	4	3.5	-3.068
JR177	Eusiroides stenopleura	13	0.1	-1	0.00277632	3.30549	-55.1757	-41.1998	macrozooplankton	1.2939e-08	3.41	4	3.5	-3.068
JR177	Parandania boecki	13	0.240476	-0.618928	0.0314978	3.30549	-55.1757	-41.1998	macrozooplankton	1.46796e-07	3.41	4	3.5	-3.068
JR177	Primno macropa	13	0.175	-0.756962	0.00512282	3.30549	-55.1757	-41.1998	macrozooplankton	2.38749e-08	3.41	4	3.5	-3.068
JR177	Themisto gaudichaudii	13	0.127616	-0.894094	0.593341	3.30549	-55.1757	-41.1998	macrozooplankton	2.76526e-06	3.41	4	3.5	-3.068
JR177	Sagitta sp.	13	0.257143	-0.589826	0.0506009	3.30549	-55.1757	-41.1998	macrozooplankton	2.35826e-07	3.41	4	3.5	-3.068
JR177	Pasiphaea sp.	13	0.5	-0.30103	0.00394957	3.30549	-55.1757	-41.1998	macrozooplankton	1.8407e-08	3.41	4	3.5	-3.068
JR177	Euphausia triacantha	13	0.216464	-0.664615	0.545917	3.30549	-55.1757	-41.1998	macrozooplankton	2.54425e-06	3.41	4	3.5	-3.068
JR177	Thysanoessa sp.	13	0.140772	-0.851482	0.245152	3.30549	-55.1757	-41.1998	macrozooplankton	1.14253e-06	3.41	4	3.5	-3.068
JR177	Diphyes sp.1	13	0.6	-0.221849	0.0138816	3.30549	-55.1757	-41.1998	macrozooplankton	6.46951e-08	3.41	4	3.5	-3.068
JR177	Spongiobranchia sp.	13	0.5	-0.30103	0.00277632	3.30549	-55.1757	-41.1998	macrozooplankton	1.2939e-08	3.41	4	3.5	-3.068
JR177	Galiteuthis glacialis	13	0.5	-0.30103	0.00277632	3.30549	-55.1757	-41.1998	macrozooplankton	1.2939e-08	3.41	4	3.5	-3.068
JR177	Tomopteris sp.	13	0.5	-0.30103	0.00469301	3.30549	-55.1757	-41.1998	macrozooplankton	2.18718e-08	3.41	4	3.5	-3.068
JR177	Chuneola sp.	13	0.25	-0.60206	0.00688272	3.30549	-55.1656	-41.1862	macrozooplankton	3.20769e-08	3.41	4	3.5	-3.068
JR177	Cyllopus sp.	13	0.125	-0.90309	0.0132344	3.30549	-55.1656	-41.1862	macrozooplankton	6.16789e-08	3.41	4	3.5	-3.068
JR177	Cyphocaris richardi	13	0.195833	-0.708113	0.0414239	3.30549	-55.1656	-41.1862	macrozooplankton	1.93056e-07	3.41	4	3.5	-3.068
JR177	Eurythenes obesus	13	0.25	-0.60206	0.0101913	3.30549	-55.1656	-41.1862	macrozooplankton	4.74966e-08	3.41	4	3.5	-3.068
JR177	Hyperoche sp.	13	0.1	-1	0.0033086	3.30549	-55.1656	-41.1862	macrozooplankton	1.54197e-08	3.41	4	3.5	-3.068
JR177	Parandania boecki	13	0.283333	-0.547702	0.0465196	3.30549	-55.1656	-41.1862	macrozooplankton	2.16804e-07	3.41	4	3.5	-3.068
JR177	Pegohyperia sp.	13	0.25	-0.60206	0.00688272	3.30549	-55.1656	-41.1862	macrozooplankton	3.20769e-08	3.41	4	3.5	-3.068
JR177	Primno macropa	13	0.166667	-0.778151	0.00992581	3.30549	-55.1656	-41.1862	macrozooplankton	4.62592e-08	3.41	4	3.5	-3.068
JR177	Scina sp.	13	0.1	-1	0.00344136	3.30549	-55.1656	-41.1862	macrozooplankton	1.60385e-08	3.41	4	3.5	-3.068
JR177	Themisto gaudichaudii	13	0.077381	-1.11137	0.0334843	3.30549	-55.1656	-41.1862	macrozooplankton	1.56054e-07	3.41	4	3.5	-3.068
JR177	Sagitta sp.	13	0.507353	-0.29469	0.055654	3.30549	-55.1656	-41.1862	macrozooplankton	2.59375e-07	3.41	4	3.5	-3.068
JR177	Gennadus sp.	13	0.834013	-0.078827	0.151343	3.30549	-55.1656	-41.1862	macrozooplankton	7.05334e-07	3.41	4	3.5	-3.068
JR177	Gnathophausia sp.	13	0.516667	-0.28679	0.0185956	3.30549	-55.1656	-41.1862	macrozooplankton	8.66647e-08	3.41	4	3.5	-3.068
JR177	Pasiphaea sp.	13	0.2	-0.69897	0.016543	3.30549	-55.1656	-41.1862	macrozooplankton	7.70987e-08	3.41	4	3.5	-3.068
JR177	Euphausia frigida	13	0.166667	-0.778151	0.00992581	3.30549	-55.1656	-41.1862	macrozooplankton	4.62592e-08	3.41	4	3.5	-3.068
JR177	Euphausia triacantha	13	0.232143	-0.634245	0.143199	3.30549	-55.1656	-41.1862	macrozooplankton	6.6738e-07	3.41	4	3.5	-3.068
JR177	Thysanoessa sp.	13	0.15	-0.823909	0.0747754	3.30549	-55.1656	-41.1862	macrozooplankton	3.48491e-07	3.41	4	3.5	-3.068
JR177	Diphyes sp.1	13	0.6	-0.221849	0.016543	3.30549	-55.1656	-41.1862	macrozooplankton	7.70987e-08	3.41	4	3.5	-3.068
JR177	Diphyes sp.2	13	0.5	-0.30103	0.00344136	3.30549	-55.1656	-41.1862	macrozooplankton	1.60385e-08	3.41	4	3.5	-3.068
JR177	Salpa thompsoni	13	0.714253	-0.146148	1.47618	3.30549	-55.1656	-41.1862	macrozooplankton	6.87973e-06	3.41	4	3.5	-3.068
JR177	Gigantocypris sp.	13	0.785714	-0.104735	0.0399024	3.30549	-55.1656	-41.1862	macrozooplankton	1.85965e-07	3.41	4	3.5	-3.068
JR177	Clio sp.	13	0.5	-0.30103	0.0066172	3.30549	-55.1656	-41.1862	macrozooplankton	3.08395e-08	3.41	4	3.5	-3.068
JR177	Tomopteris sp.	13	0.5	-0.30103	0.0033086	3.30549	-55.1656	-41.1862	macrozooplankton	1.54197e-08	3.41	4	3.5	-3.068
JR177	Nemertean worms	13	0.5	-0.30103	0.0206482	3.30549	-55.1656	-41.1862	macrozooplankton	9.62307e-08	3.41	4	3.5	-3.068
JR177	Calanoides acutus copepodite II	13	0.00016	-3.79588	1296.64	3.14176	-55.2136	-41.244	mesozooplankton	0.00604297	3.41	4	3.5	-3.068
JR177	Calanoides acutus copepodite III	13	0.000501	-3.30016	707.256	3.14176	-55.2136	-41.244	mesozooplankton	0.00329617	3.41	4	3.5	-3.068
JR177	Calanoides acutus copepodite IV	13	0.002527	-2.59739	785.84	3.14176	-55.2136	-41.244	mesozooplankton	0.00366241	3.41	4	3.5	-3.068
JR177	Calanoides acutus copepodite V	13	0.003502	-2.45568	1296.64	3.14176	-55.2136	-41.244	mesozooplankton	0.00604297	3.41	4	3.5	-3.068
JR177	Calanoides acutus female	13	0.004122	-2.38489	39.292	3.14176	-55.2136	-41.244	mesozooplankton	0.00018312	3.41	4	3.5	-3.068
JR177	Calanus propinquus copepodite II	13	0.000145	-3.83863	19.646	3.14176	-55.2136	-41.244	mesozooplankton	9.15602e-05	3.41	4	3.5	-3.068
JR177	Calanus propinquus copepodite III	13	0.000291	-3.53611	157.168	3.14176	-55.2136	-41.244	mesozooplankton	0.000732481	3.41	4	3.5	-3.068
JR177	Calanus propinquus copepodite IV	13	0.00099	-3.00436	314.336	3.14176	-55.2136	-41.244	mesozooplankton	0.00146496	3.41	4	3.5	-3.068
JR177	Calanus propinquus copepodite V	13	0.003362	-2.4734	157.168	3.14176	-55.2136	-41.244	mesozooplankton	0.000732481	3.41	4	3.5	-3.068
JR177	Calanus propinquus female	13	0.005373	-2.26978	0	3.14176	-55.2136	-41.244	mesozooplankton	0	3.41	4	3.5	-3.068
JR177	Calanus propinquus male	13	0.004953	-2.30513	0	3.14176	-55.2136	-41.244	mesozooplankton	0	3.41	4	3.5	-3.068
JR177	Calanus simillimus copepodite III	13	0.00016	-3.79588	6050.97	3.14176	-55.2136	-41.244	mesozooplankton	0.0282005	3.41	4	3.5	-3.068
JR177	Calanus simillimus copepodite IV	13	0.000368	-3.43415	4440	3.14176	-55.2136	-41.244	mesozooplankton	0.0206926	3.41	4	3.5	-3.068
JR177	Calanus simillimus copepodite V	13	0.002192	-2.65916	2043.18	3.14176	-55.2136	-41.244	mesozooplankton	0.00952226	3.41	4	3.5	-3.068
JR177	Calanus simillimus female	13	0.002472	-2.60695	78.584	3.14176	-55.2136	-41.244	mesozooplankton	0.000366241	3.41	4	3.5	-3.068
JR177	Calanus simillimus male	13	0.002312	-2.63601	39.292	3.14176	-55.2136	-41.244	mesozooplankton	0.00018312	3.41	4	3.5	-3.068
JR177	Canadacia	13	0.000625	-3.20412	0	3.14176	-55.2136	-41.244	mesozooplankton	0	3.41	4	3.5	-3.068
JR177	Clausocalanus laticeps	13	0.000188	-3.72584	275.044	3.14176	-55.2136	-41.244	mesozooplankton	0.00128184	3.41	4	3.5	-3.068
JR177	Clausocalanus brevipes	13	0.000188	-3.72584	0	3.14176	-55.2136	-41.244	mesozooplankton	0	3.41	4	3.5	-3.068
JR177	Clausocalanus copepodites	13	0.000106	-3.97469	0	3.14176	-55.2136	-41.244	mesozooplankton	0	3.41	4	3.5	-3.068
JR177	Clausocalanus ingens	13	0.000184	-3.73518	0	3.14176	-55.2136	-41.244	mesozooplankton	0	3.41	4	3.5	-3.068
JR177	Clione	13	0.002688	-2.57057	0	3.14176	-55.2136	-41.244	mesozooplankton	0	3.41	4	3.5	-3.068
JR177	Drepanopus copepodite 4-6	13	0.000114	-3.9431	0	3.14176	-55.2136	-41.244	mesozooplankton	0	3.41	4	3.5	-3.068
JR177	Euaetideus australis	13	0.00019	-3.72125	0	3.14176	-55.2136	-41.244	mesozooplankton	0	3.41	4	3.5	-3.068
JR177	Eucalanus longiceps	13	0.004953	-2.30513	0	3.14176	-55.2136	-41.244	mesozooplankton	0	3.41	4	3.5	-3.068
JR177	Euchaeta antarctica copepodite II	13	0.000658	-3.18177	78.584	3.14176	-55.2136	-41.244	mesozooplankton	0.000366241	3.41	4	3.5	-3.068
JR177	Euchaeta antarctica copepodite III	13	0.00207	-2.68403	39.292	3.14176	-55.2136	-41.244	mesozooplankton	0.00018312	3.41	4	3.5	-3.068
JR177	Euchaeta antarctica copepodite IV	13	0.003362	-2.4734	39.292	3.14176	-55.2136	-41.244	mesozooplankton	0.00018312	3.41	4	3.5	-3.068
JR177	Euchaeta antarctica copepodite V	13	0.0076	-2.11919	0	3.14176	-55.2136	-41.244	mesozooplankton	0	3.41	4	3.5	-3.068
JR177	Euchaeta antarctica female	13	0.028034	-1.55231	0	3.14176	-55.2136	-41.244	mesozooplankton	0	3.41	4	3.5	-3.068
JR177	Euchaeta antarctica male	13	0.011429	-1.94199	0	3.14176	-55.2136	-41.244	mesozooplankton	0	3.41	4	3.5	-3.068
JR177	Euchaeta biloba	13	0.0032	-2.49485	0	3.14176	-55.2136	-41.244	mesozooplankton	0	3.41	4	3.5	-3.068
JR177	Euchaeta spp.	13	0.007601	-2.11913	0	3.14176	-55.2136	-41.244	mesozooplankton	0	3.41	4	3.5	-3.068
JR177	Euchirella rostrata/rostramagna	13	0.000877	-3.057	0	3.14176	-55.2136	-41.244	mesozooplankton	0	3.41	4	3.5	-3.068
JR177	Euphausia frigida adult	13	0.02	-1.69897	0	3.14176	-55.2136	-41.244	mesozooplankton	0	3.41	4	3.5	-3.068
JR177	Euphausia frigida furcilia	13	0.002384	-2.62269	39.292	3.14176	-55.2136	-41.244	mesozooplankton	0.00018312	3.41	4	3.5	-3.068
JR177	Euphausia frigida/vallentini furcilia	13	0.002384	-2.62269	0	3.14176	-55.2136	-41.244	mesozooplankton	0	3.41	4	3.5	-3.068
JR177	Euphausia superba adult	13	0.220554	-0.656485	0	3.14176	-55.2136	-41.244	mesozooplankton	0	3.41	4	3.5	-3.068
JR177	Euphausia superba calyptopes	13	0.000157	-3.8041	0	3.14176	-55.2136	-41.244	mesozooplankton	0	3.41	4	3.5	-3.068
JR177	Euphausia superba furcilia	13	0.004	-2.39794	0	3.14176	-55.2136	-41.244	mesozooplankton	0	3.41	4	3.5	-3.068
JR177	Euphausia triacantha adult	13	0.10686	-0.971185	0	3.14176	-55.2136	-41.244	mesozooplankton	0	3.41	4	3.5	-3.068
JR177	Euphausia triacantha furcilia	13	0.00364	-2.4389	0	3.14176	-55.2136	-41.244	mesozooplankton	0	3.41	4	3.5	-3.068
JR177	Gaidius	13	0.000139	-3.85699	0	3.14176	-55.2136	-41.244	mesozooplankton	0	3.41	4	3.5	-3.068
JR177	Haloptilus	13	0.002248	-2.6482	78.584	3.14176	-55.2136	-41.244	mesozooplankton	0.000366241	3.41	4	3.5	-3.068
JR177	Heterorhabdus	13	0.000207	-3.68403	78.584	3.14176	-55.2136	-41.244	mesozooplankton	0.000366241	3.41	4	3.5	-3.068
JR177	Limacina (large)	13	0.0017	-2.76955	0	3.14176	-55.2136	-41.244	mesozooplankton	0	3.41	4	3.5	-3.068
JR177	Metridia curticauda	13	0.0014	-2.85387	0	3.14176	-55.2136	-41.244	mesozooplankton	0	3.41	4	3.5	-3.068
JR177	Metridia gerlachei adult	13	0.002974	-2.52666	235.752	3.14176	-55.2136	-41.244	mesozooplankton	0.00109872	3.41	4	3.5	-3.068
JR177	Metridia lucens adult	13	0.000712	-3.14752	471.504	3.14176	-55.2136	-41.244	mesozooplankton	0.00219744	3.41	4	3.5	-3.068
JR177	Metridia spp. copepodite 4-5	13	0.000158	-3.80134	9430.08	3.14176	-55.2136	-41.244	mesozooplankton	0.0439489	3.41	4	3.5	-3.068
JR177	Microsetella	13	0.0014	-2.85387	42121	3.14176	-55.2136	-41.244	mesozooplankton	0.196305	3.41	4	3.5	-3.068
JR177	Mysidacea	13	0.004485	-2.34824	0	3.14176	-55.2136	-41.244	mesozooplankton	0	3.41	4	3.5	-3.068
JR177	Pleuromamma robusta	13	0.002272	-2.64359	78.584	3.14176	-55.2136	-41.244	mesozooplankton	0.000366241	3.41	4	3.5	-3.068
JR177	Primno macropa	13	0.002928	-2.53343	0	3.14176	-55.2136	-41.244	mesozooplankton	0	3.41	4	3.5	-3.068
JR177	Racovitzanus	13	0.000272	-3.56543	39.292	3.14176	-55.2136	-41.244	mesozooplankton	0.00018312	3.41	4	3.5	-3.068
JR177	Rhincalanus gigas copepodite I	13	0.000404	-3.39362	3575.57	3.14176	-55.2136	-41.244	mesozooplankton	0.0166639	3.41	4	3.5	-3.068
JR177	Rhincalanus gigas copepodite II	13	0.000807	-3.09313	1021.59	3.14176	-55.2136	-41.244	mesozooplankton	0.00476113	3.41	4	3.5	-3.068
JR177	Rhincalanus gigas copepodite III	13	0.002914	-2.53551	943.008	3.14176	-55.2136	-41.244	mesozooplankton	0.00439489	3.41	4	3.5	-3.068
JR177	Rhincalanus gigas copepodite IV	13	0.004953	-2.30513	392.92	3.14176	-55.2136	-41.244	mesozooplankton	0.0018312	3.41	4	3.5	-3.068
JR177	Rhincalanus gigas copepodite V	13	0.00932	-2.03058	353.628	3.14176	-55.2136	-41.244	mesozooplankton	0.00164808	3.41	4	3.5	-3.068
JR177	Rhincalanus gigas female	13	0.015837	-1.80033	392.92	3.14176	-55.2136	-41.244	mesozooplankton	0.0018312	3.41	4	3.5	-3.068
JR177	Rhincalanus gigas male	13	0.009708	-2.01287	0	3.14176	-55.2136	-41.244	mesozooplankton	0	3.41	4	3.5	-3.068
JR177	Scaphocalanus australis	13	0.00016	-3.79588	0	3.14176	-55.2136	-41.244	mesozooplankton	0	3.41	4	3.5	-3.068
JR177	Scaphocalanus copepodites	13	0.0004	-3.39794	0	3.14176	-55.2136	-41.244	mesozooplankton	0	3.41	4	3.5	-3.068
JR177	Scaphocalanus farrani	13	0.000623	-3.20551	0	3.14176	-55.2136	-41.244	mesozooplankton	0	3.41	4	3.5	-3.068
JR177	Scaphocalanus vervoortii	13	0.0004	-3.39794	0	3.14176	-55.2136	-41.244	mesozooplankton	0	3.41	4	3.5	-3.068
JR177	Scaphocalanus/Scolecithricella sp.	13	0.0004	-3.39794	39.292	3.14176	-55.2136	-41.244	mesozooplankton	0.00018312	3.41	4	3.5	-3.068
JR177	Scolecithricella minor	13	0.00012	-3.92082	314.336	3.14176	-55.2136	-41.244	mesozooplankton	0.00146496	3.41	4	3.5	-3.068
JR177	Scolecithricella sp.	13	0.00016	-3.79588	0	3.14176	-55.2136	-41.244	mesozooplankton	0	3.41	4	3.5	-3.068
JR177	Spongiobranchea	13	0.000118	-3.92812	0	3.14176	-55.2136	-41.244	mesozooplankton	0	3.41	4	3.5	-3.068
JR177	Themisto gaudchaudii	13	0.024812	-1.60534	39.292	3.14176	-55.2136	-41.244	mesozooplankton	0.00018312	3.41	4	3.5	-3.068
JR177	Thysanoessa adult	13	0.02	-1.69897	903.716	3.14176	-55.2136	-41.244	mesozooplankton	0.00421177	3.41	4	3.5	-3.068
JR177	Undinella	13	0.00021	-3.67778	0	3.14176	-55.2136	-41.244	mesozooplankton	0	3.41	4	3.5	-3.068
JR177	Decapod larvae	13	0.014744	-1.83138	0	3.14176	-55.2136	-41.244	mesozooplankton	0	3.41	4	3.5	-3.068
JR177	Medusae	13	0.017254	-1.76311	78.584	3.14176	-55.2136	-41.244	mesozooplankton	0.000366241	3.41	4	3.5	-3.068
JR177	Rhynchonereela bongrainii	13	0.001119	-2.95117	0	3.14176	-55.2136	-41.244	mesozooplankton	0	3.41	4	3.5	-3.068
JR177	Siphonophora	13	0.019449	-1.7111	0	3.14176	-55.2136	-41.244	mesozooplankton	0	3.41	4	3.5	-3.068
JR177	Tomopteris	13	0.013343	-1.87475	0	3.14176	-55.2136	-41.244	mesozooplankton	0	3.41	4	3.5	-3.068
JR177	Salps	13	0.005102	-2.29226	0	3.14176	-55.2136	-41.244	mesozooplankton	0	3.41	4	3.5	-3.068
JR177	Cyphocaris richardi	14	0.225275	-0.647288	0.0721403	3.66578	-52.8424	-40.1649	macrozooplankton	3.3621e-07	3.41	4	3.5	-3.068
JR177	Eurythenes obesus	14	0.5	-0.30103	0.0033881	3.66578	-52.8424	-40.1649	macrozooplankton	1.57902e-08	3.41	4	3.5	-3.068
JR177	Eusiroides stenopleura	14	0.2	-0.69897	0.0154569	3.66578	-52.8424	-40.1649	macrozooplankton	7.2037e-08	3.41	4	3.5	-3.068
JR177	Hyperidae indet.	14	0.5	-0.30103	0.0033881	3.66578	-52.8424	-40.1649	macrozooplankton	1.57902e-08	3.41	4	3.5	-3.068
JR177	Lanceolidae sp 1	14	0.5	-0.30103	0.0033881	3.66578	-52.8424	-40.1649	macrozooplankton	1.57902e-08	3.41	4	3.5	-3.068
JR177	Lanceolidae sp 2	14	0.5	-0.30103	0.0033881	3.66578	-52.8424	-40.1649	macrozooplankton	1.57902e-08	3.41	4	3.5	-3.068
JR177	Parandania boecki	14	0.290476	-0.536889	0.0409298	3.66578	-52.8424	-40.1649	macrozooplankton	1.90753e-07	3.41	4	3.5	-3.068
JR177	Pegohyperia sp.	14	0.25	-0.60206	0.00618277	3.66578	-52.8424	-40.1649	macrozooplankton	2.88148e-08	3.41	4	3.5	-3.068
JR177	Primno macropa	14	0.25	-0.60206	0.00618277	3.66578	-52.8424	-40.1649	macrozooplankton	2.88148e-08	3.41	4	3.5	-3.068
JR177	Themisto gaudichaudii	14	0.104167	-0.982271	0.036379	3.66578	-52.8424	-40.1649	macrozooplankton	1.69544e-07	3.41	4	3.5	-3.068
JR177	Sagitta sp.	14	0.183589	-0.736153	0.562035	3.66578	-52.8424	-40.1649	macrozooplankton	2.61936e-06	3.41	4	3.5	-3.068
JR177	Gennadus sp.	14	0.769512	-0.113784	0.154369	3.66578	-52.8424	-40.1649	macrozooplankton	7.19437e-07	3.41	4	3.5	-3.068
JR177	Gnathophausia sp.	14	0.5	-0.30103	0.012959	3.66578	-52.8424	-40.1649	macrozooplankton	6.03953e-08	3.41	4	3.5	-3.068
JR177	Euphausia frigida	14	0.0897566	-1.04693	0.124532	3.66578	-52.8424	-40.1649	macrozooplankton	5.8038e-07	3.41	4	3.5	-3.068
JR177	Euphausia triacantha	14	0.29303	-0.533088	0.0893776	3.66578	-52.8424	-40.1649	macrozooplankton	4.16544e-07	3.41	4	3.5	-3.068
JR177	Mysid sp.	14	0.1	-1	0.0033881	3.66578	-52.8424	-40.1649	macrozooplankton	1.57902e-08	3.41	4	3.5	-3.068
JR177	Thysanoessa sp.	14	0.126603	-0.897557	0.134116	3.66578	-52.8424	-40.1649	macrozooplankton	6.25049e-07	3.41	4	3.5	-3.068
JR177	Clio pyramidata	14	0.5	-0.30103	0.00309138	3.66578	-52.8424	-40.1649	macrozooplankton	1.44074e-08	3.41	4	3.5	-3.068
JR177	Clio recurva	14	0.625	-0.20412	0.0083219	3.66578	-52.8424	-40.1649	macrozooplankton	3.87842e-08	3.41	4	3.5	-3.068
JR177	Spongiobranchia sp.	14	0.25	-0.60206	0.0123655	3.66578	-52.8424	-40.1649	macrozooplankton	5.76296e-08	3.41	4	3.5	-3.068
JR177	Alluroteuthis antarcticus	14	0.666667	-0.176091	0.00927415	3.66578	-52.8424	-40.1649	macrozooplankton	4.32222e-08	3.41	4	3.5	-3.068
JR177	Galiteuthis glacialis	14	0.333333	-0.477121	0.00927415	3.66578	-52.8424	-40.1649	macrozooplankton	4.32222e-08	3.41	4	3.5	-3.068
JR177	Euchaeta sp.	14	0.05	-1.30103	0.0067762	3.66578	-52.8424	-40.1649	macrozooplankton	3.15805e-08	3.41	4	3.5	-3.068
JR177	Worms to ID	14	0.166667	-0.778151	0.0101643	3.66578	-52.8424	-40.1649	macrozooplankton	4.73707e-08	3.41	4	3.5	-3.068
JR177	Cyphocaris richardi	14	0.416667	-0.380211	0.0329097	3.68993	-52.8192	-40.134	macrozooplankton	1.53376e-07	3.41	4	3.5	-3.068
JR177	Eurythenes obesus	14	0.5	-0.30103	0.00366805	3.68993	-52.8192	-40.134	macrozooplankton	1.70949e-08	3.41	4	3.5	-3.068
JR177	Eusiroides stenopleura	14	0.25	-0.60206	0.00528947	3.68993	-52.8192	-40.134	macrozooplankton	2.46516e-08	3.41	4	3.5	-3.068
JR177	Hyperia macrocephala	14	0.5	-0.30103	0.00264474	3.68993	-52.8192	-40.134	macrozooplankton	1.23258e-08	3.41	4	3.5	-3.068
JR177	Themisto gaudichaudii	14	0.106991	-0.970653	0.569748	3.68993	-52.8192	-40.134	macrozooplankton	2.65531e-06	3.41	4	3.5	-3.068
JR177	Sagitta sp.	14	0.211985	-0.673696	0.119055	3.68993	-52.8192	-40.134	macrozooplankton	5.54855e-07	3.41	4	3.5	-3.068
JR177	Decapod larvae Type 1	14	0.5	-0.30103	0.00264474	3.68993	-52.8192	-40.134	macrozooplankton	1.23258e-08	3.41	4	3.5	-3.068
JR177	Decapoda sp.	14	0.75	-0.124939	0.00938272	3.68993	-52.8192	-40.134	macrozooplankton	4.37281e-08	3.41	4	3.5	-3.068
JR177	Euphausia frigida	14	0.112994	-0.946943	0.83037	3.68993	-52.8192	-40.134	macrozooplankton	3.86994e-06	3.41	4	3.5	-3.068
JR177	Euphausia triacantha	14	0.238476	-0.622555	4.7742	3.68993	-52.8192	-40.134	macrozooplankton	2.22501e-05	3.41	4	3.5	-3.068
JR177	Thysanoessa sp.	14	0.122858	-0.910595	0.560585	3.68993	-52.8192	-40.134	macrozooplankton	2.6126e-06	3.41	4	3.5	-3.068
JR177	Diphyes sp.1	14	0.571429	-0.243038	0.0185132	3.68993	-52.8192	-40.134	macrozooplankton	8.62806e-08	3.41	4	3.5	-3.068
JR177	Paraphyllina ransoni	14	0.8	-0.09691	0.0132237	3.68993	-52.8192	-40.134	macrozooplankton	6.1629e-08	3.41	4	3.5	-3.068
JR177	Sibogita sp.	14	0.125	-0.90309	0.0105789	3.68993	-52.8192	-40.134	macrozooplankton	4.93032e-08	3.41	4	3.5	-3.068
JR177	Tomopteris sp.	14	0.425439	-0.371163	0.534815	3.68993	-52.8192	-40.134	macrozooplankton	2.4925e-06	3.41	4	3.5	-3.068
JR177	Calanoides acutus copepodite II	14	0.00016	-3.79588	3104.07	3.68932	-52.8589	-40.0969	mesozooplankton	0.0144665	3.41	4	3.5	-3.068
JR177	Calanoides acutus copepodite III	14	0.000501	-3.30016	2161.06	3.68932	-52.8589	-40.0969	mesozooplankton	0.0100716	3.41	4	3.5	-3.068
JR177	Calanoides acutus copepodite IV	14	0.002527	-2.59739	785.84	3.68932	-52.8589	-40.0969	mesozooplankton	0.00366241	3.41	4	3.5	-3.068
JR177	Calanoides acutus copepodite V	14	0.003502	-2.45568	235.752	3.68932	-52.8589	-40.0969	mesozooplankton	0.00109872	3.41	4	3.5	-3.068
JR177	Calanoides acutus female	14	0.004122	-2.38489	0	3.68932	-52.8589	-40.0969	mesozooplankton	0	3.41	4	3.5	-3.068
JR177	Calanus propinquus copepodite II	14	0.000145	-3.83863	78.584	3.68932	-52.8589	-40.0969	mesozooplankton	0.000366241	3.41	4	3.5	-3.068
JR177	Calanus propinquus copepodite III	14	0.000291	-3.53611	117.876	3.68932	-52.8589	-40.0969	mesozooplankton	0.000549361	3.41	4	3.5	-3.068
JR177	Calanus propinquus copepodite IV	14	0.00099	-3.00436	39.292	3.68932	-52.8589	-40.0969	mesozooplankton	0.00018312	3.41	4	3.5	-3.068
JR177	Calanus propinquus copepodite V	14	0.003362	-2.4734	117.876	3.68932	-52.8589	-40.0969	mesozooplankton	0.000549361	3.41	4	3.5	-3.068
JR177	Calanus propinquus female	14	0.005373	-2.26978	0	3.68932	-52.8589	-40.0969	mesozooplankton	0	3.41	4	3.5	-3.068
JR177	Calanus propinquus male	14	0.004953	-2.30513	39.292	3.68932	-52.8589	-40.0969	mesozooplankton	0.00018312	3.41	4	3.5	-3.068
JR177	Calanus simillimus copepodite III	14	0.00016	-3.79588	1453.8	3.68932	-52.8589	-40.0969	mesozooplankton	0.00677545	3.41	4	3.5	-3.068
JR177	Calanus simillimus copepodite IV	14	0.000368	-3.43415	746.548	3.68932	-52.8589	-40.0969	mesozooplankton	0.00347929	3.41	4	3.5	-3.068
JR177	Calanus simillimus copepodite V	14	0.002192	-2.65916	235.752	3.68932	-52.8589	-40.0969	mesozooplankton	0.00109872	3.41	4	3.5	-3.068
JR177	Calanus simillimus female	14	0.002472	-2.60695	0	3.68932	-52.8589	-40.0969	mesozooplankton	0	3.41	4	3.5	-3.068
JR177	Calanus simillimus male	14	0.002312	-2.63601	0	3.68932	-52.8589	-40.0969	mesozooplankton	0	3.41	4	3.5	-3.068
JR177	Canadacia	14	0.000625	-3.20412	39.292	3.68932	-52.8589	-40.0969	mesozooplankton	0.00018312	3.41	4	3.5	-3.068
JR177	Clausocalanus laticeps	14	0.000188	-3.72584	39.292	3.68932	-52.8589	-40.0969	mesozooplankton	0.00018312	3.41	4	3.5	-3.068
JR177	Clausocalanus brevipes	14	0.000188	-3.72584	0	3.68932	-52.8589	-40.0969	mesozooplankton	0	3.41	4	3.5	-3.068
JR177	Clausocalanus copepodites	14	0.000106	-3.97469	0	3.68932	-52.8589	-40.0969	mesozooplankton	0	3.41	4	3.5	-3.068
JR177	Clausocalanus ingens	14	0.000184	-3.73518	0	3.68932	-52.8589	-40.0969	mesozooplankton	0	3.41	4	3.5	-3.068
JR177	Clione	14	0.002688	-2.57057	0	3.68932	-52.8589	-40.0969	mesozooplankton	0	3.41	4	3.5	-3.068
JR177	Drepanopus copepodite 4-6	14	0.000114	-3.9431	1493.1	3.68932	-52.8589	-40.0969	mesozooplankton	0.00695857	3.41	4	3.5	-3.068
JR177	Euaetideus australis	14	0.00019	-3.72125	78.584	3.68932	-52.8589	-40.0969	mesozooplankton	0.000366241	3.41	4	3.5	-3.068
JR177	Eucalanus longiceps	14	0.004953	-2.30513	0	3.68932	-52.8589	-40.0969	mesozooplankton	0	3.41	4	3.5	-3.068
JR177	Euchaeta antarctica copepodite II	14	0.000658	-3.18177	314.336	3.68932	-52.8589	-40.0969	mesozooplankton	0.00146496	3.41	4	3.5	-3.068
JR177	Euchaeta antarctica copepodite III	14	0.00207	-2.68403	0	3.68932	-52.8589	-40.0969	mesozooplankton	0	3.41	4	3.5	-3.068
JR177	Euchaeta antarctica copepodite IV	14	0.003362	-2.4734	78.584	3.68932	-52.8589	-40.0969	mesozooplankton	0.000366241	3.41	4	3.5	-3.068
JR177	Euchaeta antarctica copepodite V	14	0.0076	-2.11919	117.876	3.68932	-52.8589	-40.0969	mesozooplankton	0.000549361	3.41	4	3.5	-3.068
JR177	Euchaeta antarctica female	14	0.028034	-1.55231	0	3.68932	-52.8589	-40.0969	mesozooplankton	0	3.41	4	3.5	-3.068
JR177	Euchaeta antarctica male	14	0.011429	-1.94199	0	3.68932	-52.8589	-40.0969	mesozooplankton	0	3.41	4	3.5	-3.068
JR177	Euchaeta biloba	14	0.0032	-2.49485	39.292	3.68932	-52.8589	-40.0969	mesozooplankton	0.00018312	3.41	4	3.5	-3.068
JR177	Euchaeta spp.	14	0.007601	-2.11913	0	3.68932	-52.8589	-40.0969	mesozooplankton	0	3.41	4	3.5	-3.068
JR177	Euchirella rostrata/rostramagna	14	0.000877	-3.057	39.292	3.68932	-52.8589	-40.0969	mesozooplankton	0.00018312	3.41	4	3.5	-3.068
JR177	Euphausia frigida adult	14	0.02	-1.69897	0	3.68932	-52.8589	-40.0969	mesozooplankton	0	3.41	4	3.5	-3.068
JR177	Euphausia frigida furcilia	14	0.002384	-2.62269	0	3.68932	-52.8589	-40.0969	mesozooplankton	0	3.41	4	3.5	-3.068
JR177	Euphausia frigida/vallentini furcilia	14	0.002384	-2.62269	0	3.68932	-52.8589	-40.0969	mesozooplankton	0	3.41	4	3.5	-3.068
JR177	Euphausia superba adult	14	0.220554	-0.656485	0	3.68932	-52.8589	-40.0969	mesozooplankton	0	3.41	4	3.5	-3.068
JR177	Euphausia superba calyptopes	14	0.000157	-3.8041	39.292	3.68932	-52.8589	-40.0969	mesozooplankton	0.00018312	3.41	4	3.5	-3.068
JR177	Euphausia superba furcilia	14	0.004	-2.39794	0	3.68932	-52.8589	-40.0969	mesozooplankton	0	3.41	4	3.5	-3.068
JR177	Euphausia triacantha adult	14	0.10686	-0.971185	0	3.68932	-52.8589	-40.0969	mesozooplankton	0	3.41	4	3.5	-3.068
JR177	Euphausia triacantha furcilia	14	0.00364	-2.4389	0	3.68932	-52.8589	-40.0969	mesozooplankton	0	3.41	4	3.5	-3.068
JR177	Gaidius	14	0.000139	-3.85699	157.168	3.68932	-52.8589	-40.0969	mesozooplankton	0.000732481	3.41	4	3.5	-3.068
JR177	Haloptilus	14	0.002248	-2.6482	117.876	3.68932	-52.8589	-40.0969	mesozooplankton	0.000549361	3.41	4	3.5	-3.068
JR177	Heterorhabdus	14	0.000207	-3.68403	746.548	3.68932	-52.8589	-40.0969	mesozooplankton	0.00347929	3.41	4	3.5	-3.068
JR177	Limacina (large)	14	0.0017	-2.76955	0	3.68932	-52.8589	-40.0969	mesozooplankton	0	3.41	4	3.5	-3.068
JR177	Metridia curticauda	14	0.0014	-2.85387	314.336	3.68932	-52.8589	-40.0969	mesozooplankton	0.00146496	3.41	4	3.5	-3.068
JR177	Metridia gerlachei adult	14	0.002974	-2.52666	78.584	3.68932	-52.8589	-40.0969	mesozooplankton	0.000366241	3.41	4	3.5	-3.068
JR177	Metridia lucens adult	14	0.000712	-3.14752	1001.95	3.68932	-52.8589	-40.0969	mesozooplankton	0.00466957	3.41	4	3.5	-3.068
JR177	Metridia spp. copepodite 4-5	14	0.000158	-3.80134	5225.84	3.68932	-52.8589	-40.0969	mesozooplankton	0.024355	3.41	4	3.5	-3.068
JR177	Microsetella	14	0.0014	-2.85387	9744.42	3.68932	-52.8589	-40.0969	mesozooplankton	0.0454138	3.41	4	3.5	-3.068
JR177	Mysidacea	14	0.004485	-2.34824	0	3.68932	-52.8589	-40.0969	mesozooplankton	0	3.41	4	3.5	-3.068
JR177	Pleuromamma robusta	14	0.002272	-2.64359	353.628	3.68932	-52.8589	-40.0969	mesozooplankton	0.00164808	3.41	4	3.5	-3.068
JR177	Primno macropa	14	0.002928	-2.53343	0	3.68932	-52.8589	-40.0969	mesozooplankton	0	3.41	4	3.5	-3.068
JR177	Racovitzanus	14	0.000272	-3.56543	78.584	3.68932	-52.8589	-40.0969	mesozooplankton	0.000366241	3.41	4	3.5	-3.068
JR177	Rhincalanus gigas copepodite I	14	0.000404	-3.39362	510.796	3.68932	-52.8589	-40.0969	mesozooplankton	0.00238056	3.41	4	3.5	-3.068
JR177	Rhincalanus gigas copepodite II	14	0.000807	-3.09313	39.292	3.68932	-52.8589	-40.0969	mesozooplankton	0.00018312	3.41	4	3.5	-3.068
JR177	Rhincalanus gigas copepodite III	14	0.002914	-2.53551	0	3.68932	-52.8589	-40.0969	mesozooplankton	0	3.41	4	3.5	-3.068
JR177	Rhincalanus gigas copepodite IV	14	0.004953	-2.30513	117.876	3.68932	-52.8589	-40.0969	mesozooplankton	0.000549361	3.41	4	3.5	-3.068
JR177	Rhincalanus gigas copepodite V	14	0.00932	-2.03058	78.584	3.68932	-52.8589	-40.0969	mesozooplankton	0.000366241	3.41	4	3.5	-3.068
JR177	Rhincalanus gigas female	14	0.015837	-1.80033	235.752	3.68932	-52.8589	-40.0969	mesozooplankton	0.00109872	3.41	4	3.5	-3.068
JR177	Rhincalanus gigas male	14	0.009708	-2.01287	39.292	3.68932	-52.8589	-40.0969	mesozooplankton	0.00018312	3.41	4	3.5	-3.068
JR177	Scaphocalanus australis	14	0.00016	-3.79588	0	3.68932	-52.8589	-40.0969	mesozooplankton	0	3.41	4	3.5	-3.068
JR177	Scaphocalanus copepodites	14	0.0004	-3.39794	0	3.68932	-52.8589	-40.0969	mesozooplankton	0	3.41	4	3.5	-3.068
JR177	Scaphocalanus farrani	14	0.000623	-3.20551	0	3.68932	-52.8589	-40.0969	mesozooplankton	0	3.41	4	3.5	-3.068
JR177	Scaphocalanus vervoortii	14	0.0004	-3.39794	0	3.68932	-52.8589	-40.0969	mesozooplankton	0	3.41	4	3.5	-3.068
JR177	Scaphocalanus/Scolecithricella sp.	14	0.0004	-3.39794	628.672	3.68932	-52.8589	-40.0969	mesozooplankton	0.00292993	3.41	4	3.5	-3.068
JR177	Scolecithricella minor	14	0.00012	-3.92082	1257.34	3.68932	-52.8589	-40.0969	mesozooplankton	0.00585985	3.41	4	3.5	-3.068
JR177	Scolecithricella sp.	14	0.00016	-3.79588	0	3.68932	-52.8589	-40.0969	mesozooplankton	0	3.41	4	3.5	-3.068
JR177	Spongiobranchea	14	0.000118	-3.92812	0	3.68932	-52.8589	-40.0969	mesozooplankton	0	3.41	4	3.5	-3.068
JR177	Themisto gaudchaudii	14	0.024812	-1.60534	39.292	3.68932	-52.8589	-40.0969	mesozooplankton	0.00018312	3.41	4	3.5	-3.068
JR177	Thysanoessa adult	14	0.02	-1.69897	0	3.68932	-52.8589	-40.0969	mesozooplankton	0	3.41	4	3.5	-3.068
JR177	Undinella	14	0.00021	-3.67778	0	3.68932	-52.8589	-40.0969	mesozooplankton	0	3.41	4	3.5	-3.068
JR177	Decapod larvae	14	0.014744	-1.83138	0	3.68932	-52.8589	-40.0969	mesozooplankton	0	3.41	4	3.5	-3.068
JR177	Medusae	14	0.017254	-1.76311	0	3.68932	-52.8589	-40.0969	mesozooplankton	0	3.41	4	3.5	-3.068
JR177	Rhynchonereela bongrainii	14	0.001119	-2.95117	0	3.68932	-52.8589	-40.0969	mesozooplankton	0	3.41	4	3.5	-3.068
JR177	Siphonophora	14	0.019449	-1.7111	1335.93	3.68932	-52.8589	-40.0969	mesozooplankton	0.00622609	3.41	4	3.5	-3.068
JR177	Tomopteris	14	0.013343	-1.87475	0	3.68932	-52.8589	-40.0969	mesozooplankton	0	3.41	4	3.5	-3.068
JR177	Salps	14	0.005102	-2.29226	0	3.68932	-52.8589	-40.0969	mesozooplankton	0	3.41	4	3.5	-3.068
JR177	Cyphocaris richardi	15	0.183333	-0.736759	0.0400668	4.14795	-52.8225	-39.0802	macrozooplankton	2.40089e-07	4.27	5	4.5	-3.06582
JR177	Eurythenes obesus	15	0.5	-0.30103	0.00415054	4.14795	-52.8225	-39.0802	macrozooplankton	2.48709e-08	4.27	5	4.5	-3.06582
JR177	Hyperidae indet.	15	0.2	-0.69897	0.00260194	4.14795	-52.8225	-39.0802	macrozooplankton	1.55914e-08	4.27	5	4.5	-3.06582
JR177	Parandania boecki	15	0.3125	-0.50515	0.0541141	4.14795	-52.8225	-39.0802	macrozooplankton	3.24263e-07	4.27	5	4.5	-3.06582
JR177	Scina sp.	15	0.1	-1	0.00207527	4.14795	-52.8225	-39.0802	macrozooplankton	1.24355e-08	4.27	5	4.5	-3.06582
JR177	Themisto gaudichaudii	15	0.142753	-0.845415	1.78975	4.14795	-52.8225	-39.0802	macrozooplankton	1.07246e-05	4.27	5	4.5	-3.06582
JR177	Sagitta sp.	15	0.236201	-0.626718	0.109525	4.14795	-52.8225	-39.0802	macrozooplankton	6.563e-07	4.27	5	4.5	-3.06582
JR177	Euphausia frigida	15	0.0766234	-1.11564	0.355775	4.14795	-52.8225	-39.0802	macrozooplankton	2.13188e-06	4.27	5	4.5	-3.06582
JR177	Euphausia triacantha	15	0.26925	-0.569844	1.01646	4.14795	-52.8225	-39.0802	macrozooplankton	6.09085e-06	4.27	5	4.5	-3.06582
JR177	Thysanoessa sp.	15	0.105456	-0.976927	0.435103	4.14795	-52.8225	-39.0802	macrozooplankton	2.60723e-06	4.27	5	4.5	-3.06582
JR177	Diphyes sp.1	15	0.753788	-0.122751	0.110826	4.14795	-52.8225	-39.0802	macrozooplankton	6.64095e-07	4.27	5	4.5	-3.06582
JR177	Diphyes sp.2	15	0.45	-0.346787	0.00779011	4.14795	-52.8225	-39.0802	macrozooplankton	4.668e-08	4.27	5	4.5	-3.06582
JR177	Paraphyllina ransoni	15	0.5	-0.30103	0.00520388	4.14795	-52.8225	-39.0802	macrozooplankton	3.11828e-08	4.27	5	4.5	-3.06582
JR177	Salpa thompsoni	15	0.877238	-0.0568826	0.567527	4.14795	-52.8225	-39.0802	macrozooplankton	3.40074e-06	4.27	5	4.5	-3.06582
JR177	Sibogita sp.	15	0.857143	-0.0669468	0.0182136	4.14795	-52.8225	-39.0802	macrozooplankton	1.0914e-07	4.27	5	4.5	-3.06582
JR177	Gigantocypris sp.	15	0.5	-0.30103	0.00520388	4.14795	-52.8225	-39.0802	macrozooplankton	3.11828e-08	4.27	5	4.5	-3.06582
JR177	Tomopteris sp.	15	0.3575	-0.446724	0.736752	4.14795	-52.8225	-39.0802	macrozooplankton	4.41478e-06	4.27	5	4.5	-3.06582
JR177	Cyllopus sp.	15	0.1	-1	0.0138296	4.20815	-52.7327	-38.9599	macrozooplankton	8.28697e-08	4.27	5	4.5	-3.06582
JR177	Cyphocaris richardi	15	0.229167	-0.639849	0.0408059	4.20815	-52.7327	-38.9599	macrozooplankton	2.44518e-07	4.27	5	4.5	-3.06582
JR177	Eusiroides stenopleura	15	0.1	-1	0.00345739	4.20815	-52.7327	-38.9599	macrozooplankton	2.07174e-08	4.27	5	4.5	-3.06582
JR177	Parandania boecki	15	0.55	-0.259637	0.0239911	4.20815	-52.7327	-38.9599	macrozooplankton	1.4376e-07	4.27	5	4.5	-3.06582
JR177	Pegohyperia sp.	15	0.5	-0.30103	0.00691478	4.20815	-52.7327	-38.9599	macrozooplankton	4.14349e-08	4.27	5	4.5	-3.06582
JR177	Primno macropa	15	0.0833333	-1.07918	0.0178099	4.20815	-52.7327	-38.9599	macrozooplankton	1.06721e-07	4.27	5	4.5	-3.06582
JR177	Themisto gaudichaudii	15	0.1	-1	0.0138465	4.20815	-52.7327	-38.9599	macrozooplankton	8.29712e-08	4.27	5	4.5	-3.06582
JR177	Vibilia antarctica	15	0.1	-1	0.00296832	4.20815	-52.7327	-38.9599	macrozooplankton	1.77868e-08	4.27	5	4.5	-3.06582
JR177	Sagitta sp.	15	0.5175	-0.28609	0.303746	4.20815	-52.7327	-38.9599	macrozooplankton	1.82011e-06	4.27	5	4.5	-3.06582
JR177	Gennadus sp.	15	0.6	-0.221849	0.0489095	4.20815	-52.7327	-38.9599	macrozooplankton	2.93076e-07	4.27	5	4.5	-3.06582
JR177	Gnathophausia sp.	15	0.625	-0.20412	0.00766533	4.20815	-52.7327	-38.9599	macrozooplankton	4.59323e-08	4.27	5	4.5	-3.06582
JR177	Euphausia frigida	15	0.0954545	-1.0202	0.0215118	4.20815	-52.7327	-38.9599	macrozooplankton	1.28903e-07	4.27	5	4.5	-3.06582
JR177	Euphausia triacantha	15	0.22069	-0.656218	0.421939	4.20815	-52.7327	-38.9599	macrozooplankton	2.52835e-06	4.27	5	4.5	-3.06582
JR177	Euphausiidae	15	0.548611	-0.260735	0.027187	4.20815	-52.7327	-38.9599	macrozooplankton	1.6291e-07	4.27	5	4.5	-3.06582
JR177	Thysanoessa sp.	15	0.173542	-0.760594	0.389322	4.20815	-52.7327	-38.9599	macrozooplankton	2.3329e-06	4.27	5	4.5	-3.06582
JR177	Diphyes sp.1	15	0.285714	-0.544068	0.0207782	4.20815	-52.7327	-38.9599	macrozooplankton	1.24508e-07	4.27	5	4.5	-3.06582
JR177	Hydromedusae (clear)	15	0.285714	-0.544068	0.332451	4.20815	-52.7327	-38.9599	macrozooplankton	1.99212e-06	4.27	5	4.5	-3.06582
JR177	Marrus antarcticus	15	0.174603	-0.757948	0.187004	4.20815	-52.7327	-38.9599	macrozooplankton	1.12057e-06	4.27	5	4.5	-3.06582
JR177	Gigantocypris sp.	15	0.431818	-0.364699	0.0180544	4.20815	-52.7327	-38.9599	macrozooplankton	1.08186e-07	4.27	5	4.5	-3.06582
JR177	Clio pyramidata	15	0.25	-0.60206	0.00593663	4.20815	-52.7327	-38.9599	macrozooplankton	3.55736e-08	4.27	5	4.5	-3.06582
JR177	Clio recurva	15	0.25	-0.60206	0.0128514	4.20815	-52.7327	-38.9599	macrozooplankton	7.70084e-08	4.27	5	4.5	-3.06582
JR177	Spongiobranchia sp.	15	0.25	-0.60206	0.00593663	4.20815	-52.7327	-38.9599	macrozooplankton	3.55736e-08	4.27	5	4.5	-3.06582
JR177	Alluroteuthis antarcticus	15	0.5	-0.30103	0.0118733	4.20815	-52.7327	-38.9599	macrozooplankton	7.11472e-08	4.27	5	4.5	-3.06582
JR177	Tomopteris sp.	15	0.375	-0.425969	0.00642571	4.20815	-52.7327	-38.9599	macrozooplankton	3.85042e-08	4.27	5	4.5	-3.06582
JR177	Worm	15	0.1	-1	0.00593663	4.20815	-52.7327	-38.9599	macrozooplankton	3.55736e-08	4.27	5	4.5	-3.06582
JR177	Calanoides acutus copepodite II	15	0.00016	-3.79588	8722.82	4.1543	-52.6272	-39.1152	mesozooplankton	0.052269	4.27	5	4.5	-3.06582
JR177	Calanoides acutus copepodite III	15	0.000501	-3.30016	13202.1	4.1543	-52.6272	-39.1152	mesozooplankton	0.0791099	4.27	5	4.5	-3.06582
JR177	Calanoides acutus copepodite IV	15	0.002527	-2.59739	3457.7	4.1543	-52.6272	-39.1152	mesozooplankton	0.0207193	4.27	5	4.5	-3.06582
JR177	Calanoides acutus copepodite V	15	0.003502	-2.45568	1335.93	4.1543	-52.6272	-39.1152	mesozooplankton	0.00800517	4.27	5	4.5	-3.06582
JR177	Calanoides acutus female	15	0.004122	-2.38489	0	4.1543	-52.6272	-39.1152	mesozooplankton	0	4.27	5	4.5	-3.06582
JR177	Calanus propinquus copepodite II	15	0.000145	-3.83863	392.92	4.1543	-52.6272	-39.1152	mesozooplankton	0.00235446	4.27	5	4.5	-3.06582
JR177	Calanus propinquus copepodite III	15	0.000291	-3.53611	785.84	4.1543	-52.6272	-39.1152	mesozooplankton	0.00470892	4.27	5	4.5	-3.06582
JR177	Calanus propinquus copepodite IV	15	0.00099	-3.00436	471.504	4.1543	-52.6272	-39.1152	mesozooplankton	0.00282535	4.27	5	4.5	-3.06582
JR177	Calanus propinquus copepodite V	15	0.003362	-2.4734	78.584	4.1543	-52.6272	-39.1152	mesozooplankton	0.000470892	4.27	5	4.5	-3.06582
JR177	Calanus propinquus female	15	0.005373	-2.26978	0	4.1543	-52.6272	-39.1152	mesozooplankton	0	4.27	5	4.5	-3.06582
JR177	Calanus propinquus male	15	0.004953	-2.30513	0	4.1543	-52.6272	-39.1152	mesozooplankton	0	4.27	5	4.5	-3.06582
JR177	Calanus simillimus copepodite III	15	0.00016	-3.79588	5422.3	4.1543	-52.6272	-39.1152	mesozooplankton	0.0324916	4.27	5	4.5	-3.06582
JR177	Calanus simillimus copepodite IV	15	0.000368	-3.43415	2986.19	4.1543	-52.6272	-39.1152	mesozooplankton	0.0178939	4.27	5	4.5	-3.06582
JR177	Calanus simillimus copepodite V	15	0.002192	-2.65916	785.84	4.1543	-52.6272	-39.1152	mesozooplankton	0.00470892	4.27	5	4.5	-3.06582
JR177	Calanus simillimus female	15	0.002472	-2.60695	0	4.1543	-52.6272	-39.1152	mesozooplankton	0	4.27	5	4.5	-3.06582
JR177	Calanus simillimus male	15	0.002312	-2.63601	78.584	4.1543	-52.6272	-39.1152	mesozooplankton	0.000470892	4.27	5	4.5	-3.06582
JR177	Canadacia	15	0.000625	-3.20412	78.584	4.1543	-52.6272	-39.1152	mesozooplankton	0.000470892	4.27	5	4.5	-3.06582
JR177	Clausocalanus laticeps	15	0.000188	-3.72584	0	4.1543	-52.6272	-39.1152	mesozooplankton	0	4.27	5	4.5	-3.06582
JR177	Clausocalanus brevipes	15	0.000188	-3.72584	0	4.1543	-52.6272	-39.1152	mesozooplankton	0	4.27	5	4.5	-3.06582
JR177	Clausocalanus copepodites	15	0.000106	-3.97469	0	4.1543	-52.6272	-39.1152	mesozooplankton	0	4.27	5	4.5	-3.06582
JR177	Clausocalanus ingens	15	0.000184	-3.73518	0	4.1543	-52.6272	-39.1152	mesozooplankton	0	4.27	5	4.5	-3.06582
JR177	Clione	15	0.002688	-2.57057	0	4.1543	-52.6272	-39.1152	mesozooplankton	0	4.27	5	4.5	-3.06582
JR177	Drepanopus copepodite 4-6	15	0.000114	-3.9431	392.92	4.1543	-52.6272	-39.1152	mesozooplankton	0.00235446	4.27	5	4.5	-3.06582
JR177	Euaetideus australis	15	0.00019	-3.72125	0	4.1543	-52.6272	-39.1152	mesozooplankton	0	4.27	5	4.5	-3.06582
JR177	Eucalanus longiceps	15	0.004953	-2.30513	0	4.1543	-52.6272	-39.1152	mesozooplankton	0	4.27	5	4.5	-3.06582
JR177	Euchaeta antarctica copepodite II	15	0.000658	-3.18177	314.336	4.1543	-52.6272	-39.1152	mesozooplankton	0.00188357	4.27	5	4.5	-3.06582
JR177	Euchaeta antarctica copepodite III	15	0.00207	-2.68403	235.752	4.1543	-52.6272	-39.1152	mesozooplankton	0.00141268	4.27	5	4.5	-3.06582
JR177	Euchaeta antarctica copepodite IV	15	0.003362	-2.4734	0	4.1543	-52.6272	-39.1152	mesozooplankton	0	4.27	5	4.5	-3.06582
JR177	Euchaeta antarctica copepodite V	15	0.0076	-2.11919	78.584	4.1543	-52.6272	-39.1152	mesozooplankton	0.000470892	4.27	5	4.5	-3.06582
JR177	Euchaeta antarctica female	15	0.028034	-1.55231	0	4.1543	-52.6272	-39.1152	mesozooplankton	0	4.27	5	4.5	-3.06582
JR177	Euchaeta antarctica male	15	0.011429	-1.94199	0	4.1543	-52.6272	-39.1152	mesozooplankton	0	4.27	5	4.5	-3.06582
JR177	Euchaeta biloba	15	0.0032	-2.49485	0	4.1543	-52.6272	-39.1152	mesozooplankton	0	4.27	5	4.5	-3.06582
JR177	Euchaeta spp.	15	0.007601	-2.11913	0	4.1543	-52.6272	-39.1152	mesozooplankton	0	4.27	5	4.5	-3.06582
JR177	Euchirella rostrata/rostramagna	15	0.000877	-3.057	0	4.1543	-52.6272	-39.1152	mesozooplankton	0	4.27	5	4.5	-3.06582
JR177	Euphausia frigida adult	15	0.02	-1.69897	0	4.1543	-52.6272	-39.1152	mesozooplankton	0	4.27	5	4.5	-3.06582
JR177	Euphausia frigida furcilia	15	0.002384	-2.62269	0	4.1543	-52.6272	-39.1152	mesozooplankton	0	4.27	5	4.5	-3.06582
JR177	Euphausia frigida/vallentini furcilia	15	0.002384	-2.62269	0	4.1543	-52.6272	-39.1152	mesozooplankton	0	4.27	5	4.5	-3.06582
JR177	Euphausia superba adult	15	0.220554	-0.656485	0	4.1543	-52.6272	-39.1152	mesozooplankton	0	4.27	5	4.5	-3.06582
JR177	Euphausia superba calyptopes	15	0.000157	-3.8041	943.008	4.1543	-52.6272	-39.1152	mesozooplankton	0.00565071	4.27	5	4.5	-3.06582
JR177	Euphausia superba furcilia	15	0.004	-2.39794	0	4.1543	-52.6272	-39.1152	mesozooplankton	0	4.27	5	4.5	-3.06582
JR177	Euphausia triacantha adult	15	0.10686	-0.971185	0	4.1543	-52.6272	-39.1152	mesozooplankton	0	4.27	5	4.5	-3.06582
JR177	Euphausia triacantha furcilia	15	0.00364	-2.4389	0	4.1543	-52.6272	-39.1152	mesozooplankton	0	4.27	5	4.5	-3.06582
JR177	Gaidius	15	0.000139	-3.85699	0	4.1543	-52.6272	-39.1152	mesozooplankton	0	4.27	5	4.5	-3.06582
JR177	Haloptilus	15	0.002248	-2.6482	78.584	4.1543	-52.6272	-39.1152	mesozooplankton	0.000470892	4.27	5	4.5	-3.06582
JR177	Heterorhabdus	15	0.000207	-3.68403	471.504	4.1543	-52.6272	-39.1152	mesozooplankton	0.00282535	4.27	5	4.5	-3.06582
JR177	Limacina (large)	15	0.0017	-2.76955	0	4.1543	-52.6272	-39.1152	mesozooplankton	0	4.27	5	4.5	-3.06582
JR177	Metridia curticauda	15	0.0014	-2.85387	157.168	4.1543	-52.6272	-39.1152	mesozooplankton	0.000941784	4.27	5	4.5	-3.06582
JR177	Metridia gerlachei adult	15	0.002974	-2.52666	157.168	4.1543	-52.6272	-39.1152	mesozooplankton	0.000941784	4.27	5	4.5	-3.06582
JR177	Metridia lucens adult	15	0.000712	-3.14752	707.256	4.1543	-52.6272	-39.1152	mesozooplankton	0.00423803	4.27	5	4.5	-3.06582
JR177	Metridia spp. copepodite 4-5	15	0.000158	-3.80134	8644.24	4.1543	-52.6272	-39.1152	mesozooplankton	0.0517981	4.27	5	4.5	-3.06582
JR177	Microsetella	15	0.0014	-2.85387	46521.7	4.1543	-52.6272	-39.1152	mesozooplankton	0.278768	4.27	5	4.5	-3.06582
JR177	Mysidacea	15	0.004485	-2.34824	0	4.1543	-52.6272	-39.1152	mesozooplankton	0	4.27	5	4.5	-3.06582
JR177	Pleuromamma robusta	15	0.002272	-2.64359	235.752	4.1543	-52.6272	-39.1152	mesozooplankton	0.00141268	4.27	5	4.5	-3.06582
JR177	Primno macropa	15	0.002928	-2.53343	0	4.1543	-52.6272	-39.1152	mesozooplankton	0	4.27	5	4.5	-3.06582
JR177	Racovitzanus	15	0.000272	-3.56543	0	4.1543	-52.6272	-39.1152	mesozooplankton	0	4.27	5	4.5	-3.06582
JR177	Rhincalanus gigas copepodite I	15	0.000404	-3.39362	4715.04	4.1543	-52.6272	-39.1152	mesozooplankton	0.0282535	4.27	5	4.5	-3.06582
JR177	Rhincalanus gigas copepodite II	15	0.000807	-3.09313	157.168	4.1543	-52.6272	-39.1152	mesozooplankton	0.000941784	4.27	5	4.5	-3.06582
JR177	Rhincalanus gigas copepodite III	15	0.002914	-2.53551	157.168	4.1543	-52.6272	-39.1152	mesozooplankton	0.000941784	4.27	5	4.5	-3.06582
JR177	Rhincalanus gigas copepodite IV	15	0.004953	-2.30513	78.584	4.1543	-52.6272	-39.1152	mesozooplankton	0.000470892	4.27	5	4.5	-3.06582
JR177	Rhincalanus gigas copepodite V	15	0.00932	-2.03058	78.584	4.1543	-52.6272	-39.1152	mesozooplankton	0.000470892	4.27	5	4.5	-3.06582
JR177	Rhincalanus gigas female	15	0.015837	-1.80033	235.752	4.1543	-52.6272	-39.1152	mesozooplankton	0.00141268	4.27	5	4.5	-3.06582
JR177	Rhincalanus gigas male	15	0.009708	-2.01287	78.584	4.1543	-52.6272	-39.1152	mesozooplankton	0.000470892	4.27	5	4.5	-3.06582
JR177	Scaphocalanus australis	15	0.00016	-3.79588	0	4.1543	-52.6272	-39.1152	mesozooplankton	0	4.27	5	4.5	-3.06582
JR177	Scaphocalanus copepodites	15	0.0004	-3.39794	0	4.1543	-52.6272	-39.1152	mesozooplankton	0	4.27	5	4.5	-3.06582
JR177	Scaphocalanus farrani	15	0.000623	-3.20551	0	4.1543	-52.6272	-39.1152	mesozooplankton	0	4.27	5	4.5	-3.06582
JR177	Scaphocalanus vervoortii	15	0.0004	-3.39794	0	4.1543	-52.6272	-39.1152	mesozooplankton	0	4.27	5	4.5	-3.06582
JR177	Scaphocalanus/Scolecithricella sp.	15	0.0004	-3.39794	1021.59	4.1543	-52.6272	-39.1152	mesozooplankton	0.0061216	4.27	5	4.5	-3.06582
JR177	Scolecithricella minor	15	0.00012	-3.92082	864.424	4.1543	-52.6272	-39.1152	mesozooplankton	0.00517981	4.27	5	4.5	-3.06582
JR177	Scolecithricella sp.	15	0.00016	-3.79588	0	4.1543	-52.6272	-39.1152	mesozooplankton	0	4.27	5	4.5	-3.06582
JR177	Spongiobranchea	15	0.000118	-3.92812	0	4.1543	-52.6272	-39.1152	mesozooplankton	0	4.27	5	4.5	-3.06582
JR177	Themisto gaudchaudii	15	0.024812	-1.60534	0	4.1543	-52.6272	-39.1152	mesozooplankton	0	4.27	5	4.5	-3.06582
JR177	Thysanoessa adult	15	0.02	-1.69897	157.168	4.1543	-52.6272	-39.1152	mesozooplankton	0.000941784	4.27	5	4.5	-3.06582
JR177	Undinella	15	0.00021	-3.67778	0	4.1543	-52.6272	-39.1152	mesozooplankton	0	4.27	5	4.5	-3.06582
JR177	Decapod larvae	15	0.014744	-1.83138	0	4.1543	-52.6272	-39.1152	mesozooplankton	0	4.27	5	4.5	-3.06582
JR177	Medusae	15	0.017254	-1.76311	78.584	4.1543	-52.6272	-39.1152	mesozooplankton	0.000470892	4.27	5	4.5	-3.06582
JR177	Rhynchonereela bongrainii	15	0.001119	-2.95117	0	4.1543	-52.6272	-39.1152	mesozooplankton	0	4.27	5	4.5	-3.06582
JR177	Siphonophora	15	0.019449	-1.7111	785.84	4.1543	-52.6272	-39.1152	mesozooplankton	0.00470892	4.27	5	4.5	-3.06582
JR177	Tomopteris	15	0.013343	-1.87475	78.584	4.1543	-52.6272	-39.1152	mesozooplankton	0.000470892	4.27	5	4.5	-3.06582
JR177	Salps	15	0.005102	-2.29226	0	4.1543	-52.6272	-39.1152	mesozooplankton	0	4.27	5	4.5	-3.06582
JR200	Cyllopus lucasi	16	0.166667	-0.778151	0.00890625	0.888937	-60.4977	-48.2024	macrozooplankton	8.14295e-07	0.88	1	0.5	-3.33559
JR200	Euphausia frigida	16	0.1	-1	0.0148437	0.888937	-60.4977	-48.2024	macrozooplankton	1.35716e-06	0.88	1	0.5	-3.33559
JR200	Euphausia superba	16	0.666667	-0.176091	0.0197842	0.888937	-60.4977	-48.2024	macrozooplankton	1.80886e-06	0.88	1	0.5	-3.33559
JR200	Euphausiidae	16	0.166667	-0.778151	0.00890625	0.888937	-60.4977	-48.2024	macrozooplankton	8.14295e-07	0.88	1	0.5	-3.33559
JR200	Thysanoessa sp.	16	0.0982143	-1.00783	0.0375519	0.888937	-60.4977	-48.2024	macrozooplankton	3.43335e-06	0.88	1	0.5	-3.33559
JR200	Diphyes sp.1	16	0.460526	-0.336746	0.0389466	0.888937	-60.4977	-48.2024	macrozooplankton	3.56088e-06	0.88	1	0.5	-3.33559
JR200	Diphyes sp.2	16	0.166667	-0.778151	0.0118302	0.888937	-60.4977	-48.2024	macrozooplankton	1.08163e-06	0.88	1	0.5	-3.33559
JR200	Galiteuthis glacialis	16	0.5	-0.30103	0.00296875	0.888937	-60.4977	-48.2024	macrozooplankton	2.71432e-07	0.88	1	0.5	-3.33559
JR200	Cyllopus lucasi	16	0.5	-0.30103	0.00564093	0.90842	-60.4818	-48.3522	macrozooplankton	5.15748e-07	0.88	1	0.5	-3.33559
JR200	Cyphocaris richardi	16	0.65	-0.187087	0.0507719	0.90842	-60.4818	-48.3522	macrozooplankton	4.64206e-06	0.88	1	0.5	-3.33559
JR200	Sagitta sp.	16	0.494318	-0.305993	0.169235	0.90842	-60.4818	-48.3522	macrozooplankton	1.54731e-05	0.88	1	0.5	-3.33559
JR200	Acanthephyra sp.	16	0.5	-0.30103	0.00564182	0.90842	-60.4818	-48.3522	macrozooplankton	5.15829e-07	0.88	1	0.5	-3.33559
JR200	Pasiphaea scotiae	16	0.75	-0.124939	0.00846228	0.90842	-60.4818	-48.3522	macrozooplankton	7.73703e-07	0.88	1	0.5	-3.33559
JR200	Euphausia frigida	16	0.0391414	-1.40736	0.0874384	0.90842	-60.4818	-48.3522	macrozooplankton	7.99446e-06	0.88	1	0.5	-3.33559
JR200	Euphausia superba	16	0.857143	-0.0669468	0.028206	0.90842	-60.4818	-48.3522	macrozooplankton	2.57886e-06	0.88	1	0.5	-3.33559
JR200	Euphausiidae	16	0.0909091	-1.04139	0.06206	0.90842	-60.4818	-48.3522	macrozooplankton	5.67412e-06	0.88	1	0.5	-3.33559
JR200	Mysid (unknown)	16	0.5	-0.30103	0.00564182	0.90842	-60.4818	-48.3522	macrozooplankton	5.15829e-07	0.88	1	0.5	-3.33559
JR200	Thysanoessa sp.	16	0.0934066	-1.02962	0.533071	0.90842	-60.4818	-48.3522	macrozooplankton	4.87385e-05	0.88	1	0.5	-3.33559
JR200	Diphyes sp.1	16	0.383333	-0.416423	0.0225659	0.90842	-60.4818	-48.3522	macrozooplankton	2.0632e-06	0.88	1	0.5	-3.33559
JR200	Diphyes sp.2	16	0.25	-0.60206	0.0112836	0.90842	-60.4818	-48.3522	macrozooplankton	1.03166e-06	0.88	1	0.5	-3.33559
JR200	Alluroteuthis antarcticus	16	0.5	-0.30103	0.00564093	0.90842	-60.4818	-48.3522	macrozooplankton	5.15748e-07	0.88	1	0.5	-3.33559
JR200	Squid (unknown)	16	0.25	-0.60206	0.0112836	0.90842	-60.4818	-48.3522	macrozooplankton	1.03166e-06	0.88	1	0.5	-3.33559
JR200	Calanoides acutus copepodite II	16	0.00016	-3.79588	0	0.888937	-60.4982	-48.192	mesozooplankton	0	0.88	1	0.5	-3.33559
JR200	Calanoides acutus copepodite III	16	0.000501328	-3.29988	0	0.888937	-60.4982	-48.192	mesozooplankton	0	0.88	1	0.5	-3.33559
JR200	Calanoides acutus copepodite IV	16	0.00252663	-2.59746	78.58	0.888937	-60.4982	-48.192	mesozooplankton	0.00718454	0.88	1	0.5	-3.33559
JR200	Calanoides acutus copepodite V	16	0.00350151	-2.45574	157.16	0.888937	-60.4982	-48.192	mesozooplankton	0.0143691	0.88	1	0.5	-3.33559
JR200	Calanoides acutus female	16	0.00412204	-2.38489	39.29	0.888937	-60.4982	-48.192	mesozooplankton	0.00359227	0.88	1	0.5	-3.33559
JR200	Calanus propinquus copepodite II	16	0.00014544	-3.83732	157.16	0.888937	-60.4982	-48.192	mesozooplankton	0.0143691	0.88	1	0.5	-3.33559
JR200	Calanus propinquus copepodite III	16	0.00029088	-3.53629	157.16	0.888937	-60.4982	-48.192	mesozooplankton	0.0143691	0.88	1	0.5	-3.33559
JR200	Calanus propinquus copepodite IV	16	0.000989976	-3.00438	0	0.888937	-60.4982	-48.192	mesozooplankton	0	0.88	1	0.5	-3.33559
JR200	Calanus propinquus copepodite V	16	0.00336156	-2.47346	78.58	0.888937	-60.4982	-48.192	mesozooplankton	0.00718454	0.88	1	0.5	-3.33559
JR200	Calanus propinquus female	16	0.00537346	-2.26975	0	0.888937	-60.4982	-48.192	mesozooplankton	0	0.88	1	0.5	-3.33559
JR200	Calanus propinquus male	16	0.00495252	-2.30517	0	0.888937	-60.4982	-48.192	mesozooplankton	0	0.88	1	0.5	-3.33559
JR200	Calanus simillimus copepodite III	16	0.00016	-3.79588	0	0.888937	-60.4982	-48.192	mesozooplankton	0	0.88	1	0.5	-3.33559
JR200	Calanus simillimus copepodite IV	16	0.000368	-3.43415	0	0.888937	-60.4982	-48.192	mesozooplankton	0	0.88	1	0.5	-3.33559
JR200	Calanus simillimus copepodite V	16	0.002192	-2.65916	0	0.888937	-60.4982	-48.192	mesozooplankton	0	0.88	1	0.5	-3.33559
JR200	Calanus simillimus female	16	0.002472	-2.60695	0	0.888937	-60.4982	-48.192	mesozooplankton	0	0.88	1	0.5	-3.33559
JR200	Calanus simillimus male	16	0.002312	-2.63601	0	0.888937	-60.4982	-48.192	mesozooplankton	0	0.88	1	0.5	-3.33559
JR200	Canadacia	16	0.000624501	-3.20447	0	0.888937	-60.4982	-48.192	mesozooplankton	0	0.88	1	0.5	-3.33559
JR200	Clausocalanus laticeps	16	0.000188	-3.72584	0	0.888937	-60.4982	-48.192	mesozooplankton	0	0.88	1	0.5	-3.33559
JR200	Clausocalanus brevipes	16	0.000188	-3.72584	0	0.888937	-60.4982	-48.192	mesozooplankton	0	0.88	1	0.5	-3.33559
JR200	Clausocalanus copepodites	16	0.000106475	-3.97275	0	0.888937	-60.4982	-48.192	mesozooplankton	0	0.88	1	0.5	-3.33559
JR200	Clausocalanus ingens	16	0.000183503	-3.73636	0	0.888937	-60.4982	-48.192	mesozooplankton	0	0.88	1	0.5	-3.33559
JR200	Clione	16	0.0026875	-2.57065	0	0.888937	-60.4982	-48.192	mesozooplankton	0	0.88	1	0.5	-3.33559
JR200	Decapod larvae	16	0.014744	-1.83138	0	0.888937	-60.4982	-48.192	mesozooplankton	0	0.88	1	0.5	-3.33559
JR200	Drepanopus copepodite 4-6	16	0.000113972	-3.9432	0	0.888937	-60.4982	-48.192	mesozooplankton	0	0.88	1	0.5	-3.33559
JR200	Euaetideus australis	16	0.0001896	-3.72216	0	0.888937	-60.4982	-48.192	mesozooplankton	0	0.88	1	0.5	-3.33559
JR200	Eucalanus longiceps	16	0.00495252	-2.30517	0	0.888937	-60.4982	-48.192	mesozooplankton	0	0.88	1	0.5	-3.33559
JR200	Euchaeta antarctica copepodite II	16	0.000658144	-3.18168	0	0.888937	-60.4982	-48.192	mesozooplankton	0	0.88	1	0.5	-3.33559
JR200	Euchaeta antarctica copepodite III	16	0.00207	-2.68403	0	0.888937	-60.4982	-48.192	mesozooplankton	0	0.88	1	0.5	-3.33559
JR200	Euchaeta antarctica copepodite IV	16	0.00336156	-2.47346	0	0.888937	-60.4982	-48.192	mesozooplankton	0	0.88	1	0.5	-3.33559
JR200	Euchaeta antarctica copepodite V	16	0.0076002	-2.11917	0	0.888937	-60.4982	-48.192	mesozooplankton	0	0.88	1	0.5	-3.33559
JR200	Euchaeta antarctica female	16	0.0280336	-1.55232	0	0.888937	-60.4982	-48.192	mesozooplankton	0	0.88	1	0.5	-3.33559
JR200	Euchaeta antarctica male	16	0.0114289	-1.942	0	0.888937	-60.4982	-48.192	mesozooplankton	0	0.88	1	0.5	-3.33559
JR200	Euchaeta biloba	16	0.0032	-2.49485	0	0.888937	-60.4982	-48.192	mesozooplankton	0	0.88	1	0.5	-3.33559
JR200	Euchaeta spp.	16	0.00760071	-2.11915	0	0.888937	-60.4982	-48.192	mesozooplankton	0	0.88	1	0.5	-3.33559
JR200	Euchirella rostrata/rostramagna	16	0.0008768	-3.0571	0	0.888937	-60.4982	-48.192	mesozooplankton	0	0.88	1	0.5	-3.33559
JR200	Euphausia frigida calyptopes	16	0.02	-1.69897	0	0.888937	-60.4982	-48.192	mesozooplankton	0	0.88	1	0.5	-3.33559
JR200	Euphausia frigida furcilia	16	0.00238381	-2.62273	0	0.888937	-60.4982	-48.192	mesozooplankton	0	0.88	1	0.5	-3.33559
JR200	Euphausia frigida/vallentini furcilia	16	0.0005	-3.30103	0	0.888937	-60.4982	-48.192	mesozooplankton	0	0.88	1	0.5	-3.33559
JR200	Euphausia superba adult	16	0.220554	-0.656485	0	0.888937	-60.4982	-48.192	mesozooplankton	0	0.88	1	0.5	-3.33559
JR200	Euphausia superba calyptopes	16	0.000157	-3.8041	707.22	0.888937	-60.4982	-48.192	mesozooplankton	0.0646609	0.88	1	0.5	-3.33559
JR200	Euphausia superba furcilia	16	0.004	-2.39794	0	0.888937	-60.4982	-48.192	mesozooplankton	0	0.88	1	0.5	-3.33559
JR200	Euphausia triacantha adult	16	0.10686	-0.971187	0	0.888937	-60.4982	-48.192	mesozooplankton	0	0.88	1	0.5	-3.33559
JR200	Euphausia triacantha furcilia	16	0.0005	-3.30103	0	0.888937	-60.4982	-48.192	mesozooplankton	0	0.88	1	0.5	-3.33559
JR200	Euphausia vallentini adult	16	0.02	-1.69897	0	0.888937	-60.4982	-48.192	mesozooplankton	0	0.88	1	0.5	-3.33559
JR200	Gaidius	16	0.0001392	-3.85636	39.29	0.888937	-60.4982	-48.192	mesozooplankton	0.00359227	0.88	1	0.5	-3.33559
JR200	Haloptilus	16	0.002248	-2.6482	0	0.888937	-60.4982	-48.192	mesozooplankton	0	0.88	1	0.5	-3.33559
JR200	Heterorhabdus	16	0.0002072	-3.68361	157.16	0.888937	-60.4982	-48.192	mesozooplankton	0.0143691	0.88	1	0.5	-3.33559
JR200	Limacina (large)	16	0.0017	-2.76955	0	0.888937	-60.4982	-48.192	mesozooplankton	0	0.88	1	0.5	-3.33559
JR200	Medusae	16	0.017254	-1.76311	39.29	0.888937	-60.4982	-48.192	mesozooplankton	0.00359227	0.88	1	0.5	-3.33559
JR200	Metridia curticauda	16	0.0014	-2.85387	0	0.888937	-60.4982	-48.192	mesozooplankton	0	0.88	1	0.5	-3.33559
JR200	Metridia gerlachei adult	16	0.00297439	-2.5266	157.16	0.888937	-60.4982	-48.192	mesozooplankton	0.0143691	0.88	1	0.5	-3.33559
JR200	Metridia lucens adult	16	0.000712	-3.14752	0	0.888937	-60.4982	-48.192	mesozooplankton	0	0.88	1	0.5	-3.33559
JR200	Metridia spp. copepodite 4-5	16	0.0001584	-3.80024	4439.77	0.888937	-60.4982	-48.192	mesozooplankton	0.405926	0.88	1	0.5	-3.33559
JR200	Microsetella	16	0.0014	-2.85387	0	0.888937	-60.4982	-48.192	mesozooplankton	0	0.88	1	0.5	-3.33559
JR200	Pleuromamma robusta	16	0.002272	-2.64359	0	0.888937	-60.4982	-48.192	mesozooplankton	0	0.88	1	0.5	-3.33559
JR200	Primno macropa	16	0.00292796	-2.53344	0	0.888937	-60.4982	-48.192	mesozooplankton	0	0.88	1	0.5	-3.33559
JR200	Racovitzanus	16	0.000271752	-3.56583	39.29	0.888937	-60.4982	-48.192	mesozooplankton	0.00359227	0.88	1	0.5	-3.33559
JR200	Rhincalanus gigas copepodite I	16	0.000403592	-3.39406	0	0.888937	-60.4982	-48.192	mesozooplankton	0	0.88	1	0.5	-3.33559
JR200	Rhincalanus gigas copepodite II	16	0.000807184	-3.09303	0	0.888937	-60.4982	-48.192	mesozooplankton	0	0.88	1	0.5	-3.33559
JR200	Rhincalanus gigas copepodite III	16	0.00291434	-2.53546	0	0.888937	-60.4982	-48.192	mesozooplankton	0	0.88	1	0.5	-3.33559
JR200	Rhincalanus gigas copepodite IV	16	0.00495252	-2.30517	0	0.888937	-60.4982	-48.192	mesozooplankton	0	0.88	1	0.5	-3.33559
JR200	Rhincalanus gigas copepodite V	16	0.00931957	-2.0306	39.29	0.888937	-60.4982	-48.192	mesozooplankton	0.00359227	0.88	1	0.5	-3.33559
JR200	Rhincalanus gigas female	16	0.0158373	-1.80032	39.29	0.888937	-60.4982	-48.192	mesozooplankton	0.00359227	0.88	1	0.5	-3.33559
JR200	Rhincalanus gigas male	16	0.00970756	-2.01289	0	0.888937	-60.4982	-48.192	mesozooplankton	0	0.88	1	0.5	-3.33559
JR200	Rhynchonereela bongrainii	16	0.001119	-2.95117	0	0.888937	-60.4982	-48.192	mesozooplankton	0	0.88	1	0.5	-3.33559
JR200	Salps	16	0.005102	-2.29226	0	0.888937	-60.4982	-48.192	mesozooplankton	0	0.88	1	0.5	-3.33559
JR200	Scaphocalanus australis	16	0.000159965	-3.79598	0	0.888937	-60.4982	-48.192	mesozooplankton	0	0.88	1	0.5	-3.33559
JR200	Scaphocalanus copepodites	16	0.0004	-3.39794	0	0.888937	-60.4982	-48.192	mesozooplankton	0	0.88	1	0.5	-3.33559
JR200	Scaphocalanus farrani	16	0.000623253	-3.20534	0	0.888937	-60.4982	-48.192	mesozooplankton	0	0.88	1	0.5	-3.33559
JR200	Scaphocalanus vervoortii	16	0.0004	-3.39794	0	0.888937	-60.4982	-48.192	mesozooplankton	0	0.88	1	0.5	-3.33559
JR200	Scaphocalanus/Scolecithricella sp.	16	0.0004	-3.39794	0	0.888937	-60.4982	-48.192	mesozooplankton	0	0.88	1	0.5	-3.33559
JR200	Scolecithricella minor	16	0.00012	-3.92082	39.29	0.888937	-60.4982	-48.192	mesozooplankton	0.00359227	0.88	1	0.5	-3.33559
JR200	Scolecithricella sp.	16	0.000159965	-3.79598	157.16	0.888937	-60.4982	-48.192	mesozooplankton	0.0143691	0.88	1	0.5	-3.33559
JR200	Siphonophora	16	0.019449	-1.7111	314.32	0.888937	-60.4982	-48.192	mesozooplankton	0.0287382	0.88	1	0.5	-3.33559
JR200	Solmundella	16	0.013	-1.88606	0	0.888937	-60.4982	-48.192	mesozooplankton	0	0.88	1	0.5	-3.33559
JR200	Spongiobranchea	16	0.000117888	-3.92853	0	0.888937	-60.4982	-48.192	mesozooplankton	0	0.88	1	0.5	-3.33559
JR200	Themisto gaudchaudii	16	0.0248125	-1.60533	0	0.888937	-60.4982	-48.192	mesozooplankton	0	0.88	1	0.5	-3.33559
JR200	Thysanoessa adult	16	0.02	-1.69897	39.29	0.888937	-60.4982	-48.192	mesozooplankton	0.00359227	0.88	1	0.5	-3.33559
JR200	Tomopteris	16	0.013343	-1.87475	0	0.888937	-60.4982	-48.192	mesozooplankton	0	0.88	1	0.5	-3.33559
JR200	Undinella	16	0.000209968	-3.67785	0	0.888937	-60.4982	-48.192	mesozooplankton	0	0.88	1	0.5	-3.33559
JR200	Cyllopus lucasi	17	0.5	-0.30103	0.00414737	1.40004	-60.1916	-44.3093	macrozooplankton	3.03904e-08	1.57	2	1.5	-2.94295
JR200	Decapoda sp.	17	0.5	-0.30103	0.00414737	1.40004	-60.1916	-44.3093	macrozooplankton	3.03904e-08	1.57	2	1.5	-2.94295
JR200	Euphausia superba	17	0.915476	-0.0383529	0.0441066	1.40004	-60.1916	-44.3093	macrozooplankton	3.23197e-07	1.57	2	1.5	-2.94295
JR200	Thysanoessa sp.	17	0.25	-0.60206	0.00402	1.40004	-60.1916	-44.3093	macrozooplankton	2.94571e-08	1.57	2	1.5	-2.94295
JR200	Diphyes sp.1	17	0.597297	-0.223809	0.0423692	1.40004	-60.1916	-44.3093	macrozooplankton	3.10466e-07	1.57	2	1.5	-2.94295
JR200	Diphyes sp.2	17	0.333333	-0.477121	0.00603	1.40004	-60.1916	-44.3093	macrozooplankton	4.41857e-08	1.57	2	1.5	-2.94295
JR200	Cyphocaris richardi	17	0.5	-0.30103	0.00314854	1.40004	-60.2388	-44.3018	macrozooplankton	2.30714e-08	1.57	2	1.5	-2.94295
JR200	Parandania boecki	17	0.333333	-0.477121	0.0152218	1.40004	-60.2388	-44.3018	macrozooplankton	1.1154e-07	1.57	2	1.5	-2.94295
JR200	Primno macropa	17	0.5	-0.30103	0.00507395	1.40004	-60.2388	-44.3018	macrozooplankton	3.71801e-08	1.57	2	1.5	-2.94295
JR200	Themisto gaudichaudii	17	0.5	-0.30103	0.00507395	1.40004	-60.2388	-44.3018	macrozooplankton	3.71801e-08	1.57	2	1.5	-2.94295
JR200	Sagitta sp.	17	0.5	-0.30103	0.0101479	1.40004	-60.2388	-44.3018	macrozooplankton	7.43601e-08	1.57	2	1.5	-2.94295
JR200	Neognathophausia gigas	17	0.5	-0.30103	0.00122313	1.40004	-60.2388	-44.3018	macrozooplankton	8.96266e-09	1.57	2	1.5	-2.94295
JR200	Mysid (unknown)	17	0.5	-0.30103	0.00122313	1.40004	-60.2388	-44.3018	macrozooplankton	8.96266e-09	1.57	2	1.5	-2.94295
JR200	Thysanoessa sp.	17	0.25	-0.60206	0.00489252	1.40004	-60.2388	-44.3018	macrozooplankton	3.58506e-08	1.57	2	1.5	-2.94295
JR200	Brown jellyfish	17	0.25	-0.60206	0.00244626	1.40004	-60.2388	-44.3018	macrozooplankton	1.79253e-08	1.57	2	1.5	-2.94295
JR200	Diphyes sp.1	17	0.75	-0.124939	0.00376011	1.40004	-60.2388	-44.3018	macrozooplankton	2.75527e-08	1.57	2	1.5	-2.94295
JR200	Clio sp.	17	0.5	-0.30103	0.00122313	1.40004	-60.2388	-44.3018	macrozooplankton	8.96266e-09	1.57	2	1.5	-2.94295
JR200	Calanoides acutus copepodite II	17	0.00016	-3.79588	39.29	1.38566	-60.2082	-44.408	mesozooplankton	0.000287903	1.57	2	1.5	-2.94295
JR200	Calanoides acutus copepodite III	17	0.000501328	-3.29988	78.58	1.38566	-60.2082	-44.408	mesozooplankton	0.000575806	1.57	2	1.5	-2.94295
JR200	Calanoides acutus copepodite IV	17	0.00252663	-2.59746	510.77	1.38566	-60.2082	-44.408	mesozooplankton	0.00374274	1.57	2	1.5	-2.94295
JR200	Calanoides acutus copepodite V	17	0.00350151	-2.45574	589.35	1.38566	-60.2082	-44.408	mesozooplankton	0.00431854	1.57	2	1.5	-2.94295
JR200	Calanoides acutus female	17	0.00412204	-2.38489	0	1.38566	-60.2082	-44.408	mesozooplankton	0	1.57	2	1.5	-2.94295
JR200	Calanus propinquus copepodite II	17	0.00014544	-3.83732	196.45	1.38566	-60.2082	-44.408	mesozooplankton	0.00143951	1.57	2	1.5	-2.94295
JR200	Calanus propinquus copepodite III	17	0.00029088	-3.53629	157.16	1.38566	-60.2082	-44.408	mesozooplankton	0.00115161	1.57	2	1.5	-2.94295
JR200	Calanus propinquus copepodite IV	17	0.000989976	-3.00438	0	1.38566	-60.2082	-44.408	mesozooplankton	0	1.57	2	1.5	-2.94295
JR200	Calanus propinquus copepodite V	17	0.00336156	-2.47346	0	1.38566	-60.2082	-44.408	mesozooplankton	0	1.57	2	1.5	-2.94295
JR200	Calanus propinquus female	17	0.00537346	-2.26975	0	1.38566	-60.2082	-44.408	mesozooplankton	0	1.57	2	1.5	-2.94295
JR200	Calanus propinquus male	17	0.00495252	-2.30517	19.645	1.38566	-60.2082	-44.408	mesozooplankton	0.000143951	1.57	2	1.5	-2.94295
JR200	Calanus simillimus copepodite III	17	0.00016	-3.79588	0	1.38566	-60.2082	-44.408	mesozooplankton	0	1.57	2	1.5	-2.94295
JR200	Calanus simillimus copepodite IV	17	0.000368	-3.43415	0	1.38566	-60.2082	-44.408	mesozooplankton	0	1.57	2	1.5	-2.94295
JR200	Calanus simillimus copepodite V	17	0.002192	-2.65916	0	1.38566	-60.2082	-44.408	mesozooplankton	0	1.57	2	1.5	-2.94295
JR200	Calanus simillimus female	17	0.002472	-2.60695	0	1.38566	-60.2082	-44.408	mesozooplankton	0	1.57	2	1.5	-2.94295
JR200	Calanus simillimus male	17	0.002312	-2.63601	0	1.38566	-60.2082	-44.408	mesozooplankton	0	1.57	2	1.5	-2.94295
JR200	Canadacia	17	0.000624501	-3.20447	0	1.38566	-60.2082	-44.408	mesozooplankton	0	1.57	2	1.5	-2.94295
JR200	Clausocalanus laticeps	17	0.000188	-3.72584	0	1.38566	-60.2082	-44.408	mesozooplankton	0	1.57	2	1.5	-2.94295
JR200	Clausocalanus brevipes	17	0.000188	-3.72584	0	1.38566	-60.2082	-44.408	mesozooplankton	0	1.57	2	1.5	-2.94295
JR200	Clausocalanus copepodites	17	0.000106475	-3.97275	0	1.38566	-60.2082	-44.408	mesozooplankton	0	1.57	2	1.5	-2.94295
JR200	Clausocalanus ingens	17	0.000183503	-3.73636	0	1.38566	-60.2082	-44.408	mesozooplankton	0	1.57	2	1.5	-2.94295
JR200	Clione	17	0.0026875	-2.57065	0	1.38566	-60.2082	-44.408	mesozooplankton	0	1.57	2	1.5	-2.94295
JR200	Decapod larvae	17	0.014744	-1.83138	0	1.38566	-60.2082	-44.408	mesozooplankton	0	1.57	2	1.5	-2.94295
JR200	Drepanopus copepodite 4-6	17	0.000113972	-3.9432	0	1.38566	-60.2082	-44.408	mesozooplankton	0	1.57	2	1.5	-2.94295
JR200	Euaetideus australis	17	0.0001896	-3.72216	0	1.38566	-60.2082	-44.408	mesozooplankton	0	1.57	2	1.5	-2.94295
JR200	Eucalanus longiceps	17	0.00495252	-2.30517	0	1.38566	-60.2082	-44.408	mesozooplankton	0	1.57	2	1.5	-2.94295
JR200	Euchaeta antarctica copepodite II	17	0.000658144	-3.18168	0	1.38566	-60.2082	-44.408	mesozooplankton	0	1.57	2	1.5	-2.94295
JR200	Euchaeta antarctica copepodite III	17	0.00207	-2.68403	0	1.38566	-60.2082	-44.408	mesozooplankton	0	1.57	2	1.5	-2.94295
JR200	Euchaeta antarctica copepodite IV	17	0.00336156	-2.47346	0	1.38566	-60.2082	-44.408	mesozooplankton	0	1.57	2	1.5	-2.94295
JR200	Euchaeta antarctica copepodite V	17	0.0076002	-2.11917	0	1.38566	-60.2082	-44.408	mesozooplankton	0	1.57	2	1.5	-2.94295
JR200	Euchaeta antarctica female	17	0.0280336	-1.55232	0	1.38566	-60.2082	-44.408	mesozooplankton	0	1.57	2	1.5	-2.94295
JR200	Euchaeta antarctica male	17	0.0114289	-1.942	0	1.38566	-60.2082	-44.408	mesozooplankton	0	1.57	2	1.5	-2.94295
JR200	Euchaeta biloba	17	0.0032	-2.49485	0	1.38566	-60.2082	-44.408	mesozooplankton	0	1.57	2	1.5	-2.94295
JR200	Euchaeta spp.	17	0.00760071	-2.11915	0	1.38566	-60.2082	-44.408	mesozooplankton	0	1.57	2	1.5	-2.94295
JR200	Euchirella rostrata/rostramagna	17	0.0008768	-3.0571	19.645	1.38566	-60.2082	-44.408	mesozooplankton	0.000143951	1.57	2	1.5	-2.94295
JR200	Euphausia frigida calyptopes	17	0.02	-1.69897	0	1.38566	-60.2082	-44.408	mesozooplankton	0	1.57	2	1.5	-2.94295
JR200	Euphausia frigida furcilia	17	0.00238381	-2.62273	0	1.38566	-60.2082	-44.408	mesozooplankton	0	1.57	2	1.5	-2.94295
JR200	Euphausia frigida/vallentini furcilia	17	0.0005	-3.30103	0	1.38566	-60.2082	-44.408	mesozooplankton	0	1.57	2	1.5	-2.94295
JR200	Euphausia superba adult	17	0.220554	-0.656485	0	1.38566	-60.2082	-44.408	mesozooplankton	0	1.57	2	1.5	-2.94295
JR200	Euphausia superba calyptopes	17	0.000157	-3.8041	1532.31	1.38566	-60.2082	-44.408	mesozooplankton	0.0112282	1.57	2	1.5	-2.94295
JR200	Euphausia superba furcilia	17	0.004	-2.39794	0	1.38566	-60.2082	-44.408	mesozooplankton	0	1.57	2	1.5	-2.94295
JR200	Euphausia triacantha adult	17	0.10686	-0.971187	0	1.38566	-60.2082	-44.408	mesozooplankton	0	1.57	2	1.5	-2.94295
JR200	Euphausia triacantha furcilia	17	0.0005	-3.30103	0	1.38566	-60.2082	-44.408	mesozooplankton	0	1.57	2	1.5	-2.94295
JR200	Euphausia vallentini adult	17	0.02	-1.69897	0	1.38566	-60.2082	-44.408	mesozooplankton	0	1.57	2	1.5	-2.94295
JR200	Gaidius	17	0.0001392	-3.85636	0	1.38566	-60.2082	-44.408	mesozooplankton	0	1.57	2	1.5	-2.94295
JR200	Haloptilus	17	0.002248	-2.6482	19.645	1.38566	-60.2082	-44.408	mesozooplankton	0.000143951	1.57	2	1.5	-2.94295
JR200	Heterorhabdus	17	0.0002072	-3.68361	196.45	1.38566	-60.2082	-44.408	mesozooplankton	0.00143951	1.57	2	1.5	-2.94295
JR200	Limacina (large)	17	0.0017	-2.76955	0	1.38566	-60.2082	-44.408	mesozooplankton	0	1.57	2	1.5	-2.94295
JR200	Medusae	17	0.017254	-1.76311	39.29	1.38566	-60.2082	-44.408	mesozooplankton	0.000287903	1.57	2	1.5	-2.94295
JR200	Metridia curticauda	17	0.0014	-2.85387	0	1.38566	-60.2082	-44.408	mesozooplankton	0	1.57	2	1.5	-2.94295
JR200	Metridia gerlachei adult	17	0.00297439	-2.5266	176.805	1.38566	-60.2082	-44.408	mesozooplankton	0.00129556	1.57	2	1.5	-2.94295
JR200	Metridia lucens adult	17	0.000712	-3.14752	39.29	1.38566	-60.2082	-44.408	mesozooplankton	0.000287903	1.57	2	1.5	-2.94295
JR200	Metridia spp. copepodite 4-5	17	0.0001584	-3.80024	4086.16	1.38566	-60.2082	-44.408	mesozooplankton	0.0299419	1.57	2	1.5	-2.94295
JR200	Microsetella	17	0.0014	-2.85387	942.96	1.38566	-60.2082	-44.408	mesozooplankton	0.00690967	1.57	2	1.5	-2.94295
JR200	Pleuromamma robusta	17	0.002272	-2.64359	0	1.38566	-60.2082	-44.408	mesozooplankton	0	1.57	2	1.5	-2.94295
JR200	Primno macropa	17	0.00292796	-2.53344	0	1.38566	-60.2082	-44.408	mesozooplankton	0	1.57	2	1.5	-2.94295
JR200	Racovitzanus	17	0.000271752	-3.56583	19.645	1.38566	-60.2082	-44.408	mesozooplankton	0.000143951	1.57	2	1.5	-2.94295
JR200	Rhincalanus gigas copepodite I	17	0.000403592	-3.39406	0	1.38566	-60.2082	-44.408	mesozooplankton	0	1.57	2	1.5	-2.94295
JR200	Rhincalanus gigas copepodite II	17	0.000807184	-3.09303	0	1.38566	-60.2082	-44.408	mesozooplankton	0	1.57	2	1.5	-2.94295
JR200	Rhincalanus gigas copepodite III	17	0.00291434	-2.53546	0	1.38566	-60.2082	-44.408	mesozooplankton	0	1.57	2	1.5	-2.94295
JR200	Rhincalanus gigas copepodite IV	17	0.00495252	-2.30517	0	1.38566	-60.2082	-44.408	mesozooplankton	0	1.57	2	1.5	-2.94295
JR200	Rhincalanus gigas copepodite V	17	0.00931957	-2.0306	0	1.38566	-60.2082	-44.408	mesozooplankton	0	1.57	2	1.5	-2.94295
JR200	Rhincalanus gigas female	17	0.0158373	-1.80032	0	1.38566	-60.2082	-44.408	mesozooplankton	0	1.57	2	1.5	-2.94295
JR200	Rhincalanus gigas male	17	0.00970756	-2.01289	0	1.38566	-60.2082	-44.408	mesozooplankton	0	1.57	2	1.5	-2.94295
JR200	Rhynchonereela bongrainii	17	0.001119	-2.95117	0	1.38566	-60.2082	-44.408	mesozooplankton	0	1.57	2	1.5	-2.94295
JR200	Salps	17	0.005102	-2.29226	117.87	1.38566	-60.2082	-44.408	mesozooplankton	0.000863709	1.57	2	1.5	-2.94295
JR200	Scaphocalanus australis	17	0.000159965	-3.79598	0	1.38566	-60.2082	-44.408	mesozooplankton	0	1.57	2	1.5	-2.94295
JR200	Scaphocalanus copepodites	17	0.0004	-3.39794	0	1.38566	-60.2082	-44.408	mesozooplankton	0	1.57	2	1.5	-2.94295
JR200	Scaphocalanus farrani	17	0.000623253	-3.20534	0	1.38566	-60.2082	-44.408	mesozooplankton	0	1.57	2	1.5	-2.94295
JR200	Scaphocalanus vervoortii	17	0.0004	-3.39794	0	1.38566	-60.2082	-44.408	mesozooplankton	0	1.57	2	1.5	-2.94295
JR200	Scaphocalanus/Scolecithricella sp.	17	0.0004	-3.39794	0	1.38566	-60.2082	-44.408	mesozooplankton	0	1.57	2	1.5	-2.94295
JR200	Scolecithricella minor	17	0.00012	-3.92082	157.16	1.38566	-60.2082	-44.408	mesozooplankton	0.00115161	1.57	2	1.5	-2.94295
JR200	Scolecithricella sp.	17	0.000159965	-3.79598	157.16	1.38566	-60.2082	-44.408	mesozooplankton	0.00115161	1.57	2	1.5	-2.94295
JR200	Siphonophora	17	0.019449	-1.7111	412.545	1.38566	-60.2082	-44.408	mesozooplankton	0.00302298	1.57	2	1.5	-2.94295
JR200	Solmundella	17	0.013	-1.88606	942.96	1.38566	-60.2082	-44.408	mesozooplankton	0.00690967	1.57	2	1.5	-2.94295
JR200	Spongiobranchea	17	0.000117888	-3.92853	0	1.38566	-60.2082	-44.408	mesozooplankton	0	1.57	2	1.5	-2.94295
JR200	Themisto gaudchaudii	17	0.0248125	-1.60533	0	1.38566	-60.2082	-44.408	mesozooplankton	0	1.57	2	1.5	-2.94295
JR200	Thysanoessa adult	17	0.02	-1.69897	0	1.38566	-60.2082	-44.408	mesozooplankton	0	1.57	2	1.5	-2.94295
JR200	Tomopteris	17	0.013343	-1.87475	19.645	1.38566	-60.2082	-44.408	mesozooplankton	0.000143951	1.57	2	1.5	-2.94295
JR200	Undinella	17	0.000209968	-3.67785	0	1.38566	-60.2082	-44.408	mesozooplankton	0	1.57	2	1.5	-2.94295
JR200	Cyllopus lucasi	18	0.333333	-0.477121	0.0252655	1.84524	-59.6659	-44.0538	macrozooplankton	1.85136e-07	1.57	2	1.5	-2.94295
JR200	Decapoda sp.	18	0.25	-0.60206	0.00561455	1.84524	-59.6659	-44.0538	macrozooplankton	4.11414e-08	1.57	2	1.5	-2.94295
JR200	Euphausia frigida	18	0.25	-0.60206	0.00561455	1.84524	-59.6659	-44.0538	macrozooplankton	4.11414e-08	1.57	2	1.5	-2.94295
JR200	Euphausia superba	18	0.884615	-0.0532455	0.0202573	1.84524	-59.6659	-44.0538	macrozooplankton	1.48438e-07	1.57	2	1.5	-2.94295
JR200	Euphausia triacantha	18	0.35	-0.455932	0.0461291	1.84524	-59.6659	-44.0538	macrozooplankton	3.38017e-07	1.57	2	1.5	-2.94295
JR200	Thysanoessa sp.	18	0.285714	-0.544068	0.0196509	1.84524	-59.6659	-44.0538	macrozooplankton	1.43995e-07	1.57	2	1.5	-2.94295
JR200	Diphyes sp.1	18	0.602564	-0.219997	0.0172759	1.84524	-59.6659	-44.0538	macrozooplankton	1.26592e-07	1.57	2	1.5	-2.94295
JR200	Vanadis antarctica	18	0.5	-0.30103	0.00280727	1.84524	-59.6659	-44.0538	macrozooplankton	2.05707e-08	1.57	2	1.5	-2.94295
JR200	Cyllopus lucasi	18	0.375	-0.425969	0.00463278	1.85403	-59.6688	-44.01	macrozooplankton	3.39473e-08	1.57	2	1.5	-2.94295
JR200	Cyphocaris faurei	18	0.5	-0.30103	0.00587506	1.85403	-59.6688	-44.01	macrozooplankton	4.30503e-08	1.57	2	1.5	-2.94295
JR200	Cyphocaris richardi	18	0.375	-0.425969	0.00926555	1.85403	-59.6688	-44.01	macrozooplankton	6.78946e-08	1.57	2	1.5	-2.94295
JR200	Gennadus sp.	18	0.625	-0.20412	0.00745707	1.85403	-59.6688	-44.01	macrozooplankton	5.46427e-08	1.57	2	1.5	-2.94295
JR200	Neognathophausia gigas	18	0.5	-0.30103	0.00293753	1.85403	-59.6688	-44.01	macrozooplankton	2.15252e-08	1.57	2	1.5	-2.94295
JR200	Decapoda sp.	18	0.5	-0.30103	0.00293753	1.85403	-59.6688	-44.01	macrozooplankton	2.15252e-08	1.57	2	1.5	-2.94295
JR200	Euphausia frigida	18	0.5	-0.30103	0.00293753	1.85403	-59.6688	-44.01	macrozooplankton	2.15252e-08	1.57	2	1.5	-2.94295
JR200	Euphausia triacantha	18	0.375	-0.425969	0.0204528	1.85403	-59.6688	-44.01	macrozooplankton	1.49871e-07	1.57	2	1.5	-2.94295
JR200	Thysanoessa sp.	18	0.288462	-0.539912	0.0220348	1.85403	-59.6688	-44.01	macrozooplankton	1.61463e-07	1.57	2	1.5	-2.94295
JR200	Diphyes sp.1	18	0.666667	-0.176091	0.00949203	1.85403	-59.6688	-44.01	macrozooplankton	6.95542e-08	1.57	2	1.5	-2.94295
JR200	Calanoides acutus copepodite II	18	0.00016	-3.79588	0	1.77595	-59.6879	-44.0542	mesozooplankton	0	1.57	2	1.5	-2.94295
JR200	Calanoides acutus copepodite III	18	0.000501328	-3.29988	19.645	1.77595	-59.6879	-44.0542	mesozooplankton	0.000143951	1.57	2	1.5	-2.94295
JR200	Calanoides acutus copepodite IV	18	0.00252663	-2.59746	353.61	1.77595	-59.6879	-44.0542	mesozooplankton	0.00259113	1.57	2	1.5	-2.94295
JR200	Calanoides acutus copepodite V	18	0.00350151	-2.45574	432.19	1.77595	-59.6879	-44.0542	mesozooplankton	0.00316693	1.57	2	1.5	-2.94295
JR200	Calanoides acutus female	18	0.00412204	-2.38489	19.645	1.77595	-59.6879	-44.0542	mesozooplankton	0.000143951	1.57	2	1.5	-2.94295
JR200	Calanus propinquus copepodite II	18	0.00014544	-3.83732	19.645	1.77595	-59.6879	-44.0542	mesozooplankton	0.000143951	1.57	2	1.5	-2.94295
JR200	Calanus propinquus copepodite III	18	0.00029088	-3.53629	98.225	1.77595	-59.6879	-44.0542	mesozooplankton	0.000719757	1.57	2	1.5	-2.94295
JR200	Calanus propinquus copepodite IV	18	0.000989976	-3.00438	19.645	1.77595	-59.6879	-44.0542	mesozooplankton	0.000143951	1.57	2	1.5	-2.94295
JR200	Calanus propinquus copepodite V	18	0.00336156	-2.47346	0	1.77595	-59.6879	-44.0542	mesozooplankton	0	1.57	2	1.5	-2.94295
JR200	Calanus propinquus female	18	0.00537346	-2.26975	0	1.77595	-59.6879	-44.0542	mesozooplankton	0	1.57	2	1.5	-2.94295
JR200	Calanus propinquus male	18	0.00495252	-2.30517	0	1.77595	-59.6879	-44.0542	mesozooplankton	0	1.57	2	1.5	-2.94295
JR200	Calanus simillimus copepodite III	18	0.00016	-3.79588	0	1.77595	-59.6879	-44.0542	mesozooplankton	0	1.57	2	1.5	-2.94295
JR200	Calanus simillimus copepodite IV	18	0.000368	-3.43415	0	1.77595	-59.6879	-44.0542	mesozooplankton	0	1.57	2	1.5	-2.94295
JR200	Calanus simillimus copepodite V	18	0.002192	-2.65916	0	1.77595	-59.6879	-44.0542	mesozooplankton	0	1.57	2	1.5	-2.94295
JR200	Calanus simillimus female	18	0.002472	-2.60695	0	1.77595	-59.6879	-44.0542	mesozooplankton	0	1.57	2	1.5	-2.94295
JR200	Calanus simillimus male	18	0.002312	-2.63601	0	1.77595	-59.6879	-44.0542	mesozooplankton	0	1.57	2	1.5	-2.94295
JR200	Canadacia	18	0.000624501	-3.20447	0	1.77595	-59.6879	-44.0542	mesozooplankton	0	1.57	2	1.5	-2.94295
JR200	Clausocalanus laticeps	18	0.000188	-3.72584	0	1.77595	-59.6879	-44.0542	mesozooplankton	0	1.57	2	1.5	-2.94295
JR200	Clausocalanus brevipes	18	0.000188	-3.72584	0	1.77595	-59.6879	-44.0542	mesozooplankton	0	1.57	2	1.5	-2.94295
JR200	Clausocalanus copepodites	18	0.000106475	-3.97275	0	1.77595	-59.6879	-44.0542	mesozooplankton	0	1.57	2	1.5	-2.94295
JR200	Clausocalanus ingens	18	0.000183503	-3.73636	0	1.77595	-59.6879	-44.0542	mesozooplankton	0	1.57	2	1.5	-2.94295
JR200	Clione	18	0.0026875	-2.57065	0	1.77595	-59.6879	-44.0542	mesozooplankton	0	1.57	2	1.5	-2.94295
JR200	Decapod larvae	18	0.014744	-1.83138	0	1.77595	-59.6879	-44.0542	mesozooplankton	0	1.57	2	1.5	-2.94295
JR200	Drepanopus copepodite 4-6	18	0.000113972	-3.9432	0	1.77595	-59.6879	-44.0542	mesozooplankton	0	1.57	2	1.5	-2.94295
JR200	Euaetideus australis	18	0.0001896	-3.72216	0	1.77595	-59.6879	-44.0542	mesozooplankton	0	1.57	2	1.5	-2.94295
JR200	Eucalanus longiceps	18	0.00495252	-2.30517	0	1.77595	-59.6879	-44.0542	mesozooplankton	0	1.57	2	1.5	-2.94295
JR200	Euchaeta antarctica copepodite II	18	0.000658144	-3.18168	0	1.77595	-59.6879	-44.0542	mesozooplankton	0	1.57	2	1.5	-2.94295
JR200	Euchaeta antarctica copepodite III	18	0.00207	-2.68403	19.645	1.77595	-59.6879	-44.0542	mesozooplankton	0.000143951	1.57	2	1.5	-2.94295
JR200	Euchaeta antarctica copepodite IV	18	0.00336156	-2.47346	0	1.77595	-59.6879	-44.0542	mesozooplankton	0	1.57	2	1.5	-2.94295
JR200	Euchaeta antarctica copepodite V	18	0.0076002	-2.11917	19.645	1.77595	-59.6879	-44.0542	mesozooplankton	0.000143951	1.57	2	1.5	-2.94295
JR200	Euchaeta antarctica female	18	0.0280336	-1.55232	0	1.77595	-59.6879	-44.0542	mesozooplankton	0	1.57	2	1.5	-2.94295
JR200	Euchaeta antarctica male	18	0.0114289	-1.942	0	1.77595	-59.6879	-44.0542	mesozooplankton	0	1.57	2	1.5	-2.94295
JR200	Euchaeta biloba	18	0.0032	-2.49485	0	1.77595	-59.6879	-44.0542	mesozooplankton	0	1.57	2	1.5	-2.94295
JR200	Euchaeta spp.	18	0.00760071	-2.11915	0	1.77595	-59.6879	-44.0542	mesozooplankton	0	1.57	2	1.5	-2.94295
JR200	Euchirella rostrata/rostramagna	18	0.0008768	-3.0571	0	1.77595	-59.6879	-44.0542	mesozooplankton	0	1.57	2	1.5	-2.94295
JR200	Euphausia frigida calyptopes	18	0.02	-1.69897	0	1.77595	-59.6879	-44.0542	mesozooplankton	0	1.57	2	1.5	-2.94295
JR200	Euphausia frigida furcilia	18	0.00238381	-2.62273	0	1.77595	-59.6879	-44.0542	mesozooplankton	0	1.57	2	1.5	-2.94295
JR200	Euphausia frigida/vallentini furcilia	18	0.0005	-3.30103	0	1.77595	-59.6879	-44.0542	mesozooplankton	0	1.57	2	1.5	-2.94295
JR200	Euphausia superba adult	18	0.220554	-0.656485	0	1.77595	-59.6879	-44.0542	mesozooplankton	0	1.57	2	1.5	-2.94295
JR200	Euphausia superba calyptopes	18	0.000157	-3.8041	2219.89	1.77595	-59.6879	-44.0542	mesozooplankton	0.0162665	1.57	2	1.5	-2.94295
JR200	Euphausia superba furcilia	18	0.004	-2.39794	196.45	1.77595	-59.6879	-44.0542	mesozooplankton	0.00143951	1.57	2	1.5	-2.94295
JR200	Euphausia triacantha adult	18	0.10686	-0.971187	0	1.77595	-59.6879	-44.0542	mesozooplankton	0	1.57	2	1.5	-2.94295
JR200	Euphausia triacantha furcilia	18	0.0005	-3.30103	0	1.77595	-59.6879	-44.0542	mesozooplankton	0	1.57	2	1.5	-2.94295
JR200	Euphausia vallentini adult	18	0.02	-1.69897	0	1.77595	-59.6879	-44.0542	mesozooplankton	0	1.57	2	1.5	-2.94295
JR200	Gaidius	18	0.0001392	-3.85636	19.645	1.77595	-59.6879	-44.0542	mesozooplankton	0.000143951	1.57	2	1.5	-2.94295
[truncated: 724 more rows]
